# Supplementary material for: FBXW7 loss of function promotes esophageal squamous cell carcinoma progression via elevating MAP4 and ERK phosphorylation
Source: J Exp Clin Cancer Res. 2023 Mar 29;42:75. doi: 10.1186/s13046-023-02630-3 (PMC10054043; doi:10.1186/s13046-023-02630-3)
Supplement: Supplementary file 2 — Additional file 2. The sgRNA sequences. Primers sequences for plasmid construction. Primer sequences for mutation sequencing. Primer sequences for the quantitative RT-PCR. Relationship between protein overexpression and clinicopathologic parameters in tissues. Relationship between protein overexpression and clinicopathologic parameters in tissues. The relationship between FBXW7 and MAP4 expression in ESCC tissues. Relationship between protein overexpression and clinicopathologic parameters in tissues. Prognostic significance from cox proportional hazards model. [file 13046_2023_2630_MOESM2_ESM.xlsx]

## Sheet: Table 1
The sgRNA sequences
Name	Sense sequence (5' - 3')	Antisene sequence (5' - 3')
FBXW7-gRNA-1	CACCGGTCCGCTGTGTTCAATATGA	AAACTCATATTGAACACAGCGGACC
FBXW7-gRNA-2	CACCGGCTGTGTTCAATATGATGGC	AAACGCCATCATATTGAACACAGCC
	The siRNA sequences
Name	Sense sequence (5' - 3')
MAP4-siRNA-1	GAGGAGAUGUCAAGAUUGATT
MAP4-siRNA-2	GCCCACAGAAACAGAUGUATT

## Sheet: Table 2
Primers sequences for plasmid construction
Gene	Forward primer (5'-3')	Reverse primer (5'-3')
pcDNA3.1-FBXW7	CGGGGTACCGCCACCATGTATGTGTGTCC	ATTGGGCCCTCACTTCATGTCCACATCAAAGTC
FBXW7-S327X-F	CATCATCACCATCACCATTGAGTTT	ACCAAACTTTTAAAGTGTTGTCATC
FBXW7-S382F-F	TCACTGTGCGTTGTATGCATCTTCA	AAGTATGCCCATATAAGGTGTGTAT
FBXW7-D400N-F	AATGCCACTCTTAGGGTTTGGGATA	TCGAGAACCGCTAACAACTCTTTTT
FBXW7-R425C-F	TGCTGTGTTCAATATGATGGCAGGA	GACTGCTGCAACATGACCCATCAAA
FBXW7-S598X-F	CATCATCACCATCACCATTGAGTTT	AGGCTCTGATCCGCCACACAACTCC
pGEX-FBXW7-WD	CCGGAATTCAAAGAAGAGGGGATTGATGAACCA	CCGGAATTCATGAATCAGGAACTGCTCTCTGT
MAP4-T521A	GCC CCA CCT CCA GAA ACA GAA GTA G	CACATCCTTGCCCAGAGCCATTTCT
MAP4-T521D	GAC CCA CCT CCA GAA ACA GAA GTA G	CACATCCTTGCCCAGAGCCATTTCT
pEGFP-C1-CHK1	CGGGGTACCATGGCAGTGCCCTTTGTGG	ATTGGGCCCTGTGGCAGGAAGCCAAATCTT

## Sheet: Table 3
Primer sequences for mutation sequencing
Name	Sense sequence (5' - 3')	Antisene sequence (5' - 3')
FBXW7-exon7	TTCTGGATTCGTCAGCCAGG	TCCTCATGCCATTGGCTTTCA
FBXW7-exon8	CGGATGTAATATTTTCTGAAGAGCC	AGAGCACACTGTCACTATTTCAG
FBXW7-exon9-1	CTTTTGAAAATGGTTGTTGCTGTGT	GGACTGTACTGGATCAGCAAT
FBXW7-exon9-2	AGGCTTCCCAACTTCCCATTC	TTGGACTGTACTGGATCAGCAAT
FBXW7-exon10	TGCTTGATGGCATGCACTTTAT	AGACTAGTTCTGTAAGTCAGGGT
FBXW7-exon11	TCTTTTGGTTTTTGTCTAGGTCCC	AGCAGACGCCTCTCTTGTCA

## Sheet: Table 4
Primer sequences for the quantitative RT-PCR
Gene	Forward primer (5'-3')	Reverse primer (5'-3')
FBXW7α	TTCACCAACTCTCCTCCCCATT	GCTGAACATGGTACAAGCCCA
FBXW7β	AGAAAATATGGGTTTCTACGG	TTGCTGAACATGGTACAAG
FBXW7γ	CCATGGCTTGGTTCCTGT	CCTTGGGCAATGATGCTAATG
MMP3	CTGGACTCCGACACTCTGGA	CAGGAAAGGTTCTGAAGTGACC
VEGFA	AGGGCAGAATCATCACGAAGT	AGGGTCTCGATTGGATGGCA
GAPDH	ACAACTTTGGTATCGTGGAAGG	GCCATCACGCCACAGTTTC

## Sheet: Table 5
gene_id	gene	locus	sample_1	sample_2	value_1	value_2	log2(fold_change)
ENSG00000255036.6_8	STRA6LP	chr9:99918851-100140806	NC	OE	0.0743327	1.15943e-05	-12.6464
ENSG00000284116.1_5	AL772307.1	chr9:41961559-42251679	NC	OE	0.229813	4.03046e-05	-12.4772
ENSG00000253506.2_3	NACA2	chr17:59667786-59668563	NC	OE	0.0881559	2.05943e-05	-12.0636
ENSG00000250506.7_3	CDK3	chr17:73975311-74023533	NC	OE	1.15473	0.000615579	-10.8733
ENSG00000283977.1_6	AC084337.2	chr11:6502714-6614988	NC	OE	1.42959	0.000781138	-10.8377
ENSG00000269693.1_6	AC010422.6	chr19:12490002-12750912	NC	OE	0.162058	9.04566e-05	-10.807
ENSG00000259030.7_6	FPGT-TNNI3K	chr1:74663895-75010112	NC	OE	0.603747	0.0003947	-10.579
ENSG00000249624.9_6	AP000295.1	chr21:34602205-34682492	NC	OE	0.458094	0.000366298	-10.2884
ENSG00000255073.8_5	ZFP91-CNTF	chr11:58346535-58393206	NC	OE	0.526859	0.000567453	-9.8587
ENSG00000284057.1_4	AP001273.2	chr11:93394847-93548129	NC	OE	0.468086	0.000528533	-9.79056
ENSG00000256178.1	AC004889.1	chr7:143880547-143883173	NC	OE	0.794892	0.00101564	-9.61223
ENSG00000285253.1_2	AC090517.4	chr15:56922378-57210769	NC	OE	0.034044	4.57357e-05	-9.53986
ENSG00000213204.8_6	AL049697.1	chr6:88117689-88222054	NC	OE	0.050299	0.00010581	-8.89292
ENSG00000166670.10_3	MMP10	chr11:102617698-102714340	NC	OE	15.0275	0.0577869	-8.02265
ENSG00000263006.6_2	ROCK1P1	chr18:109064-122219	NC	OE	36.8255	0.158696	-7.85829
ENSG00000269896.2_5	AL513477.1	chr1:2246478-2323146	NC	OE	7.23178	0.040586	-7.47723
ENSG00000125285.5_3	SOX21	chr13:95350978-95455684	NC	OE	7.67134	0.0693512	-6.78941
ENSG00000241945.8_3	PWP2	chr21:45527203-45629997	NC	OE	15.4868	0.157873	-6.61613
ENSG00000176046.8_2	NUPR1	chr16:28544028-28550495	NC	OE	26.1961	0.26919	-6.60458
ENSG00000286053.1_1	ASDURF	chr2:190526110-190535557	NC	OE	2.40874	0.0277125	-6.4416
ENSG00000186409.17_6	CCDC30	chr1:42895999-43122861	NC	OE	1.64986	0.0196779	-6.38963
ENSG00000139269.3_3	INHBE	chr12:57846105-57941114	NC	OE	23.9788	0.305501	-6.29443
ENSG00000130487.8_2	KLHDC7B	chr22:50984631-50989452	NC	OE	1.50808	0.0192446	-6.29212
ENSG00000162641.20_5	AKNAD1	chr1:109358519-109506106	NC	OE	3.16344	0.0423154	-6.22417
ENSG00000007314.12_2	SCN4A	chr17:62015913-62050278	NC	OE	2.57655	0.0349904	-6.20234
ENSG00000149968.12_3	MMP3	chr11:102617698-102714340	NC	OE	3.81808	0.0554999	-6.10422
ENSG00000274276.4_4	CBSL	chr21:44473300-44497053	NC	OE	0.0252639	0.000368065	-6.10097
ENSG00000169429.11_4	CXCL8	chr4:74606257-74609433	NC	OE	4.07052	0.0625755	-6.02347
ENSG00000261771.5_7	DNAAF4-CCPG1	chr15:55495163-55800432	NC	OE	0.186274	0.00290645	-6.00202
ENSG00000106823.12_5	ECM2	chr9:95088234-95432413	NC	OE	1.84643	0.0292275	-5.98126
ENSG00000198393.8_3	ZNF26	chr12:133562950-133613808	NC	OE	0.622704	0.0101162	-5.9438
ENSG00000232931.6_6	LINC00342	chr2:96472799-96500751	NC	OE	33.9448	0.571145	-5.89319
ENSG00000205592.14_6	MUC19	chr12:40787196-40964634	NC	OE	0.204041	0.00359161	-5.82808
ENSG00000130234.10_3	ACE2	chrX:15579155-15806534	NC	OE	0.0150922	0.000302402	-5.64119
ENSG00000156510.13_3	HKDC1	chr10:70975088-71027904	NC	OE	113.619	2.46056	-5.52907
ENSG00000232406.7_6	AL121895.1	chr20:34679425-34820721	NC	OE	1.61852	0.0357562	-5.50033
ENSG00000240497.3_6	AC092919.1	chr3:170776202-171187491	NC	OE	7.87338	0.174796	-5.49324
ENSG00000282057.1_8	AC092807.3	chr1:85731458-86044046	NC	OE	1.72988	0.0389663	-5.4723
ENSG00000255319.5_4	ENPP7P8	chr11:71384930-71532594	NC	OE	3.44501	0.0792453	-5.44204
ENSG00000151012.13_3	SLC7A11	chr4:138864175-139163503	NC	OE	17.4205	0.403513	-5.43203
ENSG00000269926.1_6	DDIT4-AS1	chr10:74033681-74035794	NC	OE	230.49	5.4423	-5.40435
ENSG00000204758.8_6	AC008429.1	chr5:172381788-172396774	NC	OE	1.98966	0.0480986	-5.37039
ENSG00000166046.11_5	TCP11L2	chr12:106631658-106740781	NC	OE	19.3329	0.469781	-5.36293
ENSG00000134198.10_4	TSPAN2	chr1:115590631-115632124	NC	OE	1.18687	0.0295891	-5.32596
ENSG00000163216.7_3	SPRR2D	chr1:153012207-153014407	NC	OE	23.037	0.593095	-5.27955
ENSG00000187187.14_4	ZNF546	chr19:40490040-40526948	NC	OE	0.441532	0.0113708	-5.27912
ENSG00000231160.10_6	KLF3-AS1	chr4:38604058-38703138	NC	OE	1.1159	0.0288735	-5.27232
ENSG00000278864.1_6	AC055811.4	chr17:16945858-17140502	NC	OE	8.57514	0.23194	-5.20834
ENSG00000280109.3_6	PLAC4	chr21:42539727-42654457	NC	OE	0.331185	0.00903778	-5.19553
ENSG00000268812.3_6	AC004264.1	chr22:30635182-30642987	NC	OE	5.72649	0.156685	-5.19171
ENSG00000080031.10_5	AC010327.1	chr19:55692614-55720874	NC	OE	13.8561	0.379197	-5.19143
ENSG00000267343.2_4	ZNF833P	chr19:11750568-11797384	NC	OE	0.42492	0.011677	-5.18545
ENSG00000245532.9_5	NEAT1	chr11:65190244-65213011	NC	OE	651.757	18.0951	-5.17066
ENSG00000168209.5_4	DDIT4	chr10:74033681-74035794	NC	OE	430.315	11.9637	-5.16866
ENSG00000182742.6_4	HOXB4	chr17:46618255-46683776	NC	OE	3.53687	0.0997351	-5.14823
ENSG00000286966.1_1	AL137800.1	chr1:183582671-183588470	NC	OE	5.00785	0.141385	-5.14649
ENSG00000269929.3_8	AL158152.1	chr9:96928539-96966850	NC	OE	3.46824	0.0983605	-5.13998
ENSG00000116761.11_2	CTH	chr1:70876900-70905534	NC	OE	96.0161	2.75105	-5.12522
ENSG00000286058.1_2	AC018865.3	chr2:130769637-130808704	NC	OE	2.05327	0.0602982	-5.08966
ENSG00000162344.4_3	FGF19	chr11:69513005-69518790	NC	OE	3.70016	0.11107	-5.05805
ENSG00000205670.11_4	SMIM11A	chr21:35747778-35796264	NC	OE	6.58561	0.201881	-5.02774
ENSG00000267199.1_6	AP001029.2	chr18:12438888-12725739	NC	OE	1.20903	0.0377736	-5.00033
ENSG00000227388.3_6	AL133410.1	chr9:35772159-35790429	NC	OE	0.841639	0.0268712	-4.96907
ENSG00000070669.17_4	ASNS	chr7:97480988-97501854	NC	OE	541.036	17.4456	-4.95479
ENSG00000101255.11_4	TRIB3	chr20:343478-378203	NC	OE	20.4879	0.663254	-4.94907
ENSG00000273373.1_6	AL355488.1	chr1:110889737-110986439	NC	OE	1.03967	0.0337247	-4.94618
ENSG00000244198.7_6	AC004889.1	chr7:143883175-144077725	NC	OE	0.840243	0.027767	-4.91936
ENSG00000265787.2_5	CYP4F35P	chr18:14179095-14342523	NC	OE	1.00101	0.0333913	-4.90584
ENSG00000198756.12_4	COLGALT2	chr1:183898987-184006863	NC	OE	1.21087	0.0421671	-4.84378
ENSG00000287134.1_1	AC106845.2	chr8:12940869-13462119	NC	OE	0.623083	0.022479	-4.79277
ENSG00000163993.7_3	S100P	chr4:6695604-6698897	NC	OE	577.99	20.9042	-4.78918
ENSG00000053438.11_5	NNAT	chr20:36120873-36156333	NC	OE	3.66568	0.13288	-4.78588
ENSG00000128165.9_3	ADM2	chr22:50919971-50924869	NC	OE	19.7351	0.720628	-4.77537
ENSG00000279342.2_5	AP000866.6	chr11:124636393-124704383	NC	OE	0.69884	0.0263818	-4.72735
ENSG00000089101.18_5	CFAP61	chr20:20015011-20341342	NC	OE	2.37715	0.0925362	-4.68307
ENSG00000233967.7_6	AL359715.1	chr6:81151011-81176391	NC	OE	0.932173	0.0363745	-4.6796
ENSG00000196611.5_3	MMP1	chr11:102617698-102714340	NC	OE	152.824	6.03922	-4.66137
ENSG00000254929.2	RP11-144G6.12	chr10:47186202-47243502	NC	OE	0.518386	0.0207393	-4.64359
ENSG00000286545.1_1	AC092645.2	chr2:112969105-113012713	NC	OE	0.563267	0.0231592	-4.60416
ENSG00000128965.13_5	CHAC1	chr15:41245159-41248710	NC	OE	197.593	8.15108	-4.5994
ENSG00000113248.6_4	PCDHB15	chr5:140479825-140628933	NC	OE	3.4255	0.141704	-4.59537
ENSG00000185442.13_5	FAM174B	chr15:93146139-93353114	NC	OE	0.895871	0.0372173	-4.58925
ENSG00000279059.1_6	AC007485.2	chr17:52976747-53250993	NC	OE	2.9322	0.123001	-4.57524
ENSG00000229807.12_5	XIST	chrX:73012039-73072558	NC	OE	88.0765	3.69726	-4.57423
ENSG00000271992.1_6	AL354872.2	chr1:70910753-70911219	NC	OE	8.91944	0.374507	-4.57389
ENSG00000279649.1_6	AC020978.9	chr16:68298418-68344849	NC	OE	0.850026	0.0357129	-4.57299
ENSG00000237296.9_4	SMG1P1	chr16:22357256-22547842	NC	OE	11.1477	0.468553	-4.57239
ENSG00000009950.16_5	MLXIPL	chr7:73007523-73038873	NC	OE	1.2287	0.0522504	-4.55554
ENSG00000267259.1_6	ERVE-1	chr17:26559615-26562307	NC	OE	0.834767	0.0358869	-4.53984
ENSG00000280138.1_6	AC027290.2	chr12:123349876-123380674	NC	OE	0.661795	0.0287598	-4.52426
ENSG00000269737.2_6	AL691432.1	chr1:1590785-1624167	NC	OE	1.69775	0.0741258	-4.5175
ENSG00000172215.6_4	CXCR6	chr3:45959390-46037316	NC	OE	0.773513	0.034312	-4.49464
ENSG00000228824.7_7	MIR4500HG	chr13:88075747-88348527	NC	OE	0.568697	0.025528	-4.47751
ENSG00000235897.1_6	TM4SF19-AS1	chr3:195938357-196065374	NC	OE	1.22551	0.0552569	-4.47109
ENSG00000280152.1_6	AC009078.3	chr16:75252897-75301951	NC	OE	0.508002	0.0229335	-4.46931
ENSG00000272975.1_8	MYHAS	chr17:10286448-10527203	NC	OE	1.87081	0.0864525	-4.43561
ENSG00000274925.1_6	ZKSCAN2-DT	chr16:25269272-25272387	NC	OE	0.662427	0.030625	-4.43498
ENSG00000169203.12	RP11-231C14.4	chr16:29495009-29517320	NC	OE	11.072	0.512853	-4.43223
ENSG00000238018.2_6	AC093110.1	chr2:54683453-54907182	NC	OE	20.2891	0.950376	-4.41606
ENSG00000106366.8_2	SERPINE1	chr7:100770369-100782547	NC	OE	24.0166	1.13426	-4.40421
ENSG00000250033.5_5	SLC7A11-AS1	chr4:138864175-139163503	NC	OE	3.49978	0.165484	-4.4025
ENSG00000171811.14_7	CFAP46	chr10:134621895-134756327	NC	OE	0.231946	0.0109985	-4.39841
ENSG00000273151.1_6	AC073957.3	chr7:856251-936073	NC	OE	1.98103	0.0947396	-4.38614
ENSG00000213901.10_5	SLC23A3	chr2:219940038-220035549	NC	OE	1.03426	0.0496231	-4.38144
ENSG00000153666.5	GOLGA8I	chr15:23255241-23268823	NC	OE	0.36203	0.017551	-4.36649
ENSG00000160951.4_3	PTGER1	chr19:14583277-14586166	NC	OE	1.53947	0.0746898	-4.36537
ENSG00000078579.9_4	FGF20	chr8:16849689-16859854	NC	OE	1.12959	0.0548794	-4.3634
ENSG00000260236.1_6	AC099778.1	chr3:47420578-47422489	NC	OE	1.08171	0.0525613	-4.36317
ENSG00000271533.1_7	Z83843.1	chrX:73160269-73513409	NC	OE	1.57589	0.0767193	-4.36044
ENSG00000244161.1_6	FLNB-AS1	chr3:57994126-58157978	NC	OE	4.14588	0.203188	-4.35079
ENSG00000262188.2_5	LINC01978	chr17:77889050-77900524	NC	OE	1.35846	0.0674482	-4.33204
ENSG00000176771.17_7	NCKAP5	chr2:133429360-134326034	NC	OE	0.481927	0.0239743	-4.32925
ENSG00000134548.11_4	SPX	chr12:21679229-21928534	NC	OE	1.22226	0.0608097	-4.3291
ENSG00000273387.1_6	AC005005.3	chr22:31447615-31500743	NC	OE	1.50279	0.0748797	-4.32692
ENSG00000270641.1_3	TSIX	chrX:73012039-73072558	NC	OE	7.35259	0.369755	-4.31361
ENSG00000186567.12_3	CEACAM19	chr19:45041044-45228481	NC	OE	2.02491	0.102029	-4.31081
ENSG00000228775.8_6	WEE2-AS1	chr7:141403802-141488440	NC	OE	1.69093	0.0859273	-4.29856
ENSG00000139351.15_4	SYCP3	chr12:102090724-102137918	NC	OE	0.499945	0.0255354	-4.2912
ENSG00000175294.5_2	CATSPER1	chr11:65784222-65793988	NC	OE	2.17019	0.110951	-4.28983
ENSG00000265972.5_2	TXNIP	chr1:145438468-145442635	NC	OE	140.651	7.22052	-4.28387
ENSG00000254739.1_6	AC137894.1	chr11:528906-529659	NC	OE	5.36874	0.278805	-4.26726
ENSG00000263412.1_6	AC004477.1	chr17:46122502-46125435	NC	OE	1.26302	0.0659353	-4.25968
ENSG00000213413.2_3	PVRIG	chr7:99775185-99869855	NC	OE	0.352897	0.0185228	-4.25188
ENSG00000138166.6_3	DUSP5	chr10:112257664-112271291	NC	OE	0.744654	0.0393209	-4.2432
ENSG00000222328.1	RNU2-2P	chr11:62599705-62609281	NC	OE	408.55	21.591	-4.24201
ENSG00000101104.12_2	PABPC1L	chr20:43538702-43589038	NC	OE	198.682	10.5032	-4.24155
ENSG00000174145.8_3	NWD2	chr4:37246364-37451085	NC	OE	0.220606	0.0116712	-4.24045
ENSG00000234127.9_6	TRIM26	chr6:30152231-30181204	NC	OE	1.51337	0.0806137	-4.2306
ENSG00000110693.18_6	SOX6	chr11:15987994-16779887	NC	OE	0.578157	0.0308836	-4.22655
ENSG00000166532.16_5	RIMKLB	chr12:8834195-9102551	NC	OE	84.8245	4.56625	-4.2154
ENSG00000283440.1_6	LINC01260	chr20:43285091-43438979	NC	OE	0.649757	0.0350769	-4.21131
ENSG00000153714.6_3	LURAP1L	chr9:12685438-12823059	NC	OE	29.1987	1.58482	-4.20351
ENSG00000258964.1_7	AL137129.1	chr14:62147758-62263146	NC	OE	0.594226	0.0324139	-4.19633
ENSG00000142408.4_5	CACNG8	chr19:54466293-54493469	NC	OE	6.2627	0.342324	-4.19335
ENSG00000196218.12_5	RYR1	chr19:38924338-39078204	NC	OE	0.107624	0.00593224	-4.18128
ENSG00000174564.13_4	IL20RB	chr3:136537488-136729927	NC	OE	2.30932	0.127866	-4.17477
ENSG00000273061.1_5	CDC37L1-DT	chr9:4676599-4679502	NC	OE	6.80369	0.379326	-4.16481
ENSG00000182264.8_3	IZUMO1	chr19:49244108-49250166	NC	OE	19.5466	1.09969	-4.15175
ENSG00000278071.1_6	AL161669.3	chr14:103674436-103675213	NC	OE	2.82099	0.16155	-4.12615
ENSG00000230373.8_4	GOLGA6L5P	chr15:85051115-85123406	NC	OE	2.6329	0.152517	-4.10961
ENSG00000204869.8_4	IGFL4	chr19:46543005-46580376	NC	OE	8.66722	0.506139	-4.09796
ENSG00000248527.1_4	MTATP6P1	chr1:521450-794826	NC	OE	3.32271	0.195946	-4.08383
ENSG00000240476.1_6	LINC00973	chr3:98621267-98737406	NC	OE	2.03626	0.120715	-4.07625
ENSG00000123329.19_6	ARHGAP9	chr12:57846105-57941114	NC	OE	2.01545	0.119975	-4.07029
ENSG00000137877.10_3	SPTBN5	chr15:42120289-42264755	NC	OE	1.03148	0.0616273	-4.065
ENSG00000268163.1_6	AC004076.1	chr19:57874844-57988938	NC	OE	1.02841	0.0617486	-4.05786
ENSG00000203697.11_4	CAPN8	chr1:223711348-223853436	NC	OE	32.3394	1.95685	-4.04668
ENSG00000136011.15_5	STAB2	chr12:103981050-104162636	NC	OE	0.181403	0.0110259	-4.04022
ENSG00000099251.14_3	HSD17B7P2	chr10:38383261-38667433	NC	OE	1.22789	0.0754552	-4.02442
ENSG00000185168.5_4	LINC00482	chr17:79277570-79283048	NC	OE	0.799033	0.0492778	-4.01924
ENSG00000131398.14_3	KCNC3	chr19:50815193-50886644	NC	OE	1.94491	0.119974	-4.01891
ENSG00000271933.1_6	AL603756.1	chr10:85898175-85913324	NC	OE	1.45984	0.0914172	-3.9972
ENSG00000007952.18_4	NOX1	chrX:100098312-100129348	NC	OE	5.7227	0.359076	-3.99433
ENSG00000181016.9_4	LSMEM1	chr7:112063022-112131117	NC	OE	1.70698	0.107756	-3.9856
ENSG00000273284.1_7	AP001033.2	chr18:9102627-9285983	NC	OE	1.80304	0.114312	-3.97938
ENSG00000230454.1_6	U73166.1	chr3:50297734-50300790	NC	OE	1.16326	0.0737818	-3.97877
ENSG00000175197.12_4	DDIT3	chr12:57846105-57941114	NC	OE	196.505	12.469	-3.97815
ENSG00000134827.8_3	TCN1	chr11:59620272-59633962	NC	OE	2.85616	0.181238	-3.97812
ENSG00000287104.1_1	AC097382.3	chr4:6910968-7059679	NC	OE	1.58045	0.100296	-3.978
ENSG00000246526.2_6	LINC002481	chr4:6689174-6692246	NC	OE	0.872394	0.0555348	-3.97352
ENSG00000253540.5_2	FAM86HP	chr3:129800673-129920179	NC	OE	1.89568	0.121212	-3.96711
ENSG00000259820.1_7	AC083843.3	chr8:135804262-135810515	NC	OE	2.51179	0.161359	-3.96037
ENSG00000152527.14_6	PLEKHH2	chr2:43864398-43995126	NC	OE	9.55551	0.615567	-3.95634
ENSG00000171790.15_3	SLFNL1	chr1:41480261-41804316	NC	OE	0.565052	0.0364496	-3.95441
ENSG00000151967.18_4	SCHIP1	chr3:158680023-159615155	NC	OE	0.239973	0.0156365	-3.93988
ENSG00000268218.1_6	AC137932.3	chr16:89334037-89556969	NC	OE	1.57347	0.103035	-3.93275
ENSG00000109771.15_2	LRP2BP	chr4:186080818-186317053	NC	OE	0.475677	0.0312815	-3.9266
ENSG00000285094.1_3	LINC01488	chr11:69296429-69309720	NC	OE	0.304562	0.0200891	-3.92225
ENSG00000197670.6_6	AL157838.1	chr20:52169308-52251129	NC	OE	0.58915	0.0388882	-3.92123
ENSG00000274849.1_7	AC023043.4	chr18:33767459-33852120	NC	OE	6.04713	0.403555	-3.90542
ENSG00000145107.15_3	TM4SF19	chr3:195938357-196065374	NC	OE	5.00653	0.334705	-3.90285
ENSG00000234793.1_6	AC114730.2	chr2:242674016-242708231	NC	OE	2.98106	0.201781	-3.88497
ENSG00000179388.9_3	EGR3	chr8:22545171-22941132	NC	OE	0.607926	0.041248	-3.8815
ENSG00000268069.2_6	AC004466.1	chr12:48099865-48231681	NC	OE	1.52552	0.104005	-3.87457
ENSG00000274290.2_3	HIST1H2BE	chr6:26158373-26184883	NC	OE	0.548992	0.0375175	-3.87115
ENSG00000276334.1_6	AL133243.2	chr2:32582095-32843966	NC	OE	0.929537	0.0635274	-3.87106
ENSG00000280486.2_6	AC005329.3	chr19:1383525-1396466	NC	OE	0.520132	0.0356121	-3.86844
ENSG00000223947.1_6	AC016738.1	chr2:101436600-101869328	NC	OE	0.396236	0.027145	-3.8676
ENSG00000286786.1_1	AC116158.3	chr15:38780303-38857776	NC	OE	0.207189	0.0142075	-3.86622
ENSG00000072818.12_5	ACAP1	chr17:7239847-7254796	NC	OE	1.39666	0.0963966	-3.85686
ENSG00000145390.11_2	USP53	chr4:120113927-120216672	NC	OE	93.8465	6.51097	-3.84936
ENSG00000260279.4_6	AC137932.1	chr16:89334037-89556969	NC	OE	7.06367	0.490716	-3.84746
ENSG00000203804.4_3	ADAMTSL4-AS1	chr1:150521037-150552214	NC	OE	0.751085	0.0524676	-3.83948
ENSG00000006788.14_4	MYH13	chr17:10195136-10276447	NC	OE	1.09958	0.077684	-3.82318
ENSG00000283078.1_6	AL137077.2	chr20:60641885-60643493	NC	OE	0.903591	0.0641196	-3.81683
ENSG00000116852.14_3	KIF21B	chr1:200938517-200992828	NC	OE	13.3221	0.945757	-3.81621
ENSG00000178184.16_3	PARD6G	chr18:77905806-78005397	NC	OE	0.344338	0.0245015	-3.81288
ENSG00000163734.4_2	CXCL3	chr4:74902305-74904524	NC	OE	15.4802	1.10574	-3.80734
ENSG00000170271.11_6	FAXDC2	chr5:154198051-154256353	NC	OE	2.07151	0.147969	-3.80732
ENSG00000091879.13_2	ANGPT2	chr8:6261071-6565745	NC	OE	12.5628	0.914002	-3.78081
ENSG00000081041.9_3	CXCL2	chr4:74962756-74964913	NC	OE	8.2122	0.599057	-3.777
ENSG00000078081.8_4	LAMP3	chr3:182840002-182881627	NC	OE	4.85779	0.357463	-3.76444
ENSG00000264424.1_2	MYH4	chr17:10286448-10527203	NC	OE	20.2997	1.49644	-3.76184
ENSG00000272720.1_6	AL022322.1	chr22:38480906-38506691	NC	OE	0.995881	0.0734479	-3.76118
ENSG00000167874.6_2	TMEM88	chr17:7758382-7759417	NC	OE	3.73159	0.275692	-3.75866
ENSG00000284602.1_4	AL031432.4	chr1:25559076-25561266	NC	OE	0.610027	0.0450789	-3.75835
ENSG00000100889.11_2	PCK2	chr14:24549315-24602058	NC	OE	192.789	14.3085	-3.75208
ENSG00000287809.1_1	AC005632.5	chr16:21413557-21531765	NC	OE	1.57971	0.118999	-3.73065
ENSG00000158125.10_3	XDH	chr2:31557186-31637608	NC	OE	0.425346	0.0322156	-3.7228
ENSG00000226380.9_8	AC016831.1	chr7:130538478-130616965	NC	OE	2.35021	0.179228	-3.71292
ENSG00000102003.10_3	SYP	chrX:49044256-49058913	NC	OE	0.510798	0.0389568	-3.71281
ENSG00000180178.11_5	FAR2P1	chr2:130769637-130808704	NC	OE	4.00889	0.306485	-3.70932
ENSG00000255458.7_8	AC108471.2	chr4:39640726-39668499	NC	OE	0.488792	0.0374949	-3.70445
ENSG00000279789.1_6	AC120114.3	chr16:29911695-29937557	NC	OE	1.16886	0.0899742	-3.69945
ENSG00000280852.2_5	AC025048.6	chr17:58179119-58180280	NC	OE	4.25052	0.327567	-3.69778
ENSG00000185774.16_5	KCNIP4	chr4:20697904-21950395	NC	OE	1.17988	0.0911813	-3.69376
ENSG00000240137.6_6	ERICH6-AS1	chr3:150377671-150440792	NC	OE	0.219354	0.0170201	-3.68794
ENSG00000144821.9_2	MYH15	chr3:108099215-108248169	NC	OE	0.763741	0.059368	-3.68533
ENSG00000280191.3_5	LINC01669	chr21:44881839-44899414	NC	OE	1.04099	0.0811361	-3.68147
ENSG00000174130.12_3	TLR6	chr4:38792297-38858438	NC	OE	0.60006	0.0469129	-3.67705
ENSG00000287778.1_1	AC006230.1	chr4:11394773-11469426	NC	OE	0.586019	0.0460768	-3.66884
ENSG00000260772.1_7	AC012321.1	chr16:69598996-69738569	NC	OE	38.3711	3.02459	-3.66521
ENSG00000254363.6_6	AC011379.2	chr5:139536903-139552636	NC	OE	0.195866	0.0154433	-3.66481
ENSG00000235706.8_6	DICER1-AS1	chr14:95552564-95647812	NC	OE	1.5141	0.119481	-3.6636
ENSG00000010818.10_3	HIVEP2	chr6:143069579-143279082	NC	OE	0.590277	0.0466512	-3.66141
ENSG00000049192.15_4	ADAMTS6	chr5:64444564-64777747	NC	OE	1.4933	0.118285	-3.65816
ENSG00000264112.1_7	AC015813.1	chr17:56066398-56085548	NC	OE	2.69422	0.216358	-3.63838
ENSG00000271851.1_7	AC087501.4	chr17:9153787-9479908	NC	OE	0.512925	0.0412101	-3.63768
ENSG00000253598.1_2	SLC10A5	chr8:82605841-82608409	NC	OE	0.470247	0.0377904	-3.63733
ENSG00000101605.12_4	MYOM1	chr18:3066804-3247275	NC	OE	0.233907	0.0187996	-3.63716
ENSG00000163739.4_2	CXCL1	chr4:74735109-74736959	NC	OE	10.1381	0.815387	-3.63615
ENSG00000273002.1_6	AL355388.2	chr1:155916641-156003133	NC	OE	0.570873	0.0459156	-3.63611
ENSG00000261098.1_6	AP000766.1	chr11:107182857-107186997	NC	OE	0.280886	0.0225965	-3.63582
ENSG00000225783.8_6	MIAT	chr22:27042374-27176856	NC	OE	0.112971	0.00909217	-3.63519
ENSG00000279716.1_5	AC006128.1	chr19:15464195-15529952	NC	OE	5.35372	0.43222	-3.6307
ENSG00000234062.8_7	AL390879.1	chrX:135991527-136104302	NC	OE	0.548214	0.0443547	-3.62758
ENSG00000168065.15_3	SLC22A11	chr11:64323097-64340347	NC	OE	3.64825	0.297705	-3.61525
ENSG00000162772.17_6	ATF3	chr1:212738675-212794119	NC	OE	224.05	18.3382	-3.6109
ENSG00000245573.9_8	BDNF-AS	chr11:27528376-27899195	NC	OE	0.523533	0.0429371	-3.60798
ENSG00000215417.13_4	MIR17HG	chr13:92000073-92006833	NC	OE	9.56156	0.790087	-3.59716
ENSG00000237973.1_4	MTCO1P12	chr1:521450-794826	NC	OE	13.8267	1.144	-3.5953
ENSG00000149150.9_5	SLC43A1	chr11:57252006-57283253	NC	OE	13.4737	1.12167	-3.58643
ENSG00000146592.17_4	CREB5	chr7:28338939-28865511	NC	OE	29.3881	2.45377	-3.58216
ENSG00000287837.1_1	AL590064.1	chr13:41363547-41495910	NC	OE	1.50523	0.125696	-3.58198
ENSG00000287156.1_1	AL138479.2	chr14:54416453-54428952	NC	OE	0.584055	0.0490317	-3.57432
ENSG00000087074.8_4	PPP1R15A	chr19:49375677-49379315	NC	OE	375.739	31.7665	-3.56415
ENSG00000166183.16_5	ASPG	chr14:104552022-104581919	NC	OE	0.669005	0.0566022	-3.56309
ENSG00000270069.1_6	MIR222HG	chrX:45604638-45629677	NC	OE	4.59524	0.389587	-3.56012
ENSG00000186481.16_3	ANKRD20A5P	chr18:14179095-14342523	NC	OE	19.455	1.65043	-3.55923
ENSG00000230262.2	MIRLET7DHG	chr9:96928539-96966850	NC	OE	2.00234	0.171549	-3.545
ENSG00000108932.12_5	SLC16A6	chr17:66255322-66760023	NC	OE	2.37698	0.204228	-3.54088
ENSG00000269821.1_5	KCNQ1OT1	chr11:2465913-2882798	NC	OE	0.123058	0.0106286	-3.53331
ENSG00000279382.1_5	AC018665.1	chr17:74034855-74117657	NC	OE	6.30982	0.546388	-3.5296
ENSG00000229808.1_5	AL391825.1	chr1:161736109-161933860	NC	OE	1.88123	0.163737	-3.52222
ENSG00000273759.1_7	AL117379.1	chr20:61509089-61569304	NC	OE	2.27125	0.1977	-3.5221
ENSG00000213089.4_4	PDCL3P5	chr6:150921018-151164801	NC	OE	2.06086	0.179614	-3.52028
ENSG00000101197.13_3	BIRC7	chr20:61867234-61871847	NC	OE	1.83372	0.16007	-3.518
ENSG00000214837.8_4	LINC01347	chr1:243218162-243265046	NC	OE	0.277733	0.0244676	-3.50476
ENSG00000279759.1_6	AC118344.2	chr19:40825442-40896094	NC	OE	1.10535	0.097411	-3.50428
ENSG00000274979.1_6	AC020656.2	chr12:69720353-69725662	NC	OE	0.394722	0.0347909	-3.50405
ENSG00000283294.1_6	AP005212.4	chr18:14179095-14342523	NC	OE	1.39453	0.124312	-3.48773
ENSG00000243302.3_5	AC018638.4	chr7:128291238-128292388	NC	OE	10.6953	0.960439	-3.47713
ENSG00000173918.15_4	C1QTNF1	chr17:77014212-77045870	NC	OE	0.376275	0.0339429	-3.4706
ENSG00000107719.9_3	PALD1	chr10:72238522-72328206	NC	OE	3.12833	0.282403	-3.46957
ENSG00000105550.9_3	FGF21	chr19:49258815-49261590	NC	OE	4.42785	0.39984	-3.46911
ENSG00000226328.7_6	NUP50-DT	chr22:45528900-45559662	NC	OE	13.1463	1.19264	-3.46242
ENSG00000274808.5_3	TBC1D3B	chr17:34443569-34504870	NC	OE	0.28651	0.0259988	-3.46207
ENSG00000279803.1_6	AC009090.5	chr16:57126494-57182281	NC	OE	0.465393	0.0429949	-3.43621
ENSG00000250251.6_2	PKD1P6	chr16:15068447-15248421	NC	OE	28.6591	2.66246	-3.42816
ENSG00000112715.21_8	VEGFA	chr6:43737920-43754224	NC	OE	223.53	20.7808	-3.42714
ENSG00000197261.11_2	C6orf141	chr6:49518358-49529620	NC	OE	15.2462	1.42371	-3.42072
ENSG00000260920.2_6	AL031985.3	chr1:40929990-40932439	NC	OE	1.27116	0.119451	-3.41165
ENSG00000269959.1_5	SPACA6P-AS	chr19:52188615-52215640	NC	OE	0.754957	0.0710233	-3.41003
ENSG00000274943.1_7	AC079684.1	chr12:42632248-42984157	NC	OE	4.50896	0.426945	-3.40067
ENSG00000102908.22_6	NFAT5	chr16:69598996-69738569	NC	OE	27.0094	2.57591	-3.39031
ENSG00000135406.14_4	PRPH	chr12:49686413-49725514	NC	OE	3.87238	0.369973	-3.38773
ENSG00000273142.1_7	LINC02604	chr7:66367843-66371284	NC	OE	2.58844	0.247641	-3.38576
ENSG00000105523.3_3	FAM83E	chr19:49104066-49118111	NC	OE	1.08137	0.104193	-3.37553
ENSG00000243176.6_6	AC092944.1	chr3:156891989-157251408	NC	OE	0.554201	0.0534337	-3.37459
ENSG00000186832.9_5	KRT16	chr17:39766029-39772151	NC	OE	0.641219	0.0618743	-3.3734
ENSG00000172216.5_2	CEBPB	chr20:48801134-48809226	NC	OE	155.821	15.0501	-3.37204
ENSG00000231686.1_5	Z97180.1	chrX:145701114-145702102	NC	OE	2.40974	0.233147	-3.36956
ENSG00000055955.16_4	ITIH4	chr3:52846990-52931578	NC	OE	1.44489	0.14021	-3.3653
ENSG00000279500.1_6	AC108704.2	chr12:129277738-129308503	NC	OE	0.681684	0.0661869	-3.36449
ENSG00000261488.1_6	TBILA	chr3:111852269-111854206	NC	OE	1.06517	0.103521	-3.36309
ENSG00000280063.1_6	AC012676.5	chr16:4364761-4475706	NC	OE	2.10806	0.204889	-3.363
ENSG00000273891.1_6	AL731566.1	chr10:123716296-123734732	NC	OE	0.532586	0.0517757	-3.36267
ENSG00000278558.4_4	TMEM191B	chr22:20377668-20380440	NC	OE	1.11447	0.108417	-3.3617
ENSG00000249492.2_7	AC114956.3	chr5:43484014-43525412	NC	OE	0.35595	0.0346392	-3.3612
ENSG00000134962.7_3	KLB	chr4:39408549-39453153	NC	OE	0.157103	0.0153069	-3.35946
ENSG00000147162.14_3	OGT	chrX:70752953-70795742	NC	OE	233.483	22.7948	-3.35654
ENSG00000235831.7_6	BHLHE40-AS1	chr3:4938492-5027008	NC	OE	0.43332	0.0423566	-3.35478
ENSG00000115295.20_4	CLIP4	chr2:29320570-29412509	NC	OE	2.69769	0.264362	-3.35113
ENSG00000249207.2_6	AC079921.1	chr4:39046658-39183878	NC	OE	2.51783	0.246825	-3.35062
ENSG00000231887.7_8	PRH1	chr12:10977558-11328615	NC	OE	5.3358	0.525151	-3.3449
ENSG00000263069.6_7	AC124319.3	chr17:78234664-78411886	NC	OE	1.30606	0.129376	-3.33558
ENSG00000115902.11_3	SLC1A4	chr2:65128973-65283302	NC	OE	20.5161	2.04719	-3.32504
ENSG00000272909.1_7	AL122035.2	chr14:64854748-65012891	NC	OE	1.07967	0.107752	-3.3248
ENSG00000277449.1_6	CEBPB-AS1	chr20:48801134-48809226	NC	OE	1.46278	0.14616	-3.3231
ENSG00000124107.5_3	SLPI	chr20:43880879-43883205	NC	OE	137.406	13.7636	-3.31951
ENSG00000185022.12_6	MAFF	chr22:38507501-38612514	NC	OE	34.9348	3.50285	-3.31807
ENSG00000142046.15_4	TMEM91	chr19:41768400-41930907	NC	OE	0.638636	0.0640695	-3.31729
ENSG00000233184.7_7	AC093157.1	chr1:101455178-101556069	NC	OE	3.70066	0.372597	-3.31209
ENSG00000161040.16_6	FBXL13	chr7:102453676-102715290	NC	OE	0.427871	0.0432262	-3.3072
ENSG00000238197.6_7	PAXBP1-AS1	chr21:34100407-34144103	NC	OE	1.59323	0.161896	-3.29882
ENSG00000263786.1_7	AC022211.1	chr17:73131342-73179054	NC	OE	3.56967	0.362916	-3.29808
ENSG00000240399.1_5	AC004801.2	chr12:48436679-48540187	NC	OE	1.58096	0.160961	-3.29602
ENSG00000273443.1_6	AL645608.8	chr1:995087-1004735	NC	OE	2.89523	0.295046	-3.29466
ENSG00000281691.1_5	RBM5-AS1	chr3:49977439-50226508	NC	OE	2.23903	0.229346	-3.28728
ENSG00000226465.3_6	AL390198.1	chr20:25677638-25733412	NC	OE	5.64942	0.58021	-3.28346
ENSG00000260742.1_6	AC009962.1	chr2:182752577-182756390	NC	OE	0.239921	0.0246588	-3.28238
ENSG00000281207.1_5	SLFNL1-AS1	chr1:41480261-41804316	NC	OE	0.564101	0.057999	-3.28185
ENSG00000226232.8_4	NPIPB14P	chr16:70010199-70099851	NC	OE	4.64585	0.478083	-3.28061
ENSG00000265735.1	RN7SL5P	chr9:8314245-10612723	NC	OE	26.8049	2.76271	-3.27834
ENSG00000152076.18_5	CCDC74B	chr2:130887193-130902707	NC	OE	0.826593	0.0855709	-3.27199
ENSG00000174501.14_3	ANKRD36C	chr2:96502666-96657579	NC	OE	14.8477	1.53916	-3.27003
ENSG00000042832.12_3	TG	chr8:133879202-134147147	NC	OE	0.413581	0.0429678	-3.26684
ENSG00000196517.11_6	SLC6A9	chr1:44457030-44581585	NC	OE	65.6498	6.87599	-3.25515
ENSG00000139908.14_5	TSSK4	chr14:24641061-24701573	NC	OE	1.49327	0.156903	-3.25053
ENSG00000222009.8_2	BTBD19	chr1:45274153-45281257	NC	OE	5.39164	0.568282	-3.24604
ENSG00000242689.3_4	CNTF	chr11:58346535-58393206	NC	OE	0.498882	0.0528442	-3.23888
ENSG00000267322.2_6	SNHG22	chr18:47308533-47721517	NC	OE	4.96663	0.526418	-3.23799
ENSG00000263590.2_8	LINC02591	chr1:149284644-149291743	NC	OE	1.9901	0.211494	-3.23416
ENSG00000125826.20_3	RBCK1	chr20:388141-411610	NC	OE	382.631	40.7753	-3.23019
ENSG00000126368.6_3	NR1D1	chr17:38175349-38256842	NC	OE	65.6033	6.99468	-3.22944
ENSG00000260597.1_7	AC012531.1	chr12:54375292-54449814	NC	OE	1.34609	0.144251	-3.22212
ENSG00000274227.1_6	AC073575.2	chr12:112451151-112461253	NC	OE	2.07387	0.222606	-3.21976
ENSG00000276952.1_6	AL121772.3	chr20:25228720-25371619	NC	OE	1.85125	0.199376	-3.21494
ENSG00000231240.1_4	KLF2P1	chr2:130769637-130808704	NC	OE	1.0058	0.10882	-3.20832
ENSG00000253210.2_6	AC040970.1	chr8:142127376-142205907	NC	OE	5.59004	0.606445	-3.20441
ENSG00000257176.3_6	AC009318.1	chr12:29295901-29534122	NC	OE	0.37868	0.0411116	-3.20336
ENSG00000243056.2_4	EIF4EBP3	chr5:139781398-139937837	NC	OE	2.81474	0.306421	-3.19942
ENSG00000170075.9_3	GPR37L1	chr1:202092044-202113871	NC	OE	0.128794	0.0140262	-3.19886
ENSG00000137857.17_3	DUOX1	chr15:45384847-45493373	NC	OE	0.462062	0.0504569	-3.19496
ENSG00000145002.12_4	FAM86B2	chr8:12283122-12293852	NC	OE	0.77561	0.0851245	-3.18769
ENSG00000139289.13_3	PHLDA1	chr12:76419226-76427712	NC	OE	113.607	12.4879	-3.18545
ENSG00000225177.6_7	AL590617.2	chr6:138723721-139018425	NC	OE	26.7515	2.94194	-3.18478
ENSG00000272734.1_4	ADIRF-AS1	chr10:88695296-88784489	NC	OE	16.7938	1.8505	-3.18194
ENSG00000185864.16_3	NPIPB4	chr16:21845889-21930477	NC	OE	6.05061	0.668031	-3.17909
ENSG00000152128.13_3	TMEM163	chr2:135213329-135476570	NC	OE	0.477627	0.0531622	-3.16741
ENSG00000281856.1_7	AC106017.2	chr17:19118927-19290553	NC	OE	0.839646	0.0937011	-3.16364
ENSG00000174951.11_3	FUT1	chr19:49251267-49258647	NC	OE	113.189	12.6767	-3.15848
ENSG00000218418.2_5	AL591135.1	chr6:80756431-80794493	NC	OE	0.277092	0.0310877	-3.15595
ENSG00000181634.8_3	TNFSF15	chr9:117546931-117568319	NC	OE	11.6276	1.30726	-3.15293
ENSG00000231721.7_6	LINC-PINT	chr7:130621222-131182453	NC	OE	4.84638	0.545802	-3.15046
ENSG00000233547.1_6	AL158212.2	chr10:114710005-114927437	NC	OE	3.4077	0.384271	-3.1486
ENSG00000184206.11_4	GOLGA6L4	chr15:84904524-84914120	NC	OE	0.198342	0.0225086	-3.13944
ENSG00000105538.10_4	RASIP1	chr19:49223841-49243867	NC	OE	22.5368	2.5591	-3.13857
ENSG00000183696.14_4	UPP1	chr7:48128224-48148333	NC	OE	208.689	23.7663	-3.13436
ENSG00000175920.18_4	DOK7	chr4:3465032-3503200	NC	OE	3.43467	0.391989	-3.13129
ENSG00000286835.1_1	AL133477.2	chr9:99148222-99180652	NC	OE	1.82574	0.208427	-3.13087
ENSG00000183091.19_8	NEB	chr2:152266396-152591001	NC	OE	1.18809	0.135711	-3.13003
ENSG00000109625.19_4	CPZ	chr4:8560451-8621488	NC	OE	0.405513	0.0463294	-3.12975
ENSG00000227782.2_7	AC002553.1	chr17:15903097-16256970	NC	OE	1.34819	0.154503	-3.12532
ENSG00000238098.9_2	ABCA17P	chr16:2325881-2476700	NC	OE	0.52412	0.0601064	-3.12431
ENSG00000197182.14_4	MIRLET7BHG	chr22:46445357-46509808	NC	OE	22.0295	2.53321	-3.1204
ENSG00000251562.8_4	MALAT1	chr11:65265158-65273987	NC	OE	623.45	71.7031	-3.12017
ENSG00000273599.1_6	AL731571.1	chr10:126605711-126849739	NC	OE	2.06611	0.237961	-3.11812
ENSG00000214691.9_5	LINC01913	chr2:42087294-42121190	NC	OE	0.417498	0.0480974	-3.11774
ENSG00000278987.1_6	AL031009.1	chr16:1662325-1752281	NC	OE	0.784045	0.0905276	-3.11451
ENSG00000279048.1_5	AC080080.1	chr7:17980125-17982545	NC	OE	0.349298	0.0403444	-3.11402
ENSG00000267257.1_6	AC105105.1	chr18:56148478-56296323	NC	OE	0.329248	0.0380344	-3.1138
ENSG00000186281.12_5	GPAT2	chr2:96676298-96705199	NC	OE	0.294881	0.0340734	-3.11342
ENSG00000244378.1_2	RPS2P45	chr16:68877433-69119085	NC	OE	0.418461	0.0483607	-3.11318
ENSG00000273329.1_6	AC078846.1	chr7:129244388-129251471	NC	OE	0.334228	0.0386769	-3.11129
ENSG00000171798.18_3	KNDC1	chr10:134973722-135039916	NC	OE	1.44195	0.167262	-3.10784
ENSG00000049249.8_3	TNFRSF9	chr1:7975953-8003225	NC	OE	0.449642	0.0521887	-3.10697
ENSG00000272645.3_5	GTF2IP20	chr1:224139095-224180296	NC	OE	5.16078	0.599289	-3.10627
ENSG00000246763.7_6	RGMB-AS1	chr5:98104353-98134347	NC	OE	0.901627	0.104749	-3.1056
ENSG00000255591.1	AL590762.1	chrX:70503041-70521018	NC	OE	22.0248	2.55971	-3.10508
ENSG00000182393.3_3	IFNL1	chr19:39787046-39789313	NC	OE	15.3076	1.78357	-3.1014
ENSG00000267523.1_6	AC008735.2	chr19:56165511-56186081	NC	OE	4.74116	0.552696	-3.10068
ENSG00000148677.6_2	ANKRD1	chr10:92671852-92681033	NC	OE	277.711	32.4323	-3.09808
ENSG00000226416.1_6	MRPL23-AS1	chr11:1968507-2011150	NC	OE	1.83164	0.214716	-3.09263
ENSG00000140297.13_6	GCNT3	chr15:59887073-59981733	NC	OE	71.3525	8.38467	-3.08914
ENSG00000166741.7_3	NNMT	chr11:113930314-114321001	NC	OE	1.71864	0.203187	-3.08038
ENSG00000151117.9_3	TMEM86A	chr11:18714668-18814268	NC	OE	2.87754	0.34063	-3.07856
ENSG00000234949.2_6	AC104667.2	chr2:238482964-238510257	NC	OE	2.78326	0.330007	-3.07621
ENSG00000226314.8_4	ZNF192P1	chr6:28129546-28137372	NC	OE	1.06575	0.1264	-3.0758
ENSG00000244560.7_5	AC004890.2	chr7:148959261-148994403	NC	OE	0.880329	0.104433	-3.07547
ENSG00000259687.2_5	LINC01220	chr14:75761106-75764812	NC	OE	1.04375	0.124456	-3.06808
ENSG00000265194.1_6	AL359922.2	chr9:21802634-22128102	NC	OE	0.531474	0.0634038	-3.06736
ENSG00000271880.1_6	AGAP11	chr10:88695296-88784489	NC	OE	0.699686	0.0838164	-3.0614
ENSG00000128591.15_3	FLNC	chr7:128470430-128550773	NC	OE	1.64146	0.197253	-3.05686
ENSG00000255629.1_6	AC025576.1	chr12:64238479-64555997	NC	OE	6.33294	0.761926	-3.05515
ENSG00000205890.3_6	AC108134.1	chr16:3072620-3110727	NC	OE	1.55271	0.187256	-3.0517
ENSG00000277128.2_3	AL589743.4	chr14:19649975-19744640	NC	OE	0.183451	0.0221434	-3.05045
ENSG00000278493.1_7	AC039056.2	chr15:42120289-42264755	NC	OE	2.60246	0.314535	-3.04858
ENSG00000274383.1_6	AC103691.1	chr15:65134081-65251033	NC	OE	5.11158	0.618071	-3.04793
ENSG00000253227.2_7	AC090192.2	chr8:125283907-125291821	NC	OE	1.07044	0.130032	-3.04127
ENSG00000133454.15_2	MYO18B	chr22:26138110-26427007	NC	OE	0.474762	0.0577496	-3.03932
ENSG00000126878.13_3	AIF1L	chr9:133971862-133998539	NC	OE	2.33406	0.284075	-3.0385
ENSG00000172432.19_5	GTPBP2	chr6:43543886-43597001	NC	OE	169.699	20.6614	-3.03796
ENSG00000225610.1_6	AC007679.1	chr2:206854308-206951288	NC	OE	1.31263	0.160377	-3.03292
ENSG00000214102.7_4	WEE2	chr7:141403802-141488440	NC	OE	0.255184	0.0312105	-3.03144
ENSG00000279541.1_6	AC005261.6	chr19:57778578-57805837	NC	OE	1.86424	0.229107	-3.0245
ENSG00000279283.1_6	AC131009.4	chr12:132379166-132407695	NC	OE	0.475544	0.0585145	-3.02271
ENSG00000223760.4_2	MED15P9	chr2:130887193-130902707	NC	OE	0.445615	0.0548453	-3.02236
ENSG00000226849.1_7	AL109811.1	chr1:11126674-11162157	NC	OE	0.584776	0.0720666	-3.02048
ENSG00000215252.11_2	GOLGA8B	chr15:34817407-34880704	NC	OE	1.69852	0.210239	-3.01418
ENSG00000229404.6_6	LINC00858	chr10:86027502-86054415	NC	OE	1.43409	0.17883	-3.00348
ENSG00000258957.2_6	AL359317.2	chr14:69649733-69826025	NC	OE	0.508406	0.063566	-2.99965
ENSG00000279809.1_6	AC005538.2	chr2:234774082-234777090	NC	OE	3.59533	0.449604	-2.9994
ENSG00000112182.15_4	BACH2	chr6:90636246-91073631	NC	OE	0.238063	0.029849	-2.99559
ENSG00000265817.3_4	FSBP	chr8:95384187-95487343	NC	OE	4.95737	0.627837	-2.98111
ENSG00000173295.7_4	FAM86B3P	chr8:8086116-8102387	NC	OE	15.2625	1.93521	-2.97943
ENSG00000230071.2_4	RPL4P6	chr22:40742503-41032723	NC	OE	1.2948	0.164542	-2.97621
ENSG00000103460.17_3	TOX3	chr16:52470328-52581714	NC	OE	0.480279	0.0610573	-2.97564
ENSG00000245080.7_7	MIR3150BHG	chr8:95825538-96128683	NC	OE	0.289123	0.0368054	-2.97369
ENSG00000151006.7_3	PRSS53	chr16:31085742-31107301	NC	OE	0.76137	0.0972172	-2.96931
ENSG00000266993.3_7	AL050343.1	chr1:52027537-52344609	NC	OE	0.651886	0.0833575	-2.96724
ENSG00000213999.17_6	MEF2B	chr19:19256375-19314233	NC	OE	3.75493	0.481021	-2.96462
ENSG00000188599.17_2	NPIPP1	chr16:15068447-15248421	NC	OE	26.2132	3.36129	-2.96321
ENSG00000224086.6_6	AC245452.1	chr22:22273797-22337213	NC	OE	0.87454	0.112721	-2.95577
ENSG00000178162.8_4	FAR2P2	chr2:131174327-131198986	NC	OE	0.181985	0.0234854	-2.95398
ENSG00000113070.8_3	HBEGF	chr5:139712427-139726188	NC	OE	25.9786	3.36311	-2.94946
ENSG00000286808.1_1	AC092338.4	chr16:22308695-22354259	NC	OE	1.8705	0.242238	-2.94893
ENSG00000198732.10_3	SMOC1	chr14:70320847-70499083	NC	OE	0.197785	0.0257138	-2.94332
ENSG00000073146.16_4	MOV10L1	chr22:50528307-50600119	NC	OE	2.07858	0.270806	-2.94027
ENSG00000272159.1_6	AC087623.3	chr8:38243724-38326352	NC	OE	1.45476	0.190045	-2.93637
ENSG00000156500.15_5	FAM122C	chrX:133903595-133988865	NC	OE	4.58151	0.599268	-2.93455
ENSG00000280184.2_4	AL023806.3	chr6:146110405-146113109	NC	OE	0.544664	0.0714262	-2.93084
ENSG00000133710.15_4	SPINK5	chr5:147405245-147763470	NC	OE	2.33026	0.306073	-2.92854
ENSG00000269028.3_2	MTRNR2L12	chr3:96336031-96337080	NC	OE	0.82117	0.10789	-2.92812
ENSG00000286360.1_1	AC107081.4	chr2:62095219-62115806	NC	OE	0.692516	0.0910926	-2.92644
ENSG00000271155.1_6	AL161729.1	chr9:98205261-98279339	NC	OE	0.572523	0.0753909	-2.92487
ENSG00000257607.1_7	AC073957.2	chr7:1036621-1177896	NC	OE	0.503448	0.0663495	-2.92369
ENSG00000231856.2_6	AL162377.1	chr13:52158590-52419313	NC	OE	1.71492	0.22612	-2.92298
ENSG00000108244.16_5	KRT23	chr17:39077681-39132178	NC	OE	6.8643	0.905183	-2.92283
ENSG00000241186.10_4	TDGF1	chr3:46556874-46623947	NC	OE	0.3881	0.0511908	-2.92247
ENSG00000276900.1_6	AC023157.3	chr12:31780508-31884138	NC	OE	0.720864	0.0951076	-2.92209
ENSG00000260872.1	RP11-680G24.5	chr16:15068447-15248421	NC	OE	0.621821	0.0820763	-2.92146
ENSG00000266947.1_6	AC022916.1	chr17:33558468-33569982	NC	OE	0.2756	0.0363895	-2.92098
ENSG00000152284.5_4	TCF7L1	chr2:85360514-85537510	NC	OE	0.242814	0.0320701	-2.92055
ENSG00000129167.9_3	TPH1	chr11:17756320-18063973	NC	OE	0.13116	0.0173408	-2.91909
ENSG00000214827.10_4	MTCP1	chrX:154289896-154384778	NC	OE	2.98327	0.395487	-2.91519
ENSG00000214279.13_3	SCART1	chr10:135267431-135443011	NC	OE	0.147177	0.0195167	-2.91478
ENSG00000116285.13_3	ERRFI1	chr1:8051193-8086369	NC	OE	509.324	67.8	-2.90923
ENSG00000109063.15_3	MYH3	chr17:10531842-10560626	NC	OE	0.569228	0.0761386	-2.90231
ENSG00000144802.11_4	NFKBIZ	chr3:101498045-101579866	NC	OE	5.757	0.770095	-2.90221
ENSG00000204577.11_5	LILRB3	chr19:54704676-54752862	NC	OE	0.541714	0.0724804	-2.90187
ENSG00000244627.5_6	TPTEP2	chr22:38686696-38794934	NC	OE	2.10564	0.282045	-2.90026
ENSG00000166762.18_5	CATSPER2	chr15:43885251-43976537	NC	OE	1.80264	0.241467	-2.90022
ENSG00000121454.6_3	LHX4	chr1:180199398-180472089	NC	OE	1.33474	0.178854	-2.8997
ENSG00000283515.1_5	AC020915.5	chr19:58739959-58827029	NC	OE	1.29693	0.174066	-2.89739
ENSG00000132000.13_5	PODNL1	chr19:14041999-14072261	NC	OE	0.412045	0.0553415	-2.89637
ENSG00000189136.9_3	UBE2Q2P1	chr15:85051115-85123406	NC	OE	3.52228	0.473121	-2.89623
ENSG00000242588.6_7	AC108010.1	chr7:128173705-128266527	NC	OE	10.4109	1.40355	-2.89094
ENSG00000254681.6_2	PKD1P5	chr16:18451942-18495797	NC	OE	1.21424	0.163862	-2.88951
ENSG00000086730.17_6	LAT2	chr7:73613981-73644164	NC	OE	5.17896	0.700111	-2.88701
ENSG00000279765.3_7	AC013394.1	chr15:93362769-93571226	NC	OE	0.665747	0.0900683	-2.88588
ENSG00000221817.10_6	PPP3CB-AS1	chr10:75196185-75385711	NC	OE	6.64664	0.903183	-2.87953
ENSG00000216588.9_6	IGSF23	chr19:45041044-45228481	NC	OE	1.37171	0.186443	-2.87917
ENSG00000278224.6_4	PRICKLE4	chr6:41737913-41863099	NC	OE	1.15023	0.157033	-2.87278
ENSG00000188467.10_2	SLC24A5	chr15:48413168-48596275	NC	OE	0.775063	0.106005	-2.87017
ENSG00000271714.1_6	AC010501.1	chr5:73923230-74163679	NC	OE	0.74589	0.102027	-2.87001
ENSG00000134294.14_4	SLC38A2	chr12:46751970-46767561	NC	OE	237.781	32.5453	-2.86912
ENSG00000215045.8_4	GRID2IP	chr7:6537092-6591067	NC	OE	0.432125	0.0591951	-2.8679
ENSG00000124613.8_5	ZNF391	chr6:27342393-27371683	NC	OE	3.93755	0.539575	-2.8674
ENSG00000257489.6_5	AC010203.1	chr12:100550134-100660857	NC	OE	0.921988	0.126596	-2.86452
ENSG00000262152.7_5	LINC00514	chr16:3038256-3052017	NC	OE	0.203673	0.028004	-2.86255
ENSG00000260711.2_7	AL121839.2	chr14:92047039-92333880	NC	OE	0.476266	0.0658059	-2.85548
ENSG00000285725.1_2	AC004967.2	chr7:97595401-97601566	NC	OE	3.95708	0.547786	-2.85275
ENSG00000232860.8_5	SMG7-AS1	chr1:183430008-183567381	NC	OE	0.640475	0.0887783	-2.85086
ENSG00000233930.4_6	KRTAP5-AS1	chr11:1575280-1620414	NC	OE	2.29891	0.319354	-2.84772
ENSG00000272341.1_6	AL137003.2	chr6:16764576-16767114	NC	OE	3.85243	0.535942	-2.84562
ENSG00000242622.2_6	AC092910.3	chr3:119813741-119855630	NC	OE	1.25641	0.174803	-2.8455
ENSG00000166436.16_4	TRIM66	chr11:8633583-8704241	NC	OE	4.92154	0.684858	-2.84523
ENSG00000198221.9_6	AFDN-DT	chr6:168185216-168227492	NC	OE	0.896974	0.124883	-2.84448
ENSG00000236739.3_4	CLIC4P1	chr9:22646198-23438698	NC	OE	2.07418	0.289778	-2.83952
ENSG00000256967.1_6	AC018653.3	chr12:7281674-7311541	NC	OE	1.2186	0.1703	-2.83908
ENSG00000111859.17_5	NEDD9	chr6:11173684-11382581	NC	OE	50.2705	7.04102	-2.83586
ENSG00000285437.1_1	POLR2J3	chr7:102178364-102319742	NC	OE	5.33847	0.748412	-2.83452
ENSG00000185186.10_5	LINC00313	chr21:44881839-44899414	NC	OE	3.37572	0.473879	-2.8326
ENSG00000197110.8_3	IFNL3	chr19:39734192-39735769	NC	OE	1.24505	0.175336	-2.828
ENSG00000237181.1_7	AC147651.4	chr7:588833-826112	NC	OE	1.25271	0.176417	-2.82799
ENSG00000230224.1_4	PHBP9	chr10:101989385-102027437	NC	OE	1.0526	0.148515	-2.82528
ENSG00000272556.2_7	GTF2IP13	chr7:45808703-45854862	NC	OE	1.00009	0.141121	-2.82513
ENSG00000132205.11_3	EMILIN2	chr18:2847003-2916001	NC	OE	0.109497	0.0154623	-2.82407
ENSG00000287001.1_1	AC010624.5	chr19:50640115-50651487	NC	OE	10.9243	1.54348	-2.82328
ENSG00000230280.2_4	HNRNPA1P59	chr1:202860243-202897764	NC	OE	1.81805	0.256906	-2.82308
ENSG00000262772.2_5	LINC01977	chr17:77792881-77801503	NC	OE	0.525287	0.0743719	-2.82028
ENSG00000198796.7_4	ALPK2	chr18:56148478-56296323	NC	OE	0.567443	0.0803546	-2.82002
ENSG00000177173.5_4	NAP1L4P1	chr1:117057155-117113661	NC	OE	0.67308	0.0953186	-2.81995
ENSG00000215819.3_4	KRT18P12	chr1:214517514-214725792	NC	OE	0.597774	0.0847276	-2.8187
ENSG00000184949.16_5	FAM227A	chr22:38974124-39052634	NC	OE	0.719869	0.102092	-2.81786
ENSG00000108551.5_3	RASD1	chr17:17397750-17399709	NC	OE	0.409957	0.0582056	-2.81624
ENSG00000276115.1_7	AC026356.2	chr12:32257050-32536567	NC	OE	0.397352	0.0564251	-2.81601
ENSG00000270605.1_6	AL353622.1	chr1:28562619-28573417	NC	OE	0.72539	0.103038	-2.81558
ENSG00000276791.1_6	AC092117.1	chr16:2827319-2830569	NC	OE	0.41129	0.0585118	-2.81336
ENSG00000229719.5_6	MIR194-2HG	chr11:64657031-64660921	NC	OE	0.363418	0.0517135	-2.81302
ENSG00000008710.19_4	PKD1	chr16:2097967-2185899	NC	OE	72.892	10.3737	-2.81283
ENSG00000089199.10_5	CHGB	chr20:5892155-5905999	NC	OE	0.690574	0.0982877	-2.81271
ENSG00000225555.2_6	AP000320.1	chr21:35445523-35747663	NC	OE	0.25751	0.0366569	-2.81247
ENSG00000128564.7_4	VGF	chr7:100805789-100808850	NC	OE	2.65684	0.37939	-2.80796
ENSG00000152503.9_4	TRIM36	chr5:114460458-114516243	NC	OE	7.65857	1.09416	-2.80725
ENSG00000102362.15_2	SYTL4	chrX:99899191-99987110	NC	OE	8.10111	1.1602	-2.80375
ENSG00000153292.16_5	ADGRF1	chr6:46965444-47010086	NC	OE	0.321874	0.0462099	-2.80022
ENSG00000184925.12_3	LCN12	chr9:139844002-139849949	NC	OE	1.11674	0.160377	-2.79975
ENSG00000113739.10_4	STC2	chr5:172741715-172756506	NC	OE	1.99134	0.28624	-2.79844
ENSG00000135338.14_4	LCA5	chr6:80129888-80247175	NC	OE	5.36052	0.774657	-2.79074
ENSG00000151062.15_6	CACNA2D4	chr12:1901128-2032033	NC	OE	1.36842	0.198141	-2.7879
ENSG00000110723.12_7	EXPH5	chr11:108376161-108464495	NC	OE	2.59345	0.377117	-2.78179
ENSG00000141682.11_2	PMAIP1	chr18:57567179-57571538	NC	OE	26.4998	3.86073	-2.77903
ENSG00000162997.15_3	PRORSD1P	chr2:55509454-55647031	NC	OE	0.944648	0.137767	-2.77754
ENSG00000235724.10_7	AC009299.3	chr2:161952741-162164900	NC	OE	0.759161	0.110729	-2.77737
ENSG00000180066.9_3	C10orf91	chr10:134257830-134262912	NC	OE	0.37433	0.0546756	-2.77534
ENSG00000286207.1_2	AC012443.2	chr2:153191687-153506340	NC	OE	0.412413	0.0602536	-2.77497
ENSG00000162543.6_3	UBXN10	chr1:20510734-20522543	NC	OE	0.340164	0.0497101	-2.77462
ENSG00000184497.12_4	TMEM255B	chr13:114462212-114567049	NC	OE	0.20539	0.0301033	-2.77037
ENSG00000282458.1_2	WASH5P	chr19:60950-71626	NC	OE	2.55502	0.374705	-2.76951
ENSG00000225138.8_6	SLC9A3-AS1	chr5:443289-527563	NC	OE	21.3921	3.13923	-2.76859
ENSG00000143127.13_3	ITGA10	chr1:145524968-145543868	NC	OE	0.399974	0.0588342	-2.76518
ENSG00000186529.16_6	CYP4F3	chr19:15751706-15773635	NC	OE	0.762345	0.112172	-2.76474
ENSG00000253161.5_6	LINC01605	chr8:37278858-37411701	NC	OE	26.7175	3.93933	-2.76176
ENSG00000152463.14_5	OLAH	chr10:15074225-15115851	NC	OE	1.99055	0.294122	-2.75868
ENSG00000280193.1_5	AC132219.2	chr8:82608602-82610929	NC	OE	0.570055	0.0842674	-2.75806
ENSG00000102271.14_5	KLHL4	chrX:86772411-86925050	NC	OE	0.10792	0.0159623	-2.75723
ENSG00000145362.18_6	ANK2	chr4:113739264-114304896	NC	OE	1.46042	0.216131	-2.75641
ENSG00000285258.1_2	ATXN7	chr3:63727502-63989138	NC	OE	3.38916	0.503765	-2.7501
ENSG00000086570.12_4	FAT2	chr5:150883653-150948505	NC	OE	0.0415338	0.00617661	-2.7494
ENSG00000174567.8_3	GOLT1A	chr1:204167290-204183116	NC	OE	15.7731	2.34583	-2.7493
ENSG00000099954.18_3	CECR2	chr22:17840838-18073761	NC	OE	0.130748	0.0194902	-2.74597
ENSG00000151773.13_4	CCDC122	chr13:44398044-44604597	NC	OE	1.94173	0.289848	-2.74397
ENSG00000197142.10_2	ACSL5	chr10:114133775-114206675	NC	OE	12.0275	1.79692	-2.74274
ENSG00000107611.15_4	CUBN	chr10:16865964-17171816	NC	OE	0.151525	0.0226481	-2.74209
ENSG00000113721.14_3	PDGFRB	chr5:149493401-149535435	NC	OE	0.432134	0.0646085	-2.74168
ENSG00000204540.10_3	PSORS1C1	chr6:31082526-31107869	NC	OE	1.80493	0.270191	-2.7399
ENSG00000287515.1_1	AL929602.1	chr14:19832612-19925390	NC	OE	0.308175	0.0461626	-2.73895
ENSG00000273131.1	RP6-42F4.1	chr1:120693319-120697146	NC	OE	0.491247	0.0736884	-2.73694
ENSG00000248323.7_7	LUCAT1	chr5:89811427-90610364	NC	OE	2.39363	0.360386	-2.73159
ENSG00000275180.1_7	AC048341.2	chr12:62995530-63015993	NC	OE	2.24514	0.338641	-2.72898
ENSG00000174500.13_4	GCSAM	chr3:111805181-111852117	NC	OE	0.919253	0.138799	-2.72746
ENSG00000261326.4_5	LINC01355	chr1:23607799-23613981	NC	OE	0.561234	0.0847469	-2.72737
ENSG00000184922.14_6	FMNL1	chr17:43268297-43394395	NC	OE	4.31165	0.651932	-2.72545
ENSG00000229152.2_6	ANKRD10-IT1	chr13:111530886-111567416	NC	OE	8.20228	1.24024	-2.72541
ENSG00000283602.1_5	AC116353.5	chr5:139937852-139974155	NC	OE	6.75635	1.02563	-2.71973
ENSG00000006652.14_6	IFRD1	chr7:112063022-112131117	NC	OE	128.1	19.4524	-2.71925
ENSG00000197681.8	TBC1D3	chr17:36337527-36413199	NC	OE	2.55767	0.38877	-2.71784
ENSG00000184619.5_5	KRBA2	chr17:8260219-8286531	NC	OE	0.441413	0.0671437	-2.71681
ENSG00000251136.9_6	AF117829.1	chr8:90598100-90803292	NC	OE	5.37694	0.819426	-2.7141
ENSG00000272502.1_6	AC104958.2	chr8:121392999-121825599	NC	OE	8.27248	1.26094	-2.71383
ENSG00000162894.12_5	FCMR	chr1:207070787-207096592	NC	OE	3.57379	0.544911	-2.71336
ENSG00000275854.1_7	AC084824.4	chr12:32832133-32909397	NC	OE	1.15622	0.176549	-2.71127
ENSG00000286138.1_2	AC010336.8	chr19:8009125-8010285	NC	OE	0.683673	0.104818	-2.70542
ENSG00000237575.4_2	PYY2	chr17:26553588-26555091	NC	OE	0.68123	0.104446	-2.70538
ENSG00000162994.16_4	CLHC1	chr2:55399682-55462989	NC	OE	5.06597	0.777146	-2.70458
ENSG00000249626.1_5	AC024560.2	chr3:197361185-197362682	NC	OE	0.453758	0.0697375	-2.70192
ENSG00000264456.1_7	AC138207.4	chr17:29298001-29326929	NC	OE	0.40153	0.0617486	-2.70103
ENSG00000178430.4	AC006111.1	chr16:3661728-3767554	NC	OE	0.404653	0.0622345	-2.7009
ENSG00000164879.7_4	CA3	chr8:86239836-86393722	NC	OE	0.385303	0.0592602	-2.70086
ENSG00000228440.1_4	MTND5P6	chr7:57238680-57240478	NC	OE	0.366307	0.0563494	-2.70058
ENSG00000253720.2_6	AC022973.2	chr8:130844546-131029375	NC	OE	0.289699	0.0446047	-2.69929
ENSG00000007350.17_5	TKTL1	chrX:153520458-153558700	NC	OE	0.25071	0.0386044	-2.69918
ENSG00000267649.1_6	AC010327.5	chr19:55725654-55732984	NC	OE	0.915155	0.140934	-2.699
ENSG00000009724.16_2	MASP2	chr1:11072400-11107290	NC	OE	0.259714	0.0399973	-2.69895
ENSG00000230551.4_7	AC021078.1	chr5:148872544-148931034	NC	OE	4.42096	0.681124	-2.69837
ENSG00000128917.8_4	DLL4	chr15:41221537-41231271	NC	OE	1.07612	0.165869	-2.69772
ENSG00000285979.1_2	AC009090.6	chr16:57186377-57220028	NC	OE	0.696028	0.107301	-2.69749
ENSG00000140941.13_3	MAP1LC3B	chr16:87117167-87438385	NC	OE	155.486	23.9753	-2.69716
ENSG00000163082.10_3	SGPP2	chr2:223289261-223427340	NC	OE	0.482092	0.0743544	-2.69682
ENSG00000155052.14_2	CNTNAP5	chr2:124782863-125672864	NC	OE	0.340009	0.0524445	-2.69671
ENSG00000273295.1_6	AP000350.6	chr22:24243618-24249255	NC	OE	0.105929	0.0163402	-2.69659
ENSG00000177575.12_3	CD163	chr12:7499280-7656489	NC	OE	0.340721	0.0525855	-2.69585
ENSG00000282961.1_3	PRNCR1	chr8:127564687-128494384	NC	OE	0.0458053	0.00707076	-2.69558
ENSG00000166348.18_3	USP54	chr10:75196185-75385711	NC	OE	37.1402	5.73506	-2.6951
ENSG00000270580.5_7	AC139256.2	chr16:15068447-15248421	NC	OE	21.7515	3.35938	-2.69485
ENSG00000266405.3_5	AP005061.1	chr18:2652168-2655394	NC	OE	0.476381	0.073693	-2.69252
ENSG00000225889.8_6	AC012368.1	chr2:64319785-64479993	NC	OE	0.429993	0.0666635	-2.68934
ENSG00000256646.7_8	AC010132.3	chr7:42948324-42971784	NC	OE	4.62613	0.718555	-2.68664
ENSG00000244257.5_2	PKD1P1	chr16:16404197-16444447	NC	OE	2.24167	0.348253	-2.68637
ENSG00000175265.17_3	GOLGA8A	chr15:34671268-34729667	NC	OE	3.66014	0.568993	-2.68541
ENSG00000168679.18_5	SLC16A4	chr1:110889737-110986439	NC	OE	34.4471	5.35647	-2.68503
ENSG00000129595.13_4	EPB41L4A	chr5:111478137-111755010	NC	OE	1.15051	0.179074	-2.68365
ENSG00000148175.12_3	STOM	chr9:124101265-124262306	NC	OE	6.53128	1.01701	-2.68302
ENSG00000105499.14_4	PLA2G4C	chr19:48551099-48614074	NC	OE	9.15919	1.42784	-2.68139
ENSG00000279861.1_6	AC073548.1	chr19:47987538-48018348	NC	OE	1.71152	0.266983	-2.68046
ENSG00000160182.3_3	TFF1	chr21:43782390-43786644	NC	OE	10.8091	1.68674	-2.67994
ENSG00000204282.4_6	TNRC6C-AS1	chr17:75955321-76139049	NC	OE	2.58139	0.403279	-2.67829
ENSG00000254369.6_6	HOXA-AS3	chr7:27145802-27197555	NC	OE	0.300367	0.0469714	-2.67687
ENSG00000263327.6_7	TAPT1-AS1	chr4:16162127-16321763	NC	OE	0.583976	0.0913227	-2.67686
ENSG00000261308.2_3	FIGNL2	chr12:52208826-52246513	NC	OE	0.631524	0.0989773	-2.67367
ENSG00000163565.18_5	IFI16	chr1:158969757-159024945	NC	OE	1.91856	0.301917	-2.6678
ENSG00000272669.1_7	AL021707.6	chr22:39101746-39190203	NC	OE	4.3032	0.677297	-2.66755
ENSG00000228793.2_6	AL033523.1	chr6:3585334-3720315	NC	OE	0.584964	0.0922293	-2.66505
ENSG00000237693.4_3	IRGM	chr5:150226084-150284545	NC	OE	0.390923	0.0618422	-2.66022
ENSG00000041982.16_4	TNC	chr9:117613247-118506609	NC	OE	0.345992	0.0547432	-2.65999
ENSG00000162576.16_2	MXRA8	chr1:1288068-1297157	NC	OE	9.22229	1.46015	-2.65901
ENSG00000125864.14_4	BFSP1	chr20:17474549-17549865	NC	OE	1.51484	0.24096	-2.6523
ENSG00000144824.20_6	PHLDB2	chr3:111393522-111695364	NC	OE	124.503	19.8107	-2.65183
ENSG00000279407.1_6	AC007191.1	chr19:46213886-46234154	NC	OE	1.65924	0.264052	-2.65163
ENSG00000122224.18_4	LY9	chr1:160765863-160798051	NC	OE	0.277424	0.0445532	-2.63849
ENSG00000276564.1_7	AC130650.2	chr16:14165177-14360630	NC	OE	0.506056	0.08132	-2.63761
ENSG00000226124.7_4	FTCDNL1	chr2:200625266-200715896	NC	OE	0.311006	0.050003	-2.63686
ENSG00000236255.2_6	AC009404.1	chr2:118591512-118599234	NC	OE	1.55897	0.250651	-2.63684
ENSG00000227896.2_6	AL731569.1	chr10:88281701-88284858	NC	OE	0.38859	0.0624845	-2.63668
ENSG00000276517.1_6	AL133243.3	chr2:32582095-32843966	NC	OE	0.396172	0.0637045	-2.63666
ENSG00000198932.13_5	GPRASP1	chrX:101854095-102008468	NC	OE	0.196756	0.0316607	-2.63564
ENSG00000139318.8_3	DUSP6	chr12:89741011-89747048	NC	OE	63.5313	10.2362	-2.63378
ENSG00000008516.17_3	MMP25	chr16:3072620-3110727	NC	OE	0.635781	0.102617	-2.63126
ENSG00000130751.9_2	NPAS1	chr19:47523076-47549033	NC	OE	7.71628	1.24879	-2.62738
ENSG00000245849.8_5	RAD51-AS1	chr15:40978380-41024538	NC	OE	3.77559	0.611182	-2.62703
ENSG00000145416.13_4	2019-03-01	chr4:164445449-165305202	NC	OE	0.529648	0.0859941	-2.62272
ENSG00000205867.3_2	KRTAP5-2	chr11:1575280-1620414	NC	OE	1.83822	0.298516	-2.62243
ENSG00000236427.1_7	AL589986.2	chr1:152095009-152417932	NC	OE	3.25477	0.528648	-2.62218
ENSG00000249700.9_5	SRD5A3-AS1	chr4:56212408-56262014	NC	OE	0.391787	0.0637035	-2.62063
ENSG00000146733.14_3	PSPH	chr7:56078743-56119297	NC	OE	132.206	21.5148	-2.61939
ENSG00000231566.2_6	LINC02595	chrX:45706473-45710971	NC	OE	3.95927	0.645994	-2.61564
ENSG00000261324.2_6	AC010168.2	chr12:14915437-14920865	NC	OE	0.312213	0.0509916	-2.6142
ENSG00000232624.8_7	LINC01517	chr10:29032434-29230839	NC	OE	0.311105	0.0508344	-2.61353
ENSG00000235621.9_6	LINC00494	chr20:46953554-46999379	NC	OE	1.28746	0.210408	-2.61327
ENSG00000104490.18_5	NCALD	chr8:102698769-103137135	NC	OE	0.342344	0.0560979	-2.60943
ENSG00000189060.5_2	H1F0	chr22:38201099-38203443	NC	OE	808.243	132.49	-2.60891
ENSG00000257261.6_8	AC008014.1	chr12:46777434-47270567	NC	OE	5.20997	0.854033	-2.60891
ENSG00000010219.13_5	DYRK4	chr12:4671369-4961093	NC	OE	12.7659	2.09794	-2.60524
ENSG00000188687.17_5	SLC4A5	chr2:74425736-74648789	NC	OE	4.78292	0.786144	-2.60503
ENSG00000182796.14_5	TMEM198B	chr12:56137063-56236750	NC	OE	3.61028	0.59395	-2.6037
ENSG00000258512.1_3	LINC00239	chr14:102100790-102198859	NC	OE	14.4397	2.37681	-2.60294
ENSG00000254428.1_6	AP003392.1	chr11:118868847-118901616	NC	OE	3.65715	0.603353	-2.59964
ENSG00000268316.1_7	AC006272.1	chr19:52248424-52408293	NC	OE	1.66062	0.274474	-2.59698
ENSG00000150551.10_2	LYPD1	chr2:133174377-133429152	NC	OE	33.642	5.5617	-2.59666
ENSG00000245522.2_6	AC026250.1	chr11:9776316-10315754	NC	OE	0.275737	0.0455906	-2.59648
ENSG00000266088.6_7	AC004585.1	chr17:38673143-38683254	NC	OE	1.04164	0.172257	-2.59623
ENSG00000139793.18_4	MBNL2	chr13:97873687-98046374	NC	OE	84.2157	13.9279	-2.59611
ENSG00000147883.12_4	CDKN2B	chr9:21802634-22128102	NC	OE	30.5783	5.0577	-2.59596
ENSG00000203815.2	AL358813.2	chr1:149646791-149719362	NC	OE	1.32496	0.219837	-2.59145
ENSG00000276698.1_6	AL136295.6	chr14:24641061-24701573	NC	OE	1.24331	0.206486	-2.59007
ENSG00000231584.8_2	FAHD2CP	chr2:96676298-96705199	NC	OE	3.71346	0.617756	-2.58766
ENSG00000180316.12_3	PNPLA1	chr6:36210979-36280006	NC	OE	0.77344	0.12895	-2.58448
ENSG00000212724.3_2	KRTAP2-3	chr17:39215491-39216366	NC	OE	0.820949	0.137	-2.58312
ENSG00000260404.3_5	AC110079.1	chr4:119512927-119554884	NC	OE	3.17542	0.530324	-2.582
ENSG00000111252.10_2	SH2B3	chr12:111843751-112038060	NC	OE	18.1851	3.03828	-2.58143
ENSG00000189398.5_2	OR7E12P	chr11:3402190-3430208	NC	OE	0.711757	0.118927	-2.5813
ENSG00000215388.3_4	ACTG1P3	chr20:1004516-1188918	NC	OE	0.597428	0.0999557	-2.5794
ENSG00000124159.15_5	MATN4	chr20:43922084-43946464	NC	OE	0.369933	0.0619159	-2.57888
ENSG00000240135.1_4	PSMD12P	chr3:72925887-72927253	NC	OE	0.464173	0.0777802	-2.57719
ENSG00000257122.5_4	RRN3P3	chr16:22357256-22547842	NC	OE	5.62699	0.943025	-2.577
ENSG00000257410.1_6	AC089984.1	chr12:72148642-72194066	NC	OE	0.438921	0.0735703	-2.57677
ENSG00000135363.12_3	LMO2	chr11:33880121-33913623	NC	OE	1.2265	0.205622	-2.57649
ENSG00000267858.6_7	MZF1-AS1	chr19:59070495-59116590	NC	OE	4.1133	0.690048	-2.57553
ENSG00000231609.7_6	AC007098.1	chr2:62900985-63275775	NC	OE	0.858397	0.144135	-2.57422
ENSG00000260388.2_5	LINC00562	chr13:48319870-48621357	NC	OE	0.234796	0.0394527	-2.57321
ENSG00000273143.2_6	AL355512.1	chr10:112188597-112256348	NC	OE	0.188995	0.0317703	-2.5726
ENSG00000258727.1_6	AL135999.1	chr14:23980968-24047999	NC	OE	1.91854	0.322567	-2.57234
ENSG00000278576.1_7	AL162171.4	chr14:89029313-89259096	NC	OE	0.178268	0.0299731	-2.57231
ENSG00000137393.9_2	RNF144B	chr6:18387580-18469105	NC	OE	1.63889	0.275754	-2.57127
ENSG00000255874.2_4	LINC00346	chr13:111516333-111522598	NC	OE	0.173973	0.0292796	-2.57089
ENSG00000283511.1_5	AC137936.2	chr3:58165735-58173222	NC	OE	1.1451	0.192927	-2.56935
ENSG00000087303.18_4	NID2	chr14:52456231-52535946	NC	OE	1.06409	0.179317	-2.56904
ENSG00000120738.8_3	EGR1	chr5:137801167-137804992	NC	OE	51.7048	8.72285	-2.56743
ENSG00000129003.18_6	VPS13C	chr15:62126880-62352672	NC	OE	29.7408	5.02707	-2.56465
ENSG00000184381.19_5	PLA2G6	chr22:38507501-38612514	NC	OE	7.81251	1.32156	-2.56355
ENSG00000257337.7_6	AC068888.1	chr12:53399941-53473188	NC	OE	4.36634	0.73896	-2.56286
ENSG00000259075.6_3	POC1B-GALNT4	chr12:89813494-89941782	NC	OE	0.779543	0.131996	-2.56214
ENSG00000010671.15_2	BTK	chrX:100604434-100645784	NC	OE	0.410904	0.0696522	-2.56056
ENSG00000104177.18_5	MYEF2	chr15:48413168-48596275	NC	OE	2.11973	0.359619	-2.55934
ENSG00000037280.16_5	FLT4	chr5:180028505-180076624	NC	OE	0.0927952	0.0157686	-2.557
ENSG00000198625.13_4	MDM4	chr1:204485506-204527248	NC	OE	20.3939	3.47515	-2.55299
ENSG00000245694.10_4	CRNDE	chr16:54879100-54963101	NC	OE	17.5332	2.98848	-2.55261
ENSG00000277496.1_6	AL357033.4	chr20:61272070-61317137	NC	OE	9.53011	1.62481	-2.55222
ENSG00000059728.11_4	MXD1	chr2:70121087-70170077	NC	OE	16.1767	2.75846	-2.55198
ENSG00000111962.8_3	UST	chr6:149068165-149398126	NC	OE	9.59065	1.63615	-2.55133
ENSG00000172367.16_4	PDZD3	chr11:119056165-119067479	NC	OE	0.261559	0.0447476	-2.54726
ENSG00000286742.1_1	AC000065.1	chr7:92234234-92546501	NC	OE	0.189293	0.0323998	-2.54656
ENSG00000275202.1_6	AL161421.1	chr13:49549102-49783915	NC	OE	2.37051	0.405817	-2.5463
ENSG00000266777.1_4	SH3GL1P1	chr17:30334890-30380523	NC	OE	1.05108	0.179986	-2.54591
ENSG00000277693.2_7	AP003900.1	chr21:11169719-11184046	NC	OE	3.27961	0.561942	-2.54503
ENSG00000267750.6_7	RUNDC3A-AS1	chr17:42376941-42396038	NC	OE	0.103686	0.0177663	-2.545
ENSG00000170222.11_2	ADPRM	chr17:10575790-10784212	NC	OE	13.4943	2.31254	-2.5448
ENSG00000112297.15_7	CRYBG1	chr6:106808682-107077362	NC	OE	0.276377	0.0473978	-2.54374
ENSG00000198804.2_1	MT-CO1	chrM:5903-7445	NC	OE	7233.52	1242.05	-2.54197
ENSG00000180096.12_4	2019-09-01	chr16:30389426-30411429	NC	OE	1.47099	0.252697	-2.54131
ENSG00000250091.3_5	DNAH10OS	chr12:124246734-124800570	NC	OE	0.0889895	0.0153042	-2.5397
ENSG00000285679.2_2	AC079142.1	chrX:7896483-8342427	NC	OE	0.483273	0.0831223	-2.53953
ENSG00000164283.13_6	ESM1	chr5:54273694-54338672	NC	OE	0.275152	0.0473499	-2.5388
ENSG00000283239.1_2	AC019257.8	chr8:1703943-1911297	NC	OE	0.000919742	0.000158314	-2.53844
ENSG00000269906.1_7	AL606834.1	chr14:50885218-51135049	NC	OE	11.7034	2.01772	-2.53612
ENSG00000121895.8_5	TMEM156	chr4:38968364-39034542	NC	OE	0.605017	0.104377	-2.53517
ENSG00000157306.14_6	ZFHX2-AS1	chr14:23980968-24047999	NC	OE	1.99702	0.344848	-2.53381
ENSG00000166268.10_3	MYRFL	chr12:70132460-70748773	NC	OE	0.175592	0.0303723	-2.5314
ENSG00000169231.13_3	THBS3	chr1:155164794-155197213	NC	OE	5.50869	0.953898	-2.5298
ENSG00000100968.14_4	NFATC4	chr14:24834878-24848810	NC	OE	1.79065	0.310383	-2.52836
ENSG00000279191.1_6	AC068491.4	chr2:111490149-112642267	NC	OE	0.485271	0.0841455	-2.52783
ENSG00000286071.1_2	AL136171.1	chr1:231499496-232177018	NC	OE	0.103523	0.0179522	-2.52771
ENSG00000273018.6_8	FAM106A	chr17:18414534-18528930	NC	OE	5.59097	0.971499	-2.52481
ENSG00000154781.16_3	CCDC174	chr3:14693252-14714166	NC	OE	71.2543	12.3829	-2.52463
ENSG00000197815.4_6	AC122129.1	chr17:17746824-17875736	NC	OE	1.60044	0.278735	-2.5215
ENSG00000266820.1_5	KPNA2P3	chr17:62745780-62833272	NC	OE	5.87571	1.02445	-2.51992
ENSG00000268030.1_6	AC005253.1	chr19:18668571-18680197	NC	OE	1.99906	0.34923	-2.51707
ENSG00000118777.12_6	ABCG2	chr4:89011301-89152780	NC	OE	1.52519	0.266655	-2.51594
ENSG00000133639.5_4	BTG1	chr12:92378751-92620333	NC	OE	17.1477	2.99907	-2.51542
ENSG00000122877.16_5	EGR2	chr10:64571755-64679660	NC	OE	0.597347	0.10457	-2.5141
ENSG00000280407.2_6	AC132872.4	chr17:80186272-80231607	NC	OE	1.79739	0.314769	-2.51354
ENSG00000106948.16_3	AKNA	chr9:117096435-117156685	NC	OE	12.7017	2.22915	-2.51046
ENSG00000260793.2_6	AC003102.1	chr17:42264337-42301078	NC	OE	0.641859	0.112845	-2.50791
ENSG00000174945.13_2	AMZ1	chr7:2719155-2883942	NC	OE	0.0950725	0.0167299	-2.5066
ENSG00000268471.6_7	MIR4453HG	chr4:153457415-153460415	NC	OE	1.44898	0.255172	-2.5055
ENSG00000099365.11_3	STX1B	chr16:31000576-31021959	NC	OE	0.451202	0.0795246	-2.5043
ENSG00000101188.5_3	NTSR1	chr20:61340187-61394123	NC	OE	1.02696	0.181102	-2.5035
ENSG00000112494.10_5	UNC93A	chr6:167684656-167729502	NC	OE	8.309	1.46688	-2.50192
ENSG00000090376.10_3	IRAK3	chr12:66582658-66651214	NC	OE	0.0593115	0.0104768	-2.50112
ENSG00000151164.18_3	RAD9B	chr12:110928901-110969891	NC	OE	0.998919	0.17672	-2.4989
ENSG00000101198.15_3	NKAIN4	chr20:61872135-61904046	NC	OE	1.74805	0.309939	-2.49569
ENSG00000160323.18_3	ADAMTS13	chr9:136243237-136324524	NC	OE	1.45551	0.258304	-2.49438
ENSG00000164463.12_4	CREBRF	chr5:172483354-172566287	NC	OE	4.66411	0.828812	-2.49249
ENSG00000235016.1_6	SEMA3F-AS1	chr3:49977439-50226508	NC	OE	1.57065	0.279951	-2.48812
ENSG00000198744.5_4	MTCO3P12	chr1:521450-794826	NC	OE	332.402	59.3854	-2.48475
ENSG00000227232.5_2	WASH7P	chr1:11868-31109	NC	OE	8.38201	1.4976	-2.48464
ENSG00000205885.7_6	C1RL-AS1	chr12:7187512-7281485	NC	OE	4.02395	0.71896	-2.48463
ENSG00000278600.1_7	AC015871.3	chr15:80125926-80219335	NC	OE	0.72991	0.130509	-2.48357
ENSG00000261505.1_6	AL031714.1	chr16:1358880-1377019	NC	OE	2.33937	0.420208	-2.47694
ENSG00000233101.10_6	HOXB-AS3	chr17:46618255-46683776	NC	OE	20.4441	3.67473	-2.47597
ENSG00000179406.8_5	LINC00174	chr7:65670303-65958553	NC	OE	3.20217	0.576035	-2.47482
ENSG00000215241.4_6	LINC02449	chr12:8385107-8395544	NC	OE	0.868602	0.156402	-2.47343
ENSG00000233654.2_6	AC108047.1	chr2:191399580-191434502	NC	OE	1.06128	0.191245	-2.47232
ENSG00000264608.1_7	AC005726.3	chr17:26782769-26972472	NC	OE	2.14909	0.387639	-2.47094
ENSG00000185716.12_4	MOSMO	chr16:22018800-22103806	NC	OE	16.9535	3.06372	-2.46823
ENSG00000245614.4_6	DDX11-AS1	chr12:31172367-31226781	NC	OE	1.08439	0.196236	-2.46622
ENSG00000078018.19_6	MAP2	chr2:210288781-210598842	NC	OE	2.11413	0.382692	-2.46581
ENSG00000274021.1_7	AC024909.1	chr12:89741011-89747048	NC	OE	15.6416	2.83327	-2.46484
ENSG00000073331.18_5	ALPK1	chr4:113195692-113363777	NC	OE	0.620361	0.112382	-2.4647
ENSG00000177839.6_5	PCDHB9	chr5:140479825-140628933	NC	OE	0.128022	0.0232019	-2.46407
ENSG00000172575.12_3	RASGRP1	chr15:38780303-38857776	NC	OE	6.92815	1.256	-2.46363
ENSG00000251022.6_7	THAP9-AS1	chr4:83739661-83934079	NC	OE	38.0908	6.91146	-2.46238
ENSG00000273391.1_6	AC083880.1	chr7:139024202-139108203	NC	OE	1.59585	0.289852	-2.46093
ENSG00000227695.6_6	DNMBP-AS1	chr10:101635333-101769704	NC	OE	0.234719	0.0426421	-2.46059
ENSG00000164266.10_2	SPINK1	chr5:147204130-147211349	NC	OE	1.55901	0.283274	-2.46035
ENSG00000262678.1_6	AC004771.5	chr17:4871286-4890970	NC	OE	1.55901	0.283287	-2.46029
ENSG00000259366.1_7	AC108449.2	chr8:28747911-28922281	NC	OE	3.01935	0.548948	-2.4595
ENSG00000242808.9_5	SOX2-OT	chr3:180701496-181554668	NC	OE	0.180535	0.0328465	-2.45847
ENSG00000260570.1_6	AC133550.1	chr16:28833751-28848558	NC	OE	208.15	37.8854	-2.45791
ENSG00000260051.1_6	AL031600.1	chr16:1494934-1525085	NC	OE	1.42847	0.260029	-2.45772
ENSG00000263272.1_7	AC004148.2	chr17:5185559-5372302	NC	OE	3.97805	0.724225	-2.45755
ENSG00000155090.15_3	KLF10	chr8:103661011-103667953	NC	OE	57.1749	10.4346	-2.45401
ENSG00000069869.16_3	NEDD4	chr15:56119119-56285944	NC	OE	23.27	4.24722	-2.45388
ENSG00000218803.1_4	GSTM2P1	chr6:111368070-111368724	NC	OE	1.14109	0.208427	-2.45279
ENSG00000181619.11_3	GPR135	chr14:59895739-60043530	NC	OE	0.417201	0.0762763	-2.45143
ENSG00000259562.2_5	AC090607.2	chr15:78542843-78592266	NC	OE	1.03914	0.190052	-2.45092
ENSG00000227533.6_5	SLC2A1-AS1	chr1:43391045-43462485	NC	OE	1.07839	0.197676	-2.44767
ENSG00000286555.1_1	AP003065.2	chr11:72396113-72504726	NC	OE	0.794886	0.145874	-2.44602
ENSG00000146122.17_3	DAAM2	chr6:39760073-39902290	NC	OE	0.0807606	0.0148227	-2.44584
ENSG00000108509.21_5	CAMTA2	chr17:4871286-4890970	NC	OE	49.4907	9.08816	-2.4451
ENSG00000230797.2_3	YY2	chrX:21857734-21903541	NC	OE	1.26027	0.231651	-2.44371
ENSG00000287642.1_1	AC093599.2	chr4:153855667-153900848	NC	OE	0.587272	0.108022	-2.44271
ENSG00000133943.20_6	DGLUCY	chr14:91314204-91691976	NC	OE	3.61709	0.665719	-2.44185
ENSG00000273783.1_6	AL136040.1	chr14:81641795-81688804	NC	OE	0.533449	0.098185	-2.44178
ENSG00000228157.4_6	AC007952.2	chr17:18996286-19000150	NC	OE	0.507287	0.0934039	-2.44125
ENSG00000276071.1_6	AC074138.1	chr19:37159003-37160306	NC	OE	0.446895	0.0823475	-2.44014
ENSG00000135407.10_7	AVIL	chr12:58156116-58212487	NC	OE	0.589996	0.10876	-2.43956
ENSG00000223599.1_5	AL513523.1	chr1:153761505-153919194	NC	OE	0.444418	0.0819409	-2.43926
ENSG00000287569.1_1	AL078587.2	chr20:25965845-26067553	NC	OE	0.392127	0.0723058	-2.43914
ENSG00000285999.1_2	AC025442.2	chr5:65381232-65389765	NC	OE	0.313074	0.0577869	-2.43769
ENSG00000110031.12_2	LPXN	chr11:58294343-58345693	NC	OE	2.08994	0.38582	-2.43746
ENSG00000235527.7_6	HIPK1-AS1	chr1:114466621-114520491	NC	OE	0.253848	0.0468716	-2.43718
ENSG00000013588.8_4	GPRC5A	chr12:13043715-13070871	NC	OE	414.438	76.5517	-2.43665
ENSG00000279518.1_1	AC083843.4	chr8:135795936-135798122	NC	OE	0.244512	0.0451711	-2.43643
ENSG00000230524.8_2	COL6A4P1	chr3:15193339-15247466	NC	OE	0.227045	0.0419536	-2.43611
ENSG00000224635.2_6	AL391095.1	chr20:37033539-37045444	NC	OE	0.569865	0.10535	-2.43543
ENSG00000279412.1_5	AC020763.3	chr16:70721341-70835063	NC	OE	0.178712	0.0330416	-2.43528
ENSG00000274922.1_7	AL139384.1	chr13:113341082-113344129	NC	OE	0.50884	0.0940928	-2.43506
ENSG00000278811.4_5	LINC00624	chr1:146644322-146989699	NC	OE	0.334259	0.0618225	-2.43476
ENSG00000261094.2_6	AC007066.2	chr9:125699901-125702612	NC	OE	0.698386	0.129187	-2.43456
ENSG00000008735.14_3	MAPK8IP2	chr22:51007289-51052409	NC	OE	0.0889623	0.0164618	-2.43407
ENSG00000110888.17_5	CAPRIN2	chr12:30862485-30907885	NC	OE	32.7302	6.05647	-2.43407
ENSG00000236438.7_5	FAM157A	chr3:197880157-197949384	NC	OE	0.0815402	0.015095	-2.43344
ENSG00000235381.1_6	AL596202.1	chr6:155054458-155635627	NC	OE	0.516795	0.0956779	-2.43334
ENSG00000240891.7_4	PLCXD2	chr3:111393522-111695364	NC	OE	2.42389	0.448841	-2.43304
ENSG00000110318.14_4	CEP126	chr11:101761404-101871789	NC	OE	0.940458	0.174205	-2.43258
ENSG00000172460.17_4	PRSS30P	chr16:2880169-2892745	NC	OE	0.181174	0.0336331	-2.42943
ENSG00000140450.9_3	ARRDC4	chr15:98503932-98517063	NC	OE	7.27747	1.36033	-2.41948
ENSG00000228526.7_5	MIR34AHG	chr1:9208069-9258965	NC	OE	4.70086	0.878733	-2.41943
ENSG00000106479.11_6	ZNF862	chr7:149535463-149564568	NC	OE	1.30602	0.2444	-2.41786
ENSG00000214290.8_4	COLCA2	chr11:111161511-111179460	NC	OE	3.31072	0.620015	-2.41677
ENSG00000102904.14_5	TSNAXIP1	chr16:67840667-67906470	NC	OE	0.737579	0.138145	-2.41661
ENSG00000228327.3_6	AL669831.1	chr1:521450-794826	NC	OE	1.97755	0.370385	-2.41661
ENSG00000212127.5_4	TAS2R14	chr12:10977558-11328615	NC	OE	1.09123	0.204531	-2.41557
ENSG00000181798.3_4	LINC00471	chr2:232373132-232379077	NC	OE	0.448273	0.0840542	-2.41499
ENSG00000180061.9_3	TMEM150B	chr19:55824168-55845416	NC	OE	4.51859	0.848467	-2.41294
ENSG00000168961.17_8	LGALS9	chr17:25783495-25976586	NC	OE	1.10068	0.206767	-2.41232
ENSG00000187013.4_3	C17orf82	chr17:59489111-59490641	NC	OE	3.97966	0.747638	-2.41223
ENSG00000167524.14_5	RSKR	chr17:26782769-26972472	NC	OE	2.84712	0.535374	-2.41088
ENSG00000251661.3_7	AC136475.1	chr11:318639-330122	NC	OE	0.507249	0.0959401	-2.40249
ENSG00000173209.23_5	AHSA2P	chr2:61404552-61697904	NC	OE	22.0445	4.17746	-2.39972
ENSG00000234585.6_2	CCT6P3	chr7:64498731-64535091	NC	OE	2.97631	0.565168	-2.39678
ENSG00000146243.14_4	IRAK1BP1	chr6:79577267-79791088	NC	OE	2.87127	0.545276	-2.39663
ENSG00000205746.9_5	AC126755.1	chr16:18411798-18446333	NC	OE	4.54465	0.863358	-2.39614
ENSG00000279672.1_6	AP006621.5	chr11:777577-784297	NC	OE	0.961834	0.182786	-2.39563
ENSG00000237491.10_7	AL669831.5	chr1:521450-794826	NC	OE	1.38325	0.263034	-2.39475
ENSG00000250903.9_6	GMDS-DT	chr6:2245951-2528899	NC	OE	3.84535	0.731492	-2.3942
ENSG00000279631.1_5	AL158211.5	chr10:22541000-22543518	NC	OE	1.42076	0.270314	-2.39396
ENSG00000118292.9_3	C1orf54	chr1:150237798-150253327	NC	OE	1.36241	0.259627	-2.39165
ENSG00000260604.2_6	AL590004.3	chr6:3905153-3912213	NC	OE	1.42526	0.27165	-2.3914
ENSG00000151014.6_3	NOCT	chr4:139936934-140098372	NC	OE	23.8061	4.54021	-2.3905
ENSG00000173805.15_7	HAP1	chr17:39873993-39890896	NC	OE	0.507605	0.096812	-2.39045
ENSG00000257038.1_6	AP002761.3	chr11:73018279-73080433	NC	OE	0.947745	0.180941	-2.38898
ENSG00000205790.1_6	DPP9-AS1	chr19:4675235-4724685	NC	OE	0.487715	0.0933091	-2.38595
ENSG00000215837.7_2	SDHAP2	chr3:195384932-195467994	NC	OE	1.18355	0.226477	-2.38569
ENSG00000167103.12_3	PIP5KL1	chr9:130683159-130693064	NC	OE	9.34685	1.78862	-2.38563
ENSG00000126500.3_3	FLRT1	chr11:63742091-63933585	NC	OE	0.37238	0.071271	-2.38539
ENSG00000272084.1_7	AL137127.1	chr1:19398603-19536760	NC	OE	0.750494	0.143919	-2.38258
ENSG00000263276.1_7	AC020978.7	chr16:68021296-68272005	NC	OE	1.98089	0.380335	-2.3808
ENSG00000228353.1_6	AL450322.1	chr10:3810106-3810943	NC	OE	5.3336	1.027	-2.37667
ENSG00000286067.1_2	AC004263.2	chr12:120639093-120703574	NC	OE	1.51113	0.291736	-2.37289
ENSG00000272277.1_6	AL031963.3	chr6:3064224-3115421	NC	OE	1.47578	0.285051	-2.37218
ENSG00000279583.1_6	AC009086.2	chr16:29606450-29607458	NC	OE	1.17365	0.227153	-2.36926
ENSG00000272109.2_6	AC008906.2	chr5:95297704-96143803	NC	OE	0.461069	0.0893424	-2.36757
ENSG00000214940.4	NPIPA8	chr16:18411798-18446333	NC	OE	0.694813	0.134781	-2.36601
ENSG00000250420.8_4	AACSP1	chr5:178191861-178245436	NC	OE	0.351113	0.0681739	-2.36464
ENSG00000242338.6_2	BMS1P4	chr10:75404638-75490245	NC	OE	1.12063	0.217732	-2.36368
ENSG00000270392.2_4	PFN1P2	chr1:144593362-144621656	NC	OE	0.567273	0.110238	-2.36342
ENSG00000138316.11_3	ADAMTS14	chr10:72432261-72522197	NC	OE	0.0852534	0.0165856	-2.36183
ENSG00000111452.13_5	ADGRD1	chr12:131438451-131626014	NC	OE	0.68122	0.132762	-2.35928
ENSG00000280046.1_6	AC104581.4	chr17:7760002-7816078	NC	OE	0.436758	0.0852643	-2.35682
ENSG00000100784.12_6	RPS6KA5	chr14:91314204-91691976	NC	OE	6.68378	1.30517	-2.35643
ENSG00000135164.18_5	DMTF1	chr7:86780737-86849903	NC	OE	43.2364	8.44297	-2.35642
ENSG00000281357.3_3	ARRDC3-AS1	chr5:90664447-90908383	NC	OE	0.423276	0.0827057	-2.35554
ENSG00000285728.2_2	AC098484.4	chr1:43124093-43147831	NC	OE	1.06729	0.208949	-2.35272
ENSG00000108924.14_4	HLF	chr17:53342320-53402548	NC	OE	0.331313	0.0648941	-2.35204
ENSG00000143067.5_3	ZNF697	chr1:120161999-120190889	NC	OE	14.4021	2.82447	-2.35022
ENSG00000287608.1_1	AC022137.4	chr19:53935236-53999509	NC	OE	1.34595	0.264379	-2.34794
ENSG00000272086.1_6	AC025181.2	chr5:32174576-32175378	NC	OE	2.3593	0.463463	-2.34783
ENSG00000269996.1	RP11-343N15.5	chr1:121102016-121205362	NC	OE	22.1357	4.35344	-2.34615
ENSG00000176732.6_3	PFN4	chr2:24299395-24424567	NC	OE	0.603552	0.118803	-2.3449
ENSG00000176438.12_4	SYNE3	chr14:95873602-95942173	NC	OE	1.90339	0.374846	-2.3442
ENSG00000126259.19_4	KIRREL2	chr19:36316865-36370693	NC	OE	0.165417	0.0325795	-2.34407
ENSG00000271787.1_6	AC104794.4	chr2:10182975-10194993	NC	OE	14.5384	2.86407	-2.34373
ENSG00000212907.2_1	MT-ND4L	chrM:10469-12137	NC	OE	3869.81	762.712	-2.34305
ENSG00000005001.10_3	PRSS22	chr16:2902730-2909727	NC	OE	178.413	35.2311	-2.3403
ENSG00000231784.8_3	DBIL5P	chr17:647660-658576	NC	OE	0.365265	0.0722151	-2.33857
ENSG00000255423.1_3	EBLN2	chr3:72937223-73118350	NC	OE	0.925212	0.182933	-2.33847
ENSG00000165959.12_4	CLMN	chr14:95648276-95786245	NC	OE	4.97354	0.98402	-2.33751
ENSG00000188277.9_2	C15orf62	chr15:41056265-41107282	NC	OE	0.625614	0.123861	-2.33655
ENSG00000074660.16_5	SCARF1	chr17:1537151-1549038	NC	OE	0.337699	0.0669081	-2.33549
ENSG00000155657.26_4	TTN	chr2:179385909-179914813	NC	OE	0.070794	0.0140411	-2.33397
ENSG00000130433.7_2	CACNG6	chr19:54495541-54515923	NC	OE	12.7827	2.53671	-2.33317
ENSG00000197763.16_8	TXNRD3	chr3:126290621-126373967	NC	OE	1.17756	0.233728	-2.3329
ENSG00000272894.5_6	AC004982.2	chr7:7592092-7648563	NC	OE	28.1579	5.59122	-2.33231
ENSG00000205085.11_5	FAM71F2	chr7:128312341-128327926	NC	OE	0.160781	0.0320172	-2.32818
ENSG00000145700.9_2	ANKRD31	chr5:74364099-74532703	NC	OE	0.370215	0.073921	-2.32431
ENSG00000243716.6	NPIPB5	chr16:22357256-22547842	NC	OE	8.97179	1.79427	-2.322
ENSG00000232284.7_7	GNG12-AS1	chr1:68167157-68698803	NC	OE	0.241068	0.0483343	-2.31832
ENSG00000266490.1_6	AC127024.5	chr17:29036316-29151710	NC	OE	1.89988	0.38096	-2.3182
ENSG00000113448.19_6	PDE4D	chr5:58264864-59844640	NC	OE	6.14218	1.23397	-2.31545
ENSG00000188766.12_2	SPRED3	chr19:38879060-38890227	NC	OE	1.73689	0.349677	-2.31241
ENSG00000175471.19_4	MCTP1	chr5:93954373-94620279	NC	OE	8.69306	1.7518	-2.31103
ENSG00000174808.12_3	BTC	chr4:75669968-75719733	NC	OE	4.39663	0.886186	-2.31071
ENSG00000225507.1_5	AC069282.1	chr7:47996389-47996915	NC	OE	1.48056	0.298592	-2.3099
ENSG00000225361.4_6	PPP1R26-AS1	chr9:138354572-138380739	NC	OE	6.76643	1.36631	-2.30811
ENSG00000271754.1_6	AL355802.2	chr6:43474706-43543775	NC	OE	1.38948	0.280581	-2.30805
ENSG00000188933.15_3	USP32P1	chr17:16592850-16719854	NC	OE	0.436784	0.0882636	-2.30703
ENSG00000258311.5_7	AC009779.3	chr12:56075461-56118489	NC	OE	0.748892	0.15147	-2.30573
ENSG00000105146.12_2	AURKC	chr19:57742169-57746916	NC	OE	1.26758	0.256412	-2.30555
ENSG00000231940.1_4	RPS7P3	chr1:233086350-233431473	NC	OE	1.24803	0.252509	-2.30525
ENSG00000213885.3_4	RPL13AP7	chr21:26541744-26734745	NC	OE	1.1448	0.231957	-2.30316
ENSG00000213185.7_4	FAM24B	chr10:124591673-124639157	NC	OE	15.3841	3.11754	-2.30296
ENSG00000275888.1_7	AC132872.3	chr17:80186272-80231607	NC	OE	1.09234	0.22149	-2.30211
ENSG00000267519.6_7	AC020916.1	chr19:13906273-13953742	NC	OE	1.52811	0.309852	-2.30209
ENSG00000266910.2_5	AC008507.1	chr19:30528329-30529088	NC	OE	0.82072	0.167048	-2.29663
ENSG00000197044.11_3	ZNF441	chr19:11877814-11894893	NC	OE	1.44045	0.29325	-2.29632
ENSG00000165046.12_3	LETM2	chr8:38243724-38326352	NC	OE	7.55344	1.53922	-2.29494
ENSG00000174749.6_5	FAM241A	chr4:113066609-113116412	NC	OE	3.47268	0.707708	-2.29482
ENSG00000198064.13_4	NPIPB13	chr16:30234257-30265831	NC	OE	0.389824	0.0794591	-2.29454
ENSG00000164171.11_3	ITGA2	chr5:51969019-52390609	NC	OE	68.7013	14.0383	-2.29097
ENSG00000231360.2	AL592284.1	chr1:144339737-144521970	NC	OE	0.512755	0.104818	-2.29038
ENSG00000287382.1_1	AC110611.2	chr4:56804318-56814162	NC	OE	1.02185	0.208892	-2.29035
ENSG00000265287.2_7	AC005726.5	chr17:26782769-26972472	NC	OE	1.52013	0.310767	-2.29029
ENSG00000279088.1_6	AC022400.8	chr10:75502752-75503988	NC	OE	3.00411	0.614828	-2.28869
ENSG00000173262.11_7	SLC2A14	chr12:7965107-8052736	NC	OE	0.301429	0.0616982	-2.28852
ENSG00000279602.1_5	AC109326.1	chr17:41416108-41466567	NC	OE	0.395532	0.0809927	-2.28793
ENSG00000286909.1_1	AC024560.4	chr3:197376173-197378353	NC	OE	0.352335	0.0721877	-2.28712
ENSG00000278341.1_6	AC138028.6	chr16:88772890-88851628	NC	OE	0.688832	0.141146	-2.28696
ENSG00000287886.1_1	AC005914.1	chr20:52355266-52358336	NC	OE	0.332925	0.0682296	-2.28673
ENSG00000204086.4_3	RPA4	chrX:95939661-96897588	NC	OE	0.324127	0.0664354	-2.28653
ENSG00000260941.1_5	LINC00622	chr1:120140324-120141894	NC	OE	0.321693	0.0659381	-2.2865
ENSG00000152689.18_5	RASGRP3	chr2:33661390-33789817	NC	OE	35.5017	7.2772	-2.28643
ENSG00000212673.1	AL136115.1	chr1:32307619-32410457	NC	OE	0.642462	0.131698	-2.28637
ENSG00000166359.10_2	WDR88	chr19:33622995-33666701	NC	OE	0.289557	0.0593736	-2.28596
ENSG00000279135.1_6	AL512652.2	chr13:21273445-21297237	NC	OE	0.289954	0.0594591	-2.28585
ENSG00000233175.2_7	AC008105.1	chr17:43268297-43394395	NC	OE	0.242854	0.0498337	-2.28489
ENSG00000006210.7_4	CX3CL1	chr16:57406388-57418956	NC	OE	0.140735	0.0288968	-2.28401
ENSG00000166793.12_4	YPEL4	chr11:57405496-57429337	NC	OE	0.114001	0.0234356	-2.28227
ENSG00000099337.5_3	KCNK6	chr19:38810484-38822716	NC	OE	0.0782297	0.0160902	-2.28153
ENSG00000124374.9_3	PAIP2B	chr2:71409867-71454233	NC	OE	0.3538	0.0727769	-2.28138
ENSG00000064270.12_5	ATP2C2	chr16:84402132-84500967	NC	OE	9.39445	1.93249	-2.28135
ENSG00000272668.2_7	AL590560.2	chr1:159796600-159869955	NC	OE	0.124409	0.0255942	-2.2812
ENSG00000147509.14_4	RGS20	chr8:54764354-54871863	NC	OE	0.797455	0.164643	-2.27606
ENSG00000129194.7_2	SOX15	chr17:7465235-7536700	NC	OE	0.497129	0.102667	-2.27565
ENSG00000261170.2_6	AC009053.3	chr16:74456017-74475835	NC	OE	0.168663	0.0348535	-2.27477
ENSG00000141449.14_5	GREB1L	chr18:18822202-19105378	NC	OE	0.192332	0.039761	-2.27417
ENSG00000225151.10_4	GOLGA2P7	chr15:84868062-84898888	NC	OE	6.90876	1.42977	-2.27265
ENSG00000234690.7_7	EPCAM-DT	chr2:47419543-47572213	NC	OE	0.53046	0.109814	-2.27218
ENSG00000215154.6_5	AC141586.1	chr16:2653350-2693297	NC	OE	6.40727	1.32828	-2.27014
ENSG00000233589.1_6	AL138789.1	chr1:68939834-69004310	NC	OE	4.08377	0.847335	-2.2689
ENSG00000167615.16_6	LENG8	chr19:54955984-54974894	NC	OE	77.3337	16.0464	-2.26885
ENSG00000163660.11_2	CCNL1	chr3:156864296-156878549	NC	OE	78.7348	16.3788	-2.26517
ENSG00000179148.9_2	ALOXE3	chr17:7999217-8022365	NC	OE	4.13201	0.861863	-2.26131
ENSG00000177943.14_4	MAMDC4	chr9:139738866-139755251	NC	OE	12.586	2.62554	-2.26113
ENSG00000155918.7_2	RAET1L	chr6:150339469-150346668	NC	OE	5.89423	1.23105	-2.25941
ENSG00000234350.5_7	AC007405.1	chr2:171556877-171717661	NC	OE	0.467632	0.0978533	-2.25668
ENSG00000187801.15_3	ZFP69B	chr1:40915773-40929390	NC	OE	2.17074	0.455435	-2.25287
ENSG00000178971.16_6	CTC1	chr17:8128132-8173809	NC	OE	21.9527	4.60895	-2.25189
ENSG00000227827.3_6	AC138969.2	chr16:16450080-16471364	NC	OE	0.476956	0.100171	-2.25139
ENSG00000099860.9_5	GADD45B	chr19:2476119-2478257	NC	OE	23.3908	4.91414	-2.25093
ENSG00000167895.14_4	TMC8	chr17:75955321-76139049	NC	OE	0.581316	0.122436	-2.24729
ENSG00000134954.14_5	ETS1	chr11:128328655-128457453	NC	OE	6.39549	1.34726	-2.24702
ENSG00000116584.18_5	ARHGEF2	chr1:155916641-156003133	NC	OE	113.881	24.0012	-2.24635
ENSG00000153253.18_6	SCN3A	chr2:165510133-166248820	NC	OE	0.157758	0.0332774	-2.2451
ENSG00000183840.7_4	GPR39	chr2:133174377-133429152	NC	OE	16.959	3.57784	-2.24489
ENSG00000274292.1_7	AC084018.2	chr12:122150657-122241812	NC	OE	0.703822	0.148681	-2.24299
ENSG00000164690.8_3	SHH	chr7:155592673-155605157	NC	OE	0.378046	0.0799564	-2.24128
ENSG00000135069.14_3	PSAT1	chr9:80912040-80945009	NC	OE	406.666	86.0761	-2.24016
ENSG00000152042.13	NBPF11	chr1:146032646-146253110	NC	OE	1.36172	0.288248	-2.24005
ENSG00000079337.16_6	RAPGEF3	chr12:48099865-48231681	NC	OE	2.13923	0.452928	-2.23974
ENSG00000109667.12_5	SLC2A9	chr4:9772776-10056560	NC	OE	0.428745	0.0908532	-2.23851
ENSG00000153208.16_2	MERTK	chr2:112656055-112787138	NC	OE	16.9171	3.5864	-2.23788
ENSG00000239827.8_2	SUGT1P3	chr13:41363547-41495910	NC	OE	1.43898	0.305827	-2.23426
ENSG00000286451.1_1	AL499602.1	chr9:85678312-85684058	NC	OE	1.20837	0.256858	-2.23402
ENSG00000285219.2_3	HULC	chr6:8102943-9294366	NC	OE	1.72382	0.366663	-2.23308
ENSG00000163617.11_4	CCDC191	chr3:113666747-113807269	NC	OE	0.757267	0.161182	-2.23211
ENSG00000257453.1_6	AC011611.3	chr12:76419226-76427712	NC	OE	113.886	24.2456	-2.2318
ENSG00000259891.1_6	AC107375.1	chr8:141515911-141518142	NC	OE	0.621389	0.132466	-2.22988
ENSG00000139514.13_4	SLC7A1	chr13:30083550-30169825	NC	OE	83.7476	17.8739	-2.22819
ENSG00000101162.3_2	TUBB1	chr20:57594308-57607400	NC	OE	0.380253	0.0811567	-2.22818
ENSG00000269982.1_6	AC018809.2	chr3:10000400-10052893	NC	OE	0.345586	0.0737704	-2.22793
ENSG00000268460.2_7	AC006262.1	chr19:46604379-46718095	NC	OE	2.28538	0.487908	-2.22775
ENSG00000120093.11_3	HOXB3	chr17:46618255-46683776	NC	OE	10.9236	2.33573	-2.2255
ENSG00000074047.21_3	GLI2	chr2:121493198-121750229	NC	OE	0.530875	0.113536	-2.22523
ENSG00000157315.5_4	TMED6	chr16:69139555-69442474	NC	OE	0.759033	0.162441	-2.22425
ENSG00000111087.10_4	GLI1	chr12:57846105-57941114	NC	OE	1.48899	0.319123	-2.22215
ENSG00000165029.16_3	ABCA1	chr9:107543286-107691173	NC	OE	2.88526	0.618845	-2.22105
ENSG00000065526.11_3	SPEN	chr1:16160968-16266951	NC	OE	23.4644	5.0357	-2.22021
ENSG00000215769.8_6	ARHGAP27P1-BPTFP1-KPNA2P3	chr17:62745780-62833272	NC	OE	4.54823	0.976544	-2.21955
ENSG00000269356.1_7	AL356740.2	chr13:113548691-113754056	NC	OE	1.97293	0.423865	-2.21866
ENSG00000120055.7_3	C10orf95	chr10:104209572-104220863	NC	OE	3.98322	0.855766	-2.21865
ENSG00000113073.15_4	SLC4A9	chr5:139739778-139781045	NC	OE	0.157365	0.0338755	-2.2158
ENSG00000110619.17_4	CARS	chr11:3022151-3078843	NC	OE	144.343	31.0887	-2.21504
ENSG00000257815.6_8	AC025159.1	chr12:70132460-70748773	NC	OE	2.58274	0.55751	-2.21183
ENSG00000186275.7	NBPF12	chr1:146373545-146467744	NC	OE	2.22419	0.480261	-2.21139
ENSG00000229020.4_2	AKR7A2P1	chr1:113454468-113615735	NC	OE	1.19398	0.258075	-2.20991
ENSG00000273066.5_7	AL355987.4	chr9:139685795-139735639	NC	OE	0.947944	0.204936	-2.20963
ENSG00000285128.1_3	AC092306.1	chr19:45306957-45307267	NC	OE	4.90579	1.06068	-2.20949
ENSG00000168970.22_3	JMJD7-PLA2G4B	chr15:42120289-42264755	NC	OE	1.16224	0.251383	-2.20895
ENSG00000111700.12_5	SLCO1B3	chr12:20963635-21392180	NC	OE	15.8954	3.43914	-2.20849
ENSG00000286117.2_2	AL121894.3	chr20:23635861-23655525	NC	OE	0.271021	0.0586695	-2.20773
ENSG00000168672.4_4	LRATD2	chr8:127564687-128494384	NC	OE	49.4899	10.7161	-2.20735
ENSG00000197332.9_8	AC008543.1	chr19:11750568-11797384	NC	OE	1.29905	0.281686	-2.2053
ENSG00000261560.1_7	AC007216.3	chr16:11945505-12009939	NC	OE	0.643849	0.139744	-2.20393
ENSG00000183426.17_4	NPIPA1	chr16:15005407-15045917	NC	OE	31.7308	6.89317	-2.20264
ENSG00000279838.1_5	AL356273.3	chr1:185261515-185263504	NC	OE	0.462387	0.100461	-2.20247
ENSG00000241975.1_4	ELOCP19	chr1:88086485-89301938	NC	OE	4.48719	0.97494	-2.20243
ENSG00000287202.1_1	AC008119.1	chr12:108909053-108955176	NC	OE	0.37665	0.0818853	-2.20155
ENSG00000267244.5_6	AC012615.6	chr19:1815246-1848482	NC	OE	1.8754	0.407727	-2.20152
ENSG00000283674.3_2	AC068587.4	chr8:12305521-12523097	NC	OE	0.629625	0.136887	-2.2015
ENSG00000267002.4_7	AC060780.1	chr17:41196311-41363708	NC	OE	6.2735	1.36491	-2.20046
ENSG00000261490.1_6	AC005674.2	chr4:10069712-10074643	NC	OE	0.495127	0.107747	-2.20015
ENSG00000164764.11_4	SBSPON	chr8:73976777-74036323	NC	OE	0.233963	0.050953	-2.19905
ENSG00000167984.18_4	NLRC3	chr16:3415098-3627404	NC	OE	0.131191	0.028579	-2.19864
ENSG00000084636.18_5	COL16A1	chr1:32083286-32169920	NC	OE	12.0393	2.62461	-2.19758
ENSG00000067082.15_3	KLF6	chr10:3818187-3827473	NC	OE	271.839	59.3606	-2.19517
ENSG00000198938.2_1	MT-CO3	chrM:8365-9990	NC	OE	4760.16	1039.68	-2.19488
ENSG00000278784.1_7	AL136295.7	chr14:24641061-24701573	NC	OE	2.91847	0.637652	-2.19437
ENSG00000179909.15_2	ZNF154	chr19:58193336-58269516	NC	OE	0.369979	0.0809527	-2.19229
ENSG00000102678.6_2	FGF9	chr13:22245521-22278637	NC	OE	1.21447	0.265741	-2.19223
ENSG00000223891.6_6	OSER1-DT	chr20:42839546-42854667	NC	OE	7.22985	1.5831	-2.19121
ENSG00000149212.11_3	SESN3	chr11:94883702-94967555	NC	OE	0.0864846	0.0189431	-2.19077
ENSG00000166321.14_4	NUDT13	chr10:74870132-75118617	NC	OE	2.22354	0.487058	-2.1907
ENSG00000267254.7_7	ZNF790-AS1	chr19:37288403-37407193	NC	OE	0.648237	0.142054	-2.19008
ENSG00000088854.12_3	C20orf194	chr20:3229950-3388272	NC	OE	9.87909	2.16919	-2.18722
ENSG00000224536.2_7	AC096677.1	chr1:201452657-201553495	NC	OE	1.56458	0.343591	-2.18701
ENSG00000114933.16_4	INO80D	chr2:206854308-206951288	NC	OE	4.9055	1.07834	-2.18559
ENSG00000007516.13_5	BAIAP3	chr16:1383601-1401879	NC	OE	2.79256	0.614142	-2.18494
ENSG00000127481.15_4	UBR4	chr1:19398603-19536760	NC	OE	149.292	32.9065	-2.18169
ENSG00000250615.1_6	AC008581.1	chr5:76325075-76916436	NC	OE	30.9786	6.82958	-2.1814
ENSG00000118689.15_3	FOXO3	chr6:108881037-109005977	NC	OE	15.4549	3.41215	-2.17931
ENSG00000144130.11_3	NT5DC4	chr2:113479062-113522241	NC	OE	1.50149	0.331798	-2.17802
ENSG00000149609.6_3	C20orf144	chr20:32244892-32262269	NC	OE	0.197465	0.0436534	-2.17743
ENSG00000223745.8_7	CCDC18-AS1	chr1:93615298-93835050	NC	OE	3.02903	0.669815	-2.17702
ENSG00000183458.14_6	AC138932.1	chr16:15005407-15045917	NC	OE	7.43144	1.64418	-2.17627
ENSG00000125337.19_6	KIF25	chr6:168393501-168445775	NC	OE	0.363681	0.0805997	-2.17383
ENSG00000268093.1_7	AC022154.1	chr19:49122528-49140695	NC	OE	0.742716	0.164897	-2.17125
ENSG00000126583.11_3	PRKCG	chr19:54382443-54410906	NC	OE	2.07403	0.460798	-2.17023
ENSG00000114857.18_3	NKTR	chr3:42589460-42725285	NC	OE	22.0023	4.89297	-2.16887
ENSG00000273173.5_7	SNURF	chr15:24346973-25684198	NC	OE	1.18033	0.262942	-2.16637
ENSG00000269934.3_7	AL353593.1	chr1:228391203-228566577	NC	OE	0.0802512	0.0178777	-2.16636
ENSG00000150782.12_4	IL18	chr11:111957547-112095422	NC	OE	212.547	47.5043	-2.16165
ENSG00000189350.12_3	TOGARAM2	chr2:29179476-29297389	NC	OE	0.928399	0.207605	-2.1609
ENSG00000160716.5_6	CHRNB2	chr1:154540256-154552502	NC	OE	0.140129	0.0313476	-2.16033
ENSG00000230606.6	AC159540.1	chr2:98081082-98100427	NC	OE	0.697763	0.156126	-2.16003
ENSG00000142623.11_4	PADI1	chr1:17531622-17572502	NC	OE	12.775	2.86301	-2.15771
ENSG00000159588.15_4	CCDC17	chr1:46085715-46089729	NC	OE	0.360808	0.0809042	-2.15695
ENSG00000257512.1_5	AC124947.2	chr12:93708584-93709717	NC	OE	2.1796	0.489262	-2.15539
ENSG00000227946.1_6	AC007383.2	chr2:206854308-206951288	NC	OE	5.33202	1.19718	-2.15504
ENSG00000214655.10_6	ZSWIM8	chr10:75545339-75571556	NC	OE	57.5837	12.9471	-2.15303
ENSG00000188316.14_4	ENO4	chr10:118423206-118886097	NC	OE	0.29727	0.066841	-2.15297
ENSG00000132510.10_3	KDM6B	chr17:7743221-7758114	NC	OE	63.1671	14.2053	-2.15275
ENSG00000258529.5_6	AP001781.2	chr11:111652918-111756699	NC	OE	0.421676	0.0948544	-2.15235
ENSG00000236008.3_6	LINC01814	chr2:8062555-8733033	NC	OE	1.03153	0.232294	-2.15076
ENSG00000128342.5_3	LIF	chr22:30635182-30642987	NC	OE	24.3437	5.4841	-2.15022
ENSG00000198453.13_5	ZNF568	chr19:37407230-37489602	NC	OE	0.118298	0.0266578	-2.14979
ENSG00000198727.2_1	MT-CYB	chrM:14746-15887	NC	OE	2138.46	482.249	-2.14872
ENSG00000251432.7_7	LINC02615	chr4:129213905-129440553	NC	OE	0.39373	0.0888036	-2.14851
ENSG00000174885.12_2	NLRP6	chr11:278364-285359	NC	OE	0.159816	0.0360751	-2.14734
ENSG00000284837.1_3	AC007846.1	chr17:5675553-6027747	NC	OE	1.47405	0.333209	-2.14528
ENSG00000169432.16_5	SCN9A	chr2:166813697-167247281	NC	OE	0.0680636	0.0153942	-2.1445
ENSG00000234741.8_7	GAS5	chr1:173768687-173872687	NC	OE	958.906	216.971	-2.14389
ENSG00000234719.8_6	NPIPB2	chr16:12021229-12070500	NC	OE	3.58629	0.811897	-2.14313
ENSG00000279133.1_6	AC018628.1	chr17:60019965-60142639	NC	OE	0.978456	0.221564	-2.14279
ENSG00000254536.2_7	AL360181.3	chr10:135192764-135238076	NC	OE	1.39939	0.317155	-2.14154
ENSG00000265474.1_7	AC010761.5	chr17:27071022-27077974	NC	OE	4.01746	0.911184	-2.14047
ENSG00000178836.6_5	AC114812.1	chr2:234526290-234681956	NC	OE	0.781714	0.177449	-2.13924
ENSG00000113742.14_5	CPEB4	chr5:173315351-173388983	NC	OE	23.0179	5.22598	-2.13898
ENSG00000115556.14_5	PLCD4	chr2:219472577-219501907	NC	OE	0.660758	0.150111	-2.13809
ENSG00000233218.1	SNX18P16	chr1:142618768-142729975	NC	OE	1.22714	0.278805	-2.13797
ENSG00000113971.20_4	NPHP3	chr3:132276981-132593067	NC	OE	6.03503	1.37308	-2.13594
ENSG00000142405.21_4	NLRP12	chr19:54296856-54327648	NC	OE	0.69444	0.158078	-2.13522
ENSG00000241269.1_7	AC093620.1	chr7:5313999-5465045	NC	OE	1.09976	0.250362	-2.1351
ENSG00000141337.12_5	ARSG	chr17:66255322-66760023	NC	OE	4.0738	0.928224	-2.13383
ENSG00000279738.1_7	AL022311.1	chr22:38226861-38291570	NC	OE	0.147354	0.033597	-2.13288
ENSG00000287114.1_1	AC104024.3	chr17:16931673-16945619	NC	OE	0.973448	0.222047	-2.13224
ENSG00000101596.15_4	SMCHD1	chr18:2655736-2833063	NC	OE	53.0097	12.0935	-2.13202
ENSG00000272752.6_4	STAG3L5P-PVRIG2P-PILRB	chr7:99905324-99997719	NC	OE	9.6287	2.19751	-2.13147
ENSG00000206417.8_6	H1FX-AS1	chr3:129033613-129045068	NC	OE	5.06164	1.15761	-2.12846
ENSG00000272525.1_6	AC099522.2	chr5:72793374-72794118	NC	OE	0.751078	0.171924	-2.12719
ENSG00000213462.5_4	ERV3-1	chr7:64432153-64467121	NC	OE	2.29294	0.524863	-2.12718
ENSG00000262265.2_7	AC002558.3	chr17:45195068-45266788	NC	OE	0.23487	0.053777	-2.1268
ENSG00000152409.9_3	JMY	chr5:78531953-78623034	NC	OE	5.52094	1.26557	-2.12513
ENSG00000285000.1_3	AC008581.2	chr5:76325075-76916436	NC	OE	1.335	0.306105	-2.12474
ENSG00000041880.14_4	PARP3	chr3:51976360-51982883	NC	OE	8.16383	1.87323	-2.12371
ENSG00000104371.5_3	DKK4	chr8:42231580-42234747	NC	OE	0.578051	0.13268	-2.12325
ENSG00000227959.1_6	AL451042.2	chr1:16450831-16483824	NC	OE	0.571127	0.131107	-2.12306
ENSG00000188158.15_5	NHS	chrX:17393542-17754114	NC	OE	4.01637	0.922756	-2.12187
ENSG00000250067.12_5	YJEFN3	chr19:19626544-19648390	NC	OE	3.47212	0.797909	-2.12152
ENSG00000167550.11_5	RHEBL1	chr12:49458458-49463808	NC	OE	10.1764	2.3391	-2.12121
ENSG00000166428.13_3	PLD4	chr14:105391049-105444711	NC	OE	5.57254	1.28101	-2.12105
ENSG00000234983.1_5	AC010132.2	chr7:42948324-42971784	NC	OE	0.47273	0.108738	-2.12015
ENSG00000186166.9_3	CCDC84	chr11:118868847-118901616	NC	OE	47.6317	10.9605	-2.1196
ENSG00000229018.5_4	PMS2P7	chr7:72440226-72500313	NC	OE	0.346789	0.0798913	-2.11795
ENSG00000204805.9_5	AL391987.2	chr9:44990299-45233072	NC	OE	0.654874	0.150912	-2.11751
ENSG00000272037.1_6	AP002907.1	chr8:103251621-103424987	NC	OE	0.319483	0.0736316	-2.11734
ENSG00000276966.2_2	HIST1H4E	chr6:26204779-26206266	NC	OE	0.304924	0.0702924	-2.11701
ENSG00000174485.15_4	DENND4A	chr15:65903703-66184327	NC	OE	6.52615	1.5046	-2.11685
ENSG00000178297.13_4	TMPRSS9	chr19:2360235-2427584	NC	OE	0.355926	0.0820805	-2.11647
ENSG00000279491.1_5	AP003733.4	chr11:61735265-61736962	NC	OE	0.522178	0.120459	-2.116
ENSG00000105509.10_3	HAS1	chr19:52216364-52227247	NC	OE	0.206108	0.0475636	-2.11547
ENSG00000272692.2_7	AC010997.4	chr10:77003325-77171600	NC	OE	0.228574	0.0527496	-2.11543
ENSG00000170442.11_5	KRT86	chr12:52626303-52702947	NC	OE	0.205623	0.0474732	-2.11482
ENSG00000132911.4_2	NMUR2	chr5:151754558-152603103	NC	OE	0.415286	0.0958817	-2.11478
ENSG00000236499.2_4	LINC00896	chr22:20193919-20196047	NC	OE	0.201606	0.0465515	-2.11464
ENSG00000283959.1_5	AP002851.1	chr8:103668691-103699346	NC	OE	0.402787	0.0930051	-2.11464
ENSG00000261079.1_6	AC009053.2	chr16:74330711-74403724	NC	OE	0.179161	0.0413837	-2.11413
ENSG00000198711.5_5	SSBP3-AS1	chr1:54598358-54879152	NC	OE	0.159733	0.0369063	-2.11372
ENSG00000105997.22_3	HOXA3	chr7:27145802-27197555	NC	OE	0.302122	0.0698114	-2.1136
ENSG00000227885.3_6	AL590652.1	chr6:53604063-53788923	NC	OE	1.52786	0.353082	-2.11344
ENSG00000095397.14_6	WHRN	chr9:117164359-117267753	NC	OE	0.146085	0.03376	-2.11342
ENSG00000165511.6_5	C10orf25	chr10:45493145-45496336	NC	OE	0.671052	0.155114	-2.11309
ENSG00000285517.1_3	AC010198.2	chr12:30908007-31032202	NC	OE	5.61676	1.29842	-2.11299
ENSG00000285278.1_3	AL138885.3	chr6:10393418-10419892	NC	OE	0.836718	0.193453	-2.11276
ENSG00000278599.5_3	TBC1D3E	chr17:34443569-34504870	NC	OE	0.112983	0.0261284	-2.11242
ENSG00000237399.7_7	PITRM1-AS1	chr10:3108524-3215033	NC	OE	0.608325	0.140688	-2.11234
ENSG00000251034.2_6	AC087854.1	chr8:22298331-22433301	NC	OE	0.0993284	0.0229725	-2.1123
ENSG00000185499.16_5	MUC1	chr1:155141883-155162707	NC	OE	20.7622	4.8034	-2.11183
ENSG00000105717.14_4	PBX4	chr19:19672515-19729502	NC	OE	13.0504	3.01953	-2.1117
ENSG00000257315.2_4	ZBED6	chr1:203764781-203824127	NC	OE	3.28205	0.75973	-2.11104
ENSG00000179044.16_4	EXOC3L1	chr16:67218281-67224088	NC	OE	0.382004	0.0885478	-2.10906
ENSG00000236914.4_6	LINC01852	chr15:38361012-38365191	NC	OE	2.1647	0.501814	-2.10894
ENSG00000120068.6_3	HOXB8	chr17:46684588-46712294	NC	OE	7.36927	1.70853	-2.10876
ENSG00000163659.13_4	TIPARP	chr3:156389650-156424559	NC	OE	14.3732	3.33378	-2.10815
ENSG00000177989.13_5	ODF3B	chr22:50946652-50971009	NC	OE	8.767	2.03459	-2.10735
ENSG00000185909.15_3	KLHDC8B	chr3:49209030-49213919	NC	OE	0.904082	0.209842	-2.10715
ENSG00000108187.16_3	PBLD	chr10:70042416-70167051	NC	OE	2.21581	0.514314	-2.10711
ENSG00000283930.1_5	AL117339.5	chr10:38383261-38667433	NC	OE	0.226701	0.052669	-2.10576
ENSG00000241322.4	CDRT1	chr17:15468797-15587625	NC	OE	5.33903	1.24116	-2.10489
ENSG00000142599.19_6	RERE	chr1:8412456-8908980	NC	OE	51.4823	11.9709	-2.10454
ENSG00000197301.7_7	HMGA2-AS1	chr12:66151799-66360075	NC	OE	0.173183	0.0402791	-2.1042
ENSG00000074966.11_3	TXK	chr4:48068409-48136267	NC	OE	0.404516	0.0942493	-2.10164
ENSG00000172901.20_5	LVRN	chr5:115298150-115363316	NC	OE	0.122617	0.0285743	-2.10137
ENSG00000237819.5_5	AC002454.1	chr7:92234234-92546501	NC	OE	3.75361	0.874901	-2.10109
ENSG00000197249.13_5	SERPINA1	chr14:94843083-94857030	NC	OE	0.301952	0.0703968	-2.10074
ENSG00000118004.17_2	COLEC11	chr2:3642421-3692234	NC	OE	0.454812	0.106198	-2.09851
ENSG00000127914.16_7	AKAP9	chr7:91570180-91739987	NC	OE	27.6426	6.45638	-2.0981
ENSG00000260121.1_6	AC138028.4	chr16:88772890-88851628	NC	OE	9.12721	2.13367	-2.09684
ENSG00000229953.1_6	AL590666.2	chr1:156611181-156631216	NC	OE	8.5884	2.00837	-2.09636
ENSG00000149922.10_2	TBX6	chr16:30097113-30103208	NC	OE	1.1598	0.271319	-2.09581
ENSG00000240303.8_4	ACAD11	chr3:132276981-132593067	NC	OE	10.5841	2.47888	-2.09414
ENSG00000136068.14_4	FLNB	chr3:57994126-58157978	NC	OE	352.451	82.5759	-2.09363
ENSG00000226149.6_6	AL356124.1	chr6:129204285-129897192	NC	OE	0.14983	0.0351586	-2.09138
ENSG00000284606.1_4	AC105233.5	chr8:7916980-8084136	NC	OE	0.253843	0.0595707	-2.09126
ENSG00000275216.2_6	AL161431.1	chr13:109921981-109930860	NC	OE	3.97611	0.933531	-2.09059
ENSG00000104231.11_6	ZFAND1	chr8:82613568-82671750	NC	OE	104.181	24.4879	-2.08895
ENSG00000130066.16_2	SAT1	chrX:23801289-23804343	NC	OE	537.293	126.292	-2.08895
ENSG00000196421.8_7	C20orf204	chr20:62665696-62671315	NC	OE	0.551601	0.12974	-2.088
ENSG00000203688.6_6	LINC02487	chr6:168080305-168096970	NC	OE	0.161342	0.037969	-2.08723
ENSG00000204920.11_4	ZNF155	chr19:44472013-44518076	NC	OE	8.60115	2.02573	-2.08609
ENSG00000237836.6_6	PHKA2-AS1	chrX:18908413-19140755	NC	OE	0.826765	0.194768	-2.08572
ENSG00000162601.11_4	MYSM1	chr1:59109111-59165749	NC	OE	17.1406	4.04517	-2.08315
ENSG00000153879.9_4	CEBPG	chr19:33864590-33873592	NC	OE	105.418	24.8948	-2.0822
ENSG00000108176.15_3	DNAJC12	chr10:69556426-69597946	NC	OE	0.377407	0.0891621	-2.08162
ENSG00000205517.12_4	RGL3	chr19:11487882-11530018	NC	OE	43.0259	10.1697	-2.08093
ENSG00000128536.16_4	CDHR3	chr7:105517241-105676878	NC	OE	1.84486	0.436166	-2.08056
ENSG00000197608.11_3	ZNF841	chr19:52534630-52599018	NC	OE	23.1082	5.46402	-2.08037
ENSG00000124788.18_5	ATXN1	chr6:16299342-16762883	NC	OE	35.3393	8.35656	-2.08029
ENSG00000254413.8_3	CHKB-CPT1B	chr22:51007289-51052409	NC	OE	6.07515	1.43756	-2.0793
ENSG00000148057.16_4	IDNK	chr9:86237963-86259045	NC	OE	7.39972	1.75226	-2.07826
ENSG00000137449.15_2	CPEB2	chr4:15004297-15447790	NC	OE	1.4768	0.350469	-2.07512
ENSG00000239467.6_7	AC007405.3	chr2:171556877-171717661	NC	OE	8.15433	1.9364	-2.07419
ENSG00000236830.7_5	CBR3-AS1	chr21:37504064-37666572	NC	OE	8.0342	1.9094	-2.07303
ENSG00000006459.11_3	KDM7A	chr7:139784545-139876783	NC	OE	16.8491	4.01034	-2.07088
ENSG00000164683.17_4	HEY1	chr8:80676244-80680092	NC	OE	3.16245	0.752911	-2.07049
ENSG00000131459.13_4	GFPT2	chr5:179727697-179780336	NC	OE	0.264547	0.0630194	-2.06966
ENSG00000134627.12_4	PIWIL4	chr11:94277005-94658686	NC	OE	7.10873	1.69394	-2.06921
ENSG00000228705.2_6	LINC00659	chr20:61405472-61408348	NC	OE	9.78529	2.33477	-2.06734
ENSG00000180806.5_4	HOXC9	chr12:54375292-54449814	NC	OE	1.48389	0.355117	-2.06302
ENSG00000182022.18_5	CHST15	chr10:125767183-125853114	NC	OE	0.0806125	0.0192929	-2.06293
ENSG00000223685.6_5	LINC00571	chr13:38508434-38937756	NC	OE	2.30796	0.552734	-2.06196
ENSG00000171121.16_4	KCNMB3	chr3:178865901-178984790	NC	OE	1.26026	0.30185	-2.06181
ENSG00000065911.12_3	MTHFD2	chr2:74425736-74648789	NC	OE	430.861	103.245	-2.06115
ENSG00000275832.5_3	ARHGAP23	chr17:36575522-36668621	NC	OE	24.3022	5.82788	-2.06005
ENSG00000197405.8_4	C5AR1	chr19:47793279-47825323	NC	OE	0.351873	0.0843881	-2.05994
ENSG00000249673.7_6	NOP14-AS1	chr4:2936608-2965133	NC	OE	18.5651	4.45331	-2.05964
ENSG00000265666.1_6	RARA-AS1	chr17:38465431-38513895	NC	OE	3.77398	0.906233	-2.05813
ENSG00000198203.10_3	SULT1C2	chr2:108905094-108926371	NC	OE	0.378372	0.0909268	-2.05703
ENSG00000254233.1_6	LINC02365	chr4:185505246-185546184	NC	OE	4.87702	1.1721	-2.05691
ENSG00000163633.12_6	C4orf36	chr4:87797357-88062206	NC	OE	3.67914	0.885402	-2.05496
ENSG00000269337.1	AL591479.1	chr9:70646588-70648956	NC	OE	0.514364	0.123977	-2.05272
ENSG00000274750.2_2	HIST1H3E	chr6:26224426-26227701	NC	OE	0.897758	0.216465	-2.0522
ENSG00000171408.14_6	PDE7B	chr6:136172838-136546889	NC	OE	0.292841	0.0706207	-2.05195
ENSG00000261286.1_6	ATP2C2-AS1	chr16:84402132-84500967	NC	OE	0.794063	0.191517	-2.05178
ENSG00000124225.16_5	PMEPA1	chr20:56223447-56287836	NC	OE	0.170683	0.0411745	-2.0515
ENSG00000198673.10_4	TAFA2	chr12:62102039-62811211	NC	OE	0.0938849	0.0226737	-2.04987
ENSG00000130766.5_3	SESN2	chr1:28586028-28609002	NC	OE	73.2164	17.6869	-2.04948
ENSG00000235609.7_7	AF127577.4	chr21:16191163-16438257	NC	OE	0.277585	0.0670992	-2.04856
ENSG00000173559.12_4	NABP1	chr2:192542793-192561385	NC	OE	27.1911	6.57803	-2.0474
ENSG00000120708.17_5	TGFBI	chr5:135364676-135399507	NC	OE	9.93085	2.40466	-2.04608
ENSG00000279696.1_5	AP001273.1	chr11:93394847-93548129	NC	OE	1.37345	0.332612	-2.04589
ENSG00000230359.5_4	TPI1P2	chr7:128695276-128697293	NC	OE	0.713334	0.173311	-2.04121
ENSG00000105270.15_3	CLIP3	chr19:36505409-36545664	NC	OE	0.39944	0.0970735	-2.04083
ENSG00000270012.1_7	AC232271.1	chrX:49091929-49157940	NC	OE	0.730856	0.177781	-2.03949
ENSG00000077157.22_7	PPP1R12B	chr1:202317826-202679582	NC	OE	3.47957	0.846409	-2.03948
ENSG00000198786.2_1	MT-ND5	chrM:12336-14148	NC	OE	1413.12	343.761	-2.03941
ENSG00000130513.6_4	GDF15	chr19:18485540-18499986	NC	OE	1751.53	426.421	-2.03826
ENSG00000230316.7_6	FEZF1-AS1	chr7:121941356-121950745	NC	OE	1.10499	0.269405	-2.03619
ENSG00000197408.10_4	CYP2B6	chr19:41497186-41524303	NC	OE	3.34883	0.816562	-2.03602
ENSG00000151687.14_3	ANKAR	chr2:190539015-190630282	NC	OE	0.199983	0.0487762	-2.03563
ENSG00000267248.3_7	AC025048.2	chr17:58200002-58217442	NC	OE	0.941621	0.229701	-2.03539
ENSG00000118058.21_5	KMT2A	chr11:118230299-118473748	NC	OE	11.383	2.7792	-2.03414
ENSG00000139132.14_6	FGD4	chr12:32552462-32798984	NC	OE	5.29245	1.29263	-2.03362
ENSG00000237310.2_4	AC008267.5	chr7:65958593-65960745	NC	OE	2.13399	0.521514	-2.03277
ENSG00000248124.7_4	RRN3P1	chr16:21807426-21831731	NC	OE	11.5715	2.8281	-2.03267
ENSG00000247679.3_6	AC139795.2	chr5:177038240-177099210	NC	OE	0.970658	0.237513	-2.03095
ENSG00000169246.16_4	NPIPB3	chr16:21413557-21531765	NC	OE	3.24479	0.794592	-2.02984
ENSG00000131791.8_3	PRKAB2	chr1:146626684-146644129	NC	OE	18.0468	4.44001	-2.02311
ENSG00000284512.1_4	AC092718.8	chr16:80859970-81130030	NC	OE	0.179897	0.0442997	-2.0218
ENSG00000115306.16_5	SPTBN1	chr2:54683453-54907182	NC	OE	203.012	49.995	-2.02171
ENSG00000136826.15_5	KLF4	chr9:110247132-110252763	NC	OE	41.7814	10.2893	-2.02171
ENSG00000184786.6_3	TCTE3	chr6:170140204-170151683	NC	OE	0.776548	0.191245	-2.02166
ENSG00000174514.13_4	MFSD4A	chr1:205538012-205601090	NC	OE	1.02982	0.253867	-2.02025
ENSG00000271614.1_5	ATP2B1-AS1	chr12:89954905-90494540	NC	OE	0.210599	0.0519415	-2.01954
ENSG00000272701.3_6	MESTIT1	chr7:130125882-130372268	NC	OE	0.186918	0.0461049	-2.01942
ENSG00000146648.18_5	EGFR	chr7:55086709-55279321	NC	OE	35.9362	8.86791	-2.01877
ENSG00000165807.8_6	PPP1R36	chr14:65016637-65063254	NC	OE	2.23958	0.552722	-2.0186
ENSG00000065060.17_3	UHRF1BP1	chr6:34759791-34855866	NC	OE	11.6161	2.86709	-2.01846
ENSG00000132950.19_4	ZMYM5	chr13:20397621-20437789	NC	OE	22.3217	5.5095	-2.01845
ENSG00000248671.8_7	AP003498.1	chr11:71384930-71532594	NC	OE	0.367357	0.0906804	-2.01832
ENSG00000083799.17_6	CYLD	chr16:50727498-50837249	NC	OE	11.12	2.74612	-2.01769
ENSG00000164674.15_3	SYTL3	chr6:159071045-159185908	NC	OE	6.23829	1.54256	-2.01583
ENSG00000014914.21_3	MTMR11	chr1:149900542-149908772	NC	OE	8.38755	2.07691	-2.01381
ENSG00000129946.10_4	SHC2	chr19:416582-460996	NC	OE	17.6288	4.37362	-2.01104
ENSG00000269352.1_6	PTOV1-AS2	chr19:50321535-50392007	NC	OE	12.9249	3.20681	-2.01094
ENSG00000139946.10_3	PELI2	chr14:56584033-56768242	NC	OE	17.7379	4.4075	-2.0088
ENSG00000164136.17_3	IL15	chr4:142557735-142655140	NC	OE	1.55766	0.387556	-2.0069
ENSG00000224186.8_6	C5orf66	chr5:134363423-134736986	NC	OE	6.44326	1.60829	-2.00226
ENSG00000197168.13_4	NEK5	chr13:52607746-52733996	NC	OE	0.213805	0.0535401	-1.9976
ENSG00000204539.4_3	CDSN	chr6:31082526-31107869	NC	OE	1.21305	0.304013	-1.99643
ENSG00000106105.14_3	GARS	chr7:30536236-30673649	NC	OE	517.822	129.796	-1.99622
ENSG00000229874.2	RP11-312O7.2	chr1:206135292-206155151	NC	OE	8.67975	2.17574	-1.99615
ENSG00000227398.4_6	KIF9-AS1	chr3:47205675-47388306	NC	OE	0.452974	0.113563	-1.99594
ENSG00000188234.13_3	AGAP4	chr10:46321041-46349323	NC	OE	1.30566	0.327339	-1.99592
ENSG00000248866.1_5	USP46-AS1	chr4:53525572-53527835	NC	OE	2.584	0.64813	-1.99525
ENSG00000188660.4_6	LINC00319	chr21:44866480-44873782	NC	OE	2.53374	0.635695	-1.99486
ENSG00000158023.10_4	WDR66	chr12:122326636-122441833	NC	OE	5.64647	1.41796	-1.99353
ENSG00000118197.14_7	DDX59	chr1:200593023-200663378	NC	OE	33.9491	8.52762	-1.99316
ENSG00000245552.7_6	AP000787.1	chr11:94883702-94967555	NC	OE	0.887343	0.222895	-1.99313
ENSG00000260806.1_6	AL163051.1	chr14:96967146-97033448	NC	OE	0.822122	0.206779	-1.99126
ENSG00000286699.1_1	AC084198.2	chr3:101405670-101419770	NC	OE	0.71457	0.17983	-1.99044
ENSG00000120053.12_4	GOT1	chr10:101156626-101190381	NC	OE	147.985	37.2528	-1.99003
ENSG00000285184.3_3	AC244033.2	chr1:150017635-150117507	NC	OE	2.7184	0.684914	-1.98876
ENSG00000257084.1_7	MIR200CHG	chr12:7072408-7073610	NC	OE	2.89864	0.730439	-1.98854
ENSG00000265298.1_5	AC132812.1	chr17:62745780-62833272	NC	OE	3.70755	0.93437	-1.9884
ENSG00000031003.10_3	FAM13B	chr5:137136881-137387650	NC	OE	13.126	3.30853	-1.98817
ENSG00000198576.4_3	ARC	chr8:143692409-143695840	NC	OE	0.386487	0.0974484	-1.98771
ENSG00000233901.6_6	LINC01503	chr9:132094578-132121820	NC	OE	3.60263	0.909715	-1.98556
ENSG00000236933.1	RP11-439A17.7	chr1:120835809-120855681	NC	OE	2.67008	0.674573	-1.98483
ENSG00000184669.9_4	OR7E14P	chr11:16798843-17074571	NC	OE	4.61552	1.16701	-1.98368
ENSG00000176809.10_4	LRRC37A3	chr17:62850429-62915598	NC	OE	1.09873	0.278019	-1.98258
ENSG00000111291.8_4	GPRC5D	chr12:13080659-13153199	NC	OE	2.59186	0.656496	-1.98113
ENSG00000197054.11_3	ZNF763	chr19:12035882-12091196	NC	OE	1.15075	0.291594	-1.98054
ENSG00000261437.1_6	AC108860.2	chr8:95649512-95651695	NC	OE	1.24893	0.316683	-1.97958
ENSG00000240057.6_7	AC078785.1	chr3:112709293-112903224	NC	OE	0.245226	0.062223	-1.97859
ENSG00000173275.12_2	ZNF449	chrX:134478720-134497077	NC	OE	1.37547	0.34912	-1.97812
ENSG00000276248.1_7	AL442125.1	chr13:114145335-114208905	NC	OE	1.55571	0.394936	-1.97788
ENSG00000125398.8_5	SOX9	chr17:70017991-70233344	NC	OE	185.291	47.0528	-1.97744
ENSG00000215039.7_4	CD27-AS1	chr12:6548166-6580153	NC	OE	1.46813	0.372927	-1.97701
ENSG00000225285.1_5	LINC01770	chr1:1365918-1369953	NC	OE	2.58275	0.656245	-1.9766
ENSG00000280179.1_7	CU639417.5	chr21:44866480-44873782	NC	OE	2.42027	0.615024	-1.97645
ENSG00000198814.12_6	GK	chrX:30671475-30749573	NC	OE	14.1403	3.59506	-1.97572
ENSG00000188549.12_6	CCDC9B	chr15:40623652-40633168	NC	OE	17.1088	4.3555	-1.97382
ENSG00000281371.1_5	INE2	chrX:15579155-15806534	NC	OE	0.844165	0.214977	-1.97334
ENSG00000142347.18_6	MYO1F	chr19:8585680-8642461	NC	OE	1.94529	0.497073	-1.96845
ENSG00000132846.6_7	ZBED3	chr5:76325075-76916436	NC	OE	12.5404	3.20592	-1.96778
ENSG00000250519.7_6	AP002784.1	chr11:93918604-94015369	NC	OE	0.0996943	0.0255133	-1.96626
ENSG00000161647.18_3	MPP3	chr17:41878166-41910538	NC	OE	7.46015	1.90984	-1.96575
ENSG00000187800.13_2	PEAR1	chr1:156863489-156886226	NC	OE	0.32513	0.0833494	-1.96377
ENSG00000263826.1_6	AC112907.3	chr3:186499568-186524847	NC	OE	0.793186	0.203581	-1.96206
ENSG00000124406.16_4	ATP8A1	chr4:42410389-42659122	NC	OE	6.54875	1.68144	-1.96153
ENSG00000140488.16_6	CELF6	chr15:72533521-72671129	NC	OE	0.271843	0.0697974	-1.96153
ENSG00000146350.14_6	TBC1D32	chr6:121400639-121655891	NC	OE	1.63631	0.420444	-1.96046
ENSG00000140009.18_5	ESR2	chr14:64319700-64805357	NC	OE	0.192077	0.0493667	-1.96008
ENSG00000262050.1_6	AC005696.1	chr17:2592679-2616127	NC	OE	1.61314	0.414907	-1.95901
ENSG00000161944.16_4	ASGR2	chr17:7004640-7019019	NC	OE	0.296669	0.0763749	-1.95768
ENSG00000150281.6_2	CTF1	chr16:30907927-30914881	NC	OE	4.54721	1.17073	-1.95758
ENSG00000137817.17_5	PARP6	chr15:72533521-72671129	NC	OE	34.2022	8.81005	-1.95687
ENSG00000166750.10_3	SLFN5	chr17:33570089-33600674	NC	OE	4.31234	1.11096	-1.95666
ENSG00000105855.10_3	ITGB8	chr7:20367921-20455377	NC	OE	0.434801	0.112079	-1.95583
ENSG00000132274.16_4	TRIM22	chr11:5269308-5959849	NC	OE	0.257878	0.0664811	-1.95567
ENSG00000166401.14_4	SERPINB8	chr18:61616534-61687013	NC	OE	10.2876	2.65282	-1.9553
ENSG00000136436.14_8	CALCOCO2	chr17:46908349-46943884	NC	OE	120.082	30.9718	-1.955
ENSG00000033030.13_4	ZCCHC8	chr12:122956146-122985620	NC	OE	52.3178	13.5046	-1.95384
ENSG00000281406.2_4	BLACAT1	chr1:205342379-205438152	NC	OE	0.824618	0.212929	-1.95336
ENSG00000198157.10_5	HMGN5	chrX:80369199-80457441	NC	OE	10.2338	2.64312	-1.95302
ENSG00000273211.1_7	AC137630.4	chr3:48955214-49060928	NC	OE	1.37438	0.354993	-1.95292
ENSG00000135436.8_4	FAM186B	chr12:49962000-50158717	NC	OE	0.378686	0.0978356	-1.95257
ENSG00000173575.21_4	CHD2	chr15:93362769-93571226	NC	OE	43.569	11.2622	-1.95181
ENSG00000254166.3_6	CASC19	chr8:127564687-128494384	NC	OE	71.9808	18.6154	-1.95111
ENSG00000198496.12_4	NBR2	chr17:41196311-41363708	NC	OE	4.54415	1.17563	-1.95058
ENSG00000198886.2_1	MT-ND4	chrM:10469-12137	NC	OE	3094.31	801.228	-1.94933
ENSG00000245534.7_7	RORA-AS1	chr15:60711807-61521501	NC	OE	0.642099	0.166419	-1.94798
ENSG00000170049.9_3	KCNAB3	chr17:7825176-7853236	NC	OE	1.36407	0.353713	-1.94727
ENSG00000198695.2_1	MT-ND6	chrM:14148-14673	NC	OE	2296.71	595.613	-1.94712
ENSG00000258559.2_7	AC005519.1	chr14:74751971-74769758	NC	OE	1.36594	0.354236	-1.94712
ENSG00000250734.2_6	AL391335.1	chr1:151584481-151671567	NC	OE	1.11687	0.289789	-1.94638
ENSG00000196428.12_5	TSC22D2	chr3:150126121-150184218	NC	OE	32.3979	8.41495	-1.94487
ENSG00000231527.7_7	FAM27C	chr9:44990299-45233072	NC	OE	1.34326	0.349169	-1.94374
ENSG00000238271.2_4	IFNWP19	chr9:21453800-21559899	NC	OE	2.02379	0.526067	-1.94374
ENSG00000268649.5_7	AL132655.2	chr20:57392186-57392780	NC	OE	1.86541	0.485588	-1.94169
ENSG00000258655.2_6	ARHGAP5-AS1	chr14:32544151-32628934	NC	OE	2.30713	0.600706	-1.94137
ENSG00000259715.1_6	AC022087.1	chr15:50567588-50664399	NC	OE	0.888031	0.231363	-1.94045
ENSG00000215283.3_4	HMGB3P24	chr9:36190852-36304921	NC	OE	0.865523	0.225503	-1.94043
ENSG00000268205.1_6	AC005261.2	chr19:57815672-57819930	NC	OE	12.0319	3.13663	-1.93958
ENSG00000125207.7_3	PIWIL1	chr12:130822431-130857182	NC	OE	1.0158	0.265044	-1.93831
ENSG00000279741.1_5	AC007342.8	chr16:53423797-53424475	NC	OE	0.75537	0.197259	-1.9371
ENSG00000270184.1_6	AC018695.4	chr16:85805363-85840650	NC	OE	0.737024	0.192533	-1.93661
ENSG00000273261.1_6	AC092953.2	chr3:182511290-182639726	NC	OE	1.44219	0.37685	-1.9362
ENSG00000275902.1_7	AC139530.4	chr17:79648203-79670330	NC	OE	0.735396	0.192183	-1.93604
ENSG00000122133.17_5	PAEP	chr9:138453601-138458801	NC	OE	0.677191	0.177087	-1.93511
ENSG00000188931.3_2	CFAP126	chr1:161284046-161345130	NC	OE	0.620534	0.162441	-1.93359
ENSG00000230091.6_5	TMEM254-AS1	chr10:81806615-81852313	NC	OE	0.172228	0.0451032	-1.93302
ENSG00000232530.1_6	LIF-AS1	chr22:30635182-30642987	NC	OE	0.583693	0.15289	-1.93272
ENSG00000273320.1_6	AC007032.1	chr7:105888743-105926772	NC	OE	0.54637	0.143231	-1.93154
ENSG00000274756.1_5	AC243732.1	chr17:34900760-34946278	NC	OE	0.531611	0.13939	-1.93124
ENSG00000278869.1_6	BX539320.1	chr22:50326845-50327722	NC	OE	1.04158	0.273153	-1.931
ENSG00000228393.4_6	LINC01004	chr7:104581389-104653491	NC	OE	2.21587	0.581391	-1.93029
ENSG00000287338.1_1	AL929091.1	chr1:223265213-223276677	NC	OE	0.120852	0.031711	-1.93018
ENSG00000108798.9_6	ABI3	chr17:47280152-47300587	NC	OE	0.240664	0.0631501	-1.93016
ENSG00000270157.1_7	AC004918.4	chr7:141199878-141401966	NC	OE	1.45352	0.381432	-1.93005
ENSG00000259349.2_6	AC011921.1	chr17:58603653-58628159	NC	OE	0.479625	0.125874	-1.92992
ENSG00000185634.12_3	SHC4	chr15:49115937-49256116	NC	OE	0.276439	0.0726029	-1.92886
ENSG00000110446.11_5	SLC15A3	chr11:60681629-60720002	NC	OE	0.213286	0.0560362	-1.92836
ENSG00000223638.3_5	RFPL4A	chr19:56270379-56274541	NC	OE	0.417781	0.109766	-1.92831
ENSG00000280734.3_3	LINC01232	chr13:100098564-100216260	NC	OE	0.554753	0.145819	-1.92767
ENSG00000231628.1_6	AL133406.2	chr6:105721094-106036677	NC	OE	0.693959	0.182564	-1.92645
ENSG00000267372.2_6	AC005330.1	chr19:1321223-1322845	NC	OE	2.33187	0.613607	-1.9261
ENSG00000271551.2_6	AL355297.4	chr6:157097153-157531913	NC	OE	0.329506	0.0867118	-1.926
ENSG00000125966.10_3	MMP24	chr20:33759874-33872788	NC	OE	10.8483	2.85557	-1.92562
ENSG00000272933.1_6	AL391121.1	chr10:104402066-104420437	NC	OE	5.69801	1.50028	-1.92522
ENSG00000273472.1_6	AC096733.2	chr4:141677681-141679075	NC	OE	0.576479	0.151818	-1.92492
ENSG00000240809.1_5	AC026877.1	chr3:75955845-77699115	NC	OE	0.568137	0.149633	-1.92481
ENSG00000223358.5_6	EHHADH-AS1	chr3:184880658-184999778	NC	OE	0.282866	0.0745008	-1.92479
ENSG00000136457.10_3	CHAD	chr17:48503518-48552206	NC	OE	0.227192	0.0598439	-1.92463
ENSG00000279253.1_6	AL121753.2	chr20:33759874-33872788	NC	OE	0.817416	0.215339	-1.92446
ENSG00000283293.1_2	RN7SK	chr6:52860417-52860748	NC	OE	63.7213	16.7872	-1.92441
ENSG00000269570.2_6	AP001350.1	chr11:58346535-58393206	NC	OE	0.25917	0.0682823	-1.92432
ENSG00000287934.1_1	AP001885.3	chr11:66886733-67029016	NC	OE	0.249089	0.0656441	-1.92393
ENSG00000188710.2_2	QRFP	chr9:133768088-133772199	NC	OE	0.469439	0.123749	-1.92352
ENSG00000278385.1_6	AC121338.2	chr12:48235319-48336831	NC	OE	0.885327	0.233438	-1.92317
ENSG00000099284.14_3	H2AFY2	chr10:71812601-71892690	NC	OE	0.196794	0.0519127	-1.92253
ENSG00000261613.2_6	AC093525.6	chr16:2587979-2653189	NC	OE	0.756409	0.199567	-1.92229
ENSG00000260526.1_6	AC109347.1	chr4:113150716-113152752	NC	OE	0.370846	0.0978462	-1.92223
ENSG00000120049.19_5	KCNIP2	chr10:103578556-103603677	NC	OE	0.360236	0.095055	-1.92211
ENSG00000279434.1_6	AL049776.1	chr14:35514112-35786699	NC	OE	0.186563	0.0492291	-1.92208
ENSG00000280042.1_6	AC022336.3	chr3:124480794-124620265	NC	OE	0.190721	0.050334	-1.92186
ENSG00000244617.2_3	ASPRV1	chr2:70187220-70330352	NC	OE	0.343999	0.0908033	-1.92159
ENSG00000213057.5_4	C1orf220	chr1:178482243-178518024	NC	OE	0.142568	0.0376454	-1.92111
ENSG00000279078.1_4	SND1-IT1	chr7:127292247-127732661	NC	OE	0.148665	0.0392573	-1.92104
ENSG00000261888.1_3	AC144831.1	chr17:81061204-81063860	NC	OE	0.275828	0.072839	-1.92099
ENSG00000274554.1_6	AC083806.2	chr12:117348754-117468953	NC	OE	0.136281	0.0359893	-1.92094
ENSG00000231105.2_6	AL031728.1	chr1:21543739-21672065	NC	OE	0.197352	0.0521271	-1.92067
ENSG00000198483.13_3	ANKRD35	chr1:145549208-145568526	NC	OE	0.116815	0.030858	-1.92051
ENSG00000230699.2_7	AL645608.2	chr1:840213-851356	NC	OE	0.237797	0.0628177	-1.92049
ENSG00000272046.1_6	AL445647.1	chr13:88459888-88463487	NC	OE	0.09924	0.0262252	-1.91997
ENSG00000259319.1_6	AF111167.2	chr14:75890385-75940814	NC	OE	0.0873057	0.0230745	-1.91978
ENSG00000286681.1_1	AF235103.3	chr8:146080259-146094874	NC	OE	0.169197	0.0447239	-1.91959
ENSG00000185818.7_4	NAT8L	chr4:2061238-2070816	NC	OE	0.062554	0.01654	-1.91914
ENSG00000277232.2_4	GTSE1-DT	chr22:46691039-46692557	NC	OE	1.03742	0.274402	-1.91864
ENSG00000178150.10_4	ZNF114	chr19:48766156-48790865	NC	OE	4.26889	1.12926	-1.91848
ENSG00000279110.1_6	AL022323.4	chr22:25348696-25593415	NC	OE	0.0518053	0.0137113	-1.91774
ENSG00000205413.8_4	SAMD9	chr7:92728825-92747336	NC	OE	0.805498	0.213505	-1.91561
ENSG00000255624.3_5	AC073585.1	chr10:124639196-124658131	NC	OE	0.910469	0.241415	-1.91509
ENSG00000178498.16_5	DTX3	chr12:57998404-58003587	NC	OE	17.8224	4.73175	-1.91325
ENSG00000185513.16_6	L3MBTL1	chr20:42086532-42216877	NC	OE	1.64454	0.436669	-1.91307
ENSG00000072163.19_4	LIMS2	chr2:128395955-128439360	NC	OE	0.366739	0.0974185	-1.91249
ENSG00000197343.11_8	ZNF655	chr7:99143922-99208668	NC	OE	61.6479	16.3878	-1.91143
ENSG00000141068.14_7	KSR1	chr17:25783495-25976586	NC	OE	36.3636	9.66654	-1.91142
ENSG00000162004.17_5	CCDC78	chr16:770580-791329	NC	OE	6.95621	1.85064	-1.91028
ENSG00000271810.5_6	AL603832.3	chr1:113243727-113258099	NC	OE	0.955029	0.254137	-1.90994
ENSG00000284735.1_4	AL139424.3	chr1:10441963-10447207	NC	OE	0.571934	0.15221	-1.90978
ENSG00000225976.5_4	CKS1BP2	chr10:29698330-30025710	NC	OE	11.6982	3.11643	-1.90832
ENSG00000213903.9_4	LTB4R	chr14:24769055-24787242	NC	OE	7.17699	1.91356	-1.90712
ENSG00000175984.15_4	DENND2C	chr1:115125468-115213043	NC	OE	0.120042	0.0320117	-1.90687
ENSG00000130779.20_5	CLIP1	chr12:122755978-122907179	NC	OE	75.0785	20.0264	-1.9065
ENSG00000145113.22_4	MUC4	chr3:195473635-195538844	NC	OE	0.141433	0.0377419	-1.90588
ENSG00000178201.4_3	VN1R1	chr19:57874844-57988938	NC	OE	1.06255	0.284084	-1.90315
ENSG00000159788.19_6	RGS12	chr4:3294754-3441640	NC	OE	30.443	8.14391	-1.90232
ENSG00000112414.14_4	ADGRG6	chr6:142622990-142767403	NC	OE	12.9265	3.45812	-1.90228
ENSG00000069493.15_7	CLEC2D	chr12:9817564-9852149	NC	OE	0.856048	0.229097	-1.90173
ENSG00000214944.9_4	ARHGEF28	chr5:72921982-73237818	NC	OE	2.17519	0.582234	-1.90147
ENSG00000134321.12_3	RSAD2	chr2:6980700-7038370	NC	OE	3.88097	1.04033	-1.89938
ENSG00000267265.5_6	AC011476.3	chr19:55517560-55582659	NC	OE	6.46805	1.73433	-1.89895
ENSG00000130783.13_4	CCDC62	chr12:123258873-123312075	NC	OE	0.161814	0.0433932	-1.89879
ENSG00000226419.8_6	SLC16A1-AS1	chr1:113454468-113615735	NC	OE	7.3523	1.97299	-1.89781
ENSG00000120129.6_3	DUSP1	chr5:172182459-172209337	NC	OE	30.8298	8.27555	-1.8974
ENSG00000134864.10_3	GGACT	chr13:100741268-101241782	NC	OE	4.56792	1.22756	-1.89574
ENSG00000286797.1_1	AC009315.1	chr2:186289789-186370335	NC	OE	0.106602	0.0286488	-1.89569
ENSG00000184384.14_4	MAML2	chr11:95709761-96076359	NC	OE	0.671854	0.180568	-1.8956
ENSG00000166575.17_5	TMEM135	chr11:86748885-87039866	NC	OE	40.1484	10.8042	-1.89375
ENSG00000138756.17_4	BMP2K	chr4:79697495-79860592	NC	OE	70.357	18.9361	-1.89356
ENSG00000225328.2_5	LINC01594	chr2:108783580-108834342	NC	OE	0.724064	0.195029	-1.89243
ENSG00000271781.1_6	AC026740.1	chr5:612454-693467	NC	OE	5.84333	1.57518	-1.89128
ENSG00000147168.12_4	IL2RG	chrX:70323738-70331958	NC	OE	8.40824	2.26703	-1.891
ENSG00000188994.13_5	ZNF292	chr6:87860876-87975661	NC	OE	4.50683	1.21722	-1.88853
ENSG00000132122.12_6	SPATA6	chr1:48761044-48937880	NC	OE	1.44715	0.390897	-1.88835
ENSG00000227671.4_5	AL390728.4	chr1:247353152-247405125	NC	OE	25.9673	7.01946	-1.88726
ENSG00000272141.1_6	AL390719.2	chr1:1104736-1105723	NC	OE	6.47686	1.75091	-1.88719
ENSG00000285444.1_2	AL162377.3	chr13:52158590-52419313	NC	OE	0.924483	0.249929	-1.88713
ENSG00000178038.17_3	ALS2CL	chr3:46710484-46735194	NC	OE	10.5916	2.86361	-1.88701
ENSG00000162526.7_3	TSSK3	chr1:32817121-32829913	NC	OE	2.04924	0.555038	-1.88443
ENSG00000225241.3	RP11-640M9.2	chr1:144593362-144621656	NC	OE	9.60574	2.60386	-1.88325
ENSG00000130518.17_5	IQCN	chr19:18367906-18385319	NC	OE	0.184813	0.0501058	-1.88302
ENSG00000233937.7_7	AC008443.1	chr5:180663908-180699308	NC	OE	7.30696	1.98228	-1.88211
ENSG00000260077.1_6	AC104794.2	chr2:10179218-10180790	NC	OE	1.21346	0.329199	-1.8821
ENSG00000151881.14_6	TMEM267	chr5:43444353-43483995	NC	OE	5.73003	1.55547	-1.8812
ENSG00000171988.19_5	JMJD1C	chr10:64926980-65384888	NC	OE	36.9027	10.0184	-1.88107
ENSG00000159399.9_3	HK2	chr2:75059781-75120486	NC	OE	38.8207	10.548	-1.87986
ENSG00000115183.15_4	TANC1	chr2:159825151-160089170	NC	OE	28.9698	7.87551	-1.8791
ENSG00000127603.26_7	MACF1	chr1:39546987-39952849	NC	OE	97.5377	26.5893	-1.87511
ENSG00000113108.19_3	APBB3	chr5:139937852-139974155	NC	OE	17.6522	4.81429	-1.87445
ENSG00000196639.6_3	HRH1	chr3:11178778-11305243	NC	OE	5.75573	1.5714	-1.87295
ENSG00000285399.2_3	AC104162.2	chr3:63727502-63989138	NC	OE	0.83916	0.229278	-1.87185
ENSG00000251138.7_8	AC090015.1	chr12:74152436-74796380	NC	OE	0.608433	0.166366	-1.87073
ENSG00000204304.12_4	PBX2	chr6:32152509-32157979	NC	OE	0.96953	0.265147	-1.87049
ENSG00000234498.3_4	RPL13AP20	chr12:13028432-13029041	NC	OE	2.55765	0.699546	-1.87033
ENSG00000246922.8_2	UBAP1L	chr15:65385107-65407535	NC	OE	0.225985	0.0618098	-1.87032
ENSG00000203739.4_6	AL645568.1	chr1:173386931-173458546	NC	OE	0.569018	0.155642	-1.87025
ENSG00000251095.7_7	AC093866.1	chr4:90332110-90763129	NC	OE	4.11299	1.12532	-1.86985
ENSG00000254815.6_6	AP006284.1	chr11:537526-564025	NC	OE	1.95645	0.535484	-1.86933
ENSG00000272068.1_6	AL365181.2	chr1:156607574-156610796	NC	OE	0.431115	0.118119	-1.86783
ENSG00000254206.5_2	NPIPB11	chr16:29392674-29415350	NC	OE	0.376733	0.103246	-1.86746
ENSG00000056277.16_3	ZNF280C	chrX:129336680-129402873	NC	OE	5.78172	1.58622	-1.86591
ENSG00000281991.1_4	TMEM265	chr16:30709027-30787628	NC	OE	48.2116	13.2382	-1.86468
ENSG00000124915.10_6	DKFZP434K028	chr11:61447862-61560274	NC	OE	0.287693	0.0790321	-1.86402
ENSG00000180573.9_3	HIST1H2AC	chr6:26124372-26139344	NC	OE	7.5002	2.06037	-1.86402
ENSG00000163486.8	SRGAP2	chr1:206516199-206637783	NC	OE	40.8666	11.2292	-1.86366
ENSG00000101782.15_4	RIOK3	chr18:21033250-21066567	NC	OE	65.9063	18.1157	-1.86318
ENSG00000261691.1_6	Z97986.1	chr16:577711-604636	NC	OE	9.14429	2.51501	-1.8623
ENSG00000259515.1_7	AL117209.1	chr14:103388992-103523886	NC	OE	6.44471	1.77324	-1.86173
ENSG00000225163.4_6	LINC00618	chr14:97263718-97411731	NC	OE	0.683344	0.188023	-1.8617
ENSG00000217801.10_6	AL390719.1	chr1:995087-1004735	NC	OE	15.825	4.3613	-1.85937
ENSG00000132932.17_3	ATP8A2	chr13:25946111-26599989	NC	OE	0.209743	0.05785	-1.85823
ENSG00000148671.13_3	ADIRF	chr10:88695296-88784489	NC	OE	5.63271	1.55395	-1.85789
ENSG00000163347.6_3	CLDN1	chr3:190023495-190040235	NC	OE	36.5397	10.0825	-1.8576
ENSG00000243978.8_6	RTL9	chrX:109437413-109699562	NC	OE	0.320498	0.088437	-1.85759
ENSG00000136274.9_3	NACAD	chr7:45120035-45128568	NC	OE	0.347558	0.0959094	-1.85751
ENSG00000258186.2_2	SLC7A5P2	chr16:21413557-21531765	NC	OE	16.2465	4.48424	-1.85719
ENSG00000180035.12_4	ZNF48	chr16:30389426-30411429	NC	OE	24.1331	6.66814	-1.85566
ENSG00000198888.2_1	MT-ND1	chrM:3306-4262	NC	OE	3797.95	1049.77	-1.85515
ENSG00000153317.15_4	ASAP1	chr8:131064349-131455920	NC	OE	8.85336	2.4477	-1.8548
ENSG00000164610.9_6	RP9	chr7:33134408-33149016	NC	OE	34.5454	9.56808	-1.85219
ENSG00000180532.10_2	ZSCAN4	chr19:58180302-58190520	NC	OE	0.547104	0.15155	-1.85202
ENSG00000180938.6_3	ZNF572	chr8:125985536-125991631	NC	OE	1.88079	0.521769	-1.84986
ENSG00000280213.1_5	UCKL1-AS1	chr20:62571181-62601283	NC	OE	0.56658	0.157211	-1.84958
ENSG00000254995.4_3	STX16-NPEPL1	chr20:57226308-57294294	NC	OE	0.389782	0.108205	-1.8489
ENSG00000232133.1_4	IMPDH1P10	chr2:201980876-202041410	NC	OE	9.4561	2.62647	-1.84812
ENSG00000176593.8_6	AC008969.1	chr19:58488420-58522600	NC	OE	5.92998	1.64723	-1.84799
ENSG00000248161.5_7	AC098487.1	chr4:103172197-103371167	NC	OE	0.718116	0.199487	-1.84792
ENSG00000168461.13_4	RAB31	chr18:9708271-9862548	NC	OE	0.569691	0.158279	-1.84771
ENSG00000161835.11_4	GRASP	chr12:52400729-52409673	NC	OE	0.369151	0.102619	-1.84691
ENSG00000139211.6_2	AMIGO2	chr12:47469489-47630445	NC	OE	19.2331	5.35506	-1.84462
ENSG00000178607.16_3	ERN1	chr17:62116501-62208179	NC	OE	7.39571	2.05963	-1.8443
ENSG00000149798.5_3	CDC42EP2	chr11:65029390-65094014	NC	OE	31.4135	8.7565	-1.84296
ENSG00000157106.12	SMG1	chr16:18814404-18937776	NC	OE	16.4015	4.57193	-1.84295
ENSG00000076067.13_4	RBMS2	chr12:56915603-57030600	NC	OE	40.2902	11.2325	-1.84274
ENSG00000116717.13_4	GADD45A	chr1:68150883-68154017	NC	OE	158.171	44.1351	-1.84149
ENSG00000110324.10_3	IL10RA	chr11:117857062-117873752	NC	OE	0.274093	0.0764956	-1.84122
ENSG00000182732.18_4	RGS6	chr14:72399145-73061833	NC	OE	0.719378	0.20082	-1.84084
ENSG00000225377.6_6	NRSN2-AS1	chr20:297503-340304	NC	OE	3.67678	1.0267	-1.84042
ENSG00000253595.6_6	LINC01300	chr8:142350603-142354720	NC	OE	1.38151	0.385897	-1.83996
ENSG00000180861.9_5	LINC01559	chr12:13524022-13540101	NC	OE	1.63119	0.455879	-1.83921
ENSG00000231533.2_6	AL391840.1	chr6:80129888-80247175	NC	OE	0.112867	0.0315547	-1.8387
ENSG00000167614.13_3	TTYH1	chr19:54926392-54948080	NC	OE	0.27484	0.0768505	-1.83847
ENSG00000221866.9_2	PLXNA4	chr7:131808090-132333447	NC	OE	0.163116	0.0456223	-1.83808
ENSG00000112851.14_5	ERBIN	chr5:65222302-65378377	NC	OE	45.7973	12.8183	-1.83706
ENSG00000196754.11_3	S100A2	chr1:153533583-153540366	NC	OE	34.3821	9.63658	-1.83506
ENSG00000106804.7_2	C5	chr9:123714612-123812554	NC	OE	0.722228	0.202525	-1.83436
ENSG00000249715.12_5	FER1L5	chr2:97258906-97370624	NC	OE	0.0520302	0.0145917	-1.8342
ENSG00000226824.7_7	AC006001.2	chr7:66093753-66309869	NC	OE	4.24247	1.19049	-1.83335
ENSG00000234380.2_7	LINC01426	chr21:36118053-36157183	NC	OE	0.131079	0.0367834	-1.83331
ENSG00000108515.17_6	ENO3	chr17:4848946-4860426	NC	OE	38.3903	10.7751	-1.83304
ENSG00000127124.16_5	HIVEP3	chr1:41972035-42501596	NC	OE	0.239223	0.0672624	-1.83049
ENSG00000213801.4_2	ZNF321P	chr19:53430387-53541151	NC	OE	7.97741	2.243	-1.83049
ENSG00000204792.2_5	LINC01291	chr2:75145274-75165545	NC	OE	1.73955	0.489131	-1.83042
ENSG00000269680.1_6	AC008760.1	chr19:6737935-6751541	NC	OE	2.75577	0.775201	-1.82981
ENSG00000272578.5_5	AP000347.1	chr22:23950638-24059543	NC	OE	2.5171	0.709592	-1.8267
ENSG00000277632.2_3	CCL3	chr17:34400225-34417515	NC	OE	1.1397	0.321337	-1.8265
ENSG00000110455.13_5	ACCS	chr11:44087474-44105772	NC	OE	9.67017	2.72847	-1.82545
ENSG00000246283.2_6	AC090510.1	chr15:43030927-43213007	NC	OE	1.92756	0.543877	-1.82542
ENSG00000187796.14_5	CARD9	chr9:139221931-139268133	NC	OE	1.27717	0.360812	-1.82363
ENSG00000115355.16_3	CCDC88A	chr2:55509454-55647031	NC	OE	31.5233	8.9202	-1.82127
ENSG00000261114.1_7	AC012181.1	chr16:56966053-56978776	NC	OE	2.35112	0.666336	-1.81903
ENSG00000267049.1_6	AC002398.1	chr19:36249043-36261930	NC	OE	4.74427	1.34559	-1.81794
ENSG00000180747.15_4	SMG1P3	chr16:21413557-21531765	NC	OE	10.8537	3.08195	-1.81628
ENSG00000168614.13	NBPF9	chr1:144811743-144830413	NC	OE	10.1654	2.88745	-1.8158
ENSG00000258708.1_5	SLC25A21-AS1	chr14:36789958-37643016	NC	OE	1.46883	0.417263	-1.81564
ENSG00000198035.9	AGAP9	chr10:48187415-48237508	NC	OE	0.356027	0.10115	-1.8155
ENSG00000240591.2_7	AL096701.3	chr22:31795508-32058418	NC	OE	0.329351	0.0935968	-1.8151
ENSG00000258701.1_5	LINC00638	chr14:105287537-105290055	NC	OE	0.543232	0.154465	-1.81429
ENSG00000278918.1_5	AC080112.3	chr17:38465431-38513895	NC	OE	0.274869	0.0781674	-1.8141
ENSG00000125772.12_3	GPCPD1	chr20:5525049-5591672	NC	OE	13.9434	3.96585	-1.81388
ENSG00000246339.6_5	EXTL3-AS1	chr8:28457985-28613116	NC	OE	0.179395	0.0510511	-1.81313
ENSG00000272054.1_7	AC007390.2	chr2:37394962-37458739	NC	OE	0.521287	0.148373	-1.81285
ENSG00000166317.12_3	SYNPO2L	chr10:75404638-75490245	NC	OE	0.159538	0.0454127	-1.81273
ENSG00000103355.13_3	PRSS33	chr16:2833953-2837949	NC	OE	1.70459	0.485223	-1.8127
ENSG00000244128.7_6	LINC01322	chr3:164924716-165564307	NC	OE	0.139266	0.0396562	-1.81222
ENSG00000260304.1_6	AC009088.2	chr16:31191430-31206192	NC	OE	3.9932	1.13798	-1.81107
ENSG00000180336.18_6	MEIOC	chr17:42733771-42770708	NC	OE	0.449058	0.127991	-1.81086
ENSG00000134242.16_3	PTPN22	chr1:114304453-114447823	NC	OE	0.152849	0.0435673	-1.81079
ENSG00000246451.2_6	AL049840.1	chr14:104019757-104181841	NC	OE	3.95997	1.12897	-1.81049
ENSG00000186510.12_3	CLCNKA	chr1:16340522-16360545	NC	OE	0.437796	0.124896	-1.80954
ENSG00000162078.11_4	ZG16B	chr16:2880169-2892745	NC	OE	11.5266	3.2909	-1.80842
ENSG00000196275.9	GTF2IRD2	chr7:74064570-74306731	NC	OE	1.16732	0.33401	-1.80524
ENSG00000128923.11_6	MINDY2	chr15:59063390-59389618	NC	OE	8.33432	2.38674	-1.80402
ENSG00000171557.16_4	FGG	chr4:155525285-155534119	NC	OE	32.9493	9.43884	-1.80356
ENSG00000102554.14_4	KLF5	chr13:73629113-73651679	NC	OE	211.844	60.7173	-1.80282
ENSG00000070526.15_4	ST6GALNAC1	chr17:74620842-74639868	NC	OE	11.8041	3.38852	-1.80057
ENSG00000275874.1_6	PICSAR	chr21:46419121-46424642	NC	OE	4.88431	1.40269	-1.79996
ENSG00000213693.4_4	SEC14L1P1	chr11:43902360-43942494	NC	OE	1.10313	0.317012	-1.799
ENSG00000224259.7_5	LINC01133	chr1:159927824-159954540	NC	OE	22.1361	6.36217	-1.79881
ENSG00000160678.11_3	S100A1	chr1:153591262-153618782	NC	OE	0.786579	0.226099	-1.79863
ENSG00000168488.18_5	ATXN2L	chr16:28833751-28848558	NC	OE	322.066	92.5804	-1.79858
ENSG00000258653.3_6	AC005520.1	chr14:74318546-74551196	NC	OE	0.306159	0.0880607	-1.79771
ENSG00000012822.16_5	CALCOCO1	chr12:54102300-54121529	NC	OE	77.0267	22.164	-1.79714
ENSG00000242294.6_2	STAG3L5P	chr7:99905324-99997719	NC	OE	13.0619	3.7588	-1.79702
ENSG00000272523.1_5	LINC01023	chr5:108063525-108063961	NC	OE	5.96239	1.71593	-1.7969
ENSG00000074935.14_3	TUBE1	chr6:112375274-112408732	NC	OE	29.2098	8.40847	-1.79654
ENSG00000075420.13_3	FNDC3B	chr3:171757367-172119459	NC	OE	58.164	16.7503	-1.79594
ENSG00000167807.15_6	AC011511.1	chr19:10415478-10450337	NC	OE	2.11459	0.609209	-1.79537
ENSG00000119922.10_4	IFIT2	chr10:90973325-91174314	NC	OE	19.7341	5.68912	-1.79442
ENSG00000198563.14_7	DDX39B	chr6:31496738-31526606	NC	OE	3.63789	1.04885	-1.79429
ENSG00000198626.17_4	RYR2	chr1:237205483-237997288	NC	OE	1.59853	0.461202	-1.79327
ENSG00000115257.15_1	PCSK4	chr19:1481426-1490751	NC	OE	1.87204	0.540233	-1.79296
ENSG00000240859.3_6	AC093627.4	chr7:149548-155465	NC	OE	0.149809	0.0432393	-1.79271
ENSG00000086696.11_4	HSD17B2	chr16:82068608-82173236	NC	OE	9.63533	2.78154	-1.79245
ENSG00000132026.13_5	RTBDN	chr19:12873816-12985766	NC	OE	0.398007	0.114926	-1.79209
ENSG00000004776.13_3	HSPB6	chr19:36245466-36248980	NC	OE	0.61336	0.177326	-1.79033
ENSG00000010310.9_5	GIPR	chr19:46171478-46186980	NC	OE	1.48655	0.430312	-1.78851
ENSG00000145103.15_5	ILDR1	chr3:121706169-121741094	NC	OE	0.627545	0.181869	-1.78682
ENSG00000101928.13_3	MOSPD1	chrX:134021661-134049287	NC	OE	35.1097	10.1842	-1.78554
ENSG00000031698.13_3	SARS	chr1:109756539-109780804	NC	OE	383.585	111.277	-1.78539
ENSG00000229931.1_6	AL137003.1	chr6:16299342-16762883	NC	OE	7.51794	2.18208	-1.78463
ENSG00000137962.13_3	ARHGAP29	chr1:94614543-94876592	NC	OE	23.6827	6.87423	-1.78457
ENSG00000173261.9_3	PLAC8L1	chr5:145463875-145562213	NC	OE	0.360375	0.104625	-1.78428
ENSG00000168026.18_4	TTC21A	chr3:39093503-39180394	NC	OE	1.50303	0.436379	-1.78423
ENSG00000272070.1_6	AC005618.1	chr5:140705776-140708924	NC	OE	0.208482	0.0605572	-1.78355
ENSG00000260805.1	RP11-61J19.4	chr1:212731174-212734741	NC	OE	3.0941	0.899967	-1.78157
ENSG00000169758.13_3	TMEM266	chr15:76352298-76603813	NC	OE	0.396501	0.115353	-1.78127
ENSG00000135960.10_4	EDAR	chr2:109510926-109605828	NC	OE	63.457	18.4629	-1.78115
ENSG00000261485.1_6	PAN3-AS1	chr13:28710979-28712330	NC	OE	0.812542	0.236463	-1.78083
ENSG00000128016.6_4	ZFP36	chr19:39897452-39900052	NC	OE	151.358	44.0619	-1.78036
ENSG00000162241.12_2	SLC25A45	chr11:65134908-65151172	NC	OE	6.89394	2.00754	-1.7799
ENSG00000260349.1_6	AC087190.1	chr16:9185500-9215492	NC	OE	4.23946	1.23472	-1.77969
ENSG00000278993.1_6	AC002350.1	chr12:110928901-110969891	NC	OE	1.13811	0.331762	-1.77842
ENSG00000285872.1_3	AC007240.1	chr2:10427925-10442611	NC	OE	0.554087	0.161528	-1.77833
ENSG00000280537.2_6	AC068946.1	chr2:219940038-220035549	NC	OE	0.225934	0.0659019	-1.77751
ENSG00000157429.15_5	ZNF19	chr16:71481499-71612090	NC	OE	0.534701	0.155991	-1.77727
ENSG00000229589.1_6	ACVR2B-AS1	chr3:38492517-38534633	NC	OE	0.397151	0.115899	-1.77682
ENSG00000166246.14_5	C16orf71	chr16:4746510-4817625	NC	OE	0.174199	0.0508503	-1.77641
ENSG00000104537.17_5	ANXA13	chr8:124693033-124749642	NC	OE	0.246875	0.0720699	-1.77631
ENSG00000256950.2_6	AC069503.2	chr12:122326636-122441833	NC	OE	0.302373	0.0883441	-1.77512
ENSG00000270983.1_5	AL589674.1	chr6:142379466-142410356	NC	OE	2.78491	0.814522	-1.7736
ENSG00000102445.18_6	RUBCNL	chr13:46916134-47012325	NC	OE	4.07835	1.19307	-1.77331
ENSG00000164111.15_3	ANXA5	chr4:122589100-122618150	NC	OE	21.6624	6.33812	-1.77306
ENSG00000108242.13_4	CYP2C18	chr10:96443485-96615304	NC	OE	0.145157	0.0424781	-1.77282
ENSG00000142303.14_3	ADAMTS10	chr19:8645123-8675620	NC	OE	1.4145	0.414142	-1.7721
ENSG00000164088.18_4	PPM1M	chr3:52279774-52284615	NC	OE	3.45626	1.01263	-1.7711
ENSG00000106070.19_5	GRB10	chr7:50657759-50861159	NC	OE	46.8819	13.7377	-1.77089
ENSG00000175309.15_5	PHYKPL	chr5:177631533-177659803	NC	OE	39.6113	11.6076	-1.77084
ENSG00000161958.11_4	FGF11	chr17:7323421-7361029	NC	OE	1.17355	0.343993	-1.77043
ENSG00000226853.3_6	AC010894.2	chr2:175352107-175353114	NC	OE	0.90992	0.267008	-1.76885
ENSG00000132424.16_5	PNISR	chr6:99845925-99880199	NC	OE	44.8382	13.1673	-1.76777
ENSG00000149289.11_4	ZC3H12C	chr11:109735020-110167437	NC	OE	0.888005	0.260789	-1.76768
ENSG00000135976.19_6	ANKRD36	chr2:97778954-97930171	NC	OE	3.71295	1.09151	-1.76623
ENSG00000205853.11_6	RFPL3S	chr22:32750871-32781618	NC	OE	0.27696	0.081435	-1.76595
ENSG00000075426.12_4	FOSL2	chr2:28607275-28640184	NC	OE	39.9032	11.733	-1.76593
ENSG00000228253.1_1	MT-ATP8	chrM:8365-9990	NC	OE	7897.65	2324.81	-1.76431
ENSG00000168490.14_4	PHYHIP	chr8:22077215-22089614	NC	OE	0.764193	0.225222	-1.76259
ENSG00000168539.4_4	CHRM1	chr11:62676150-62689279	NC	OE	0.15827	0.0466736	-1.76171
ENSG00000232936.6_6	AL157400.2	chr10:91339253-91411901	NC	OE	1.39399	0.411092	-1.76169
ENSG00000128283.7_7	CDC42EP1	chr22:37956486-37965412	NC	OE	155.442	45.8485	-1.76143
ENSG00000260781.1_5	ARHGAP23P1	chr16:33709885-33739634	NC	OE	0.700771	0.207043	-1.75902
ENSG00000223759.2	RP11-353N4.4	chr1:149646791-149719362	NC	OE	0.679594	0.200807	-1.75886
ENSG00000054654.16_6	SYNE2	chr14:64319700-64805357	NC	OE	19.5034	5.76871	-1.7574
ENSG00000117322.17_4	CR2	chr1:207627574-207663240	NC	OE	0.0818477	0.0242227	-1.75658
ENSG00000285338.1_3	AC091564.7	chr11:6624871-6640995	NC	OE	0.971981	0.288483	-1.75244
ENSG00000182400.15_4	TRAPPC6B	chr14:39617014-39639736	NC	OE	45.026	13.3642	-1.75238
ENSG00000277978.1_6	AC010542.5	chr16:66586465-66613040	NC	OE	1.95492	0.580275	-1.7523
ENSG00000258890.7_7	CEP95	chr17:62495733-62658425	NC	OE	36.4262	10.8156	-1.75186
ENSG00000273247.5_7	AC097376.2	chr4:140187318-140397763	NC	OE	1.26198	0.375126	-1.75024
ENSG00000168137.16_5	SETD5	chr3:9022274-9520924	NC	OE	60.3139	17.9381	-1.74946
ENSG00000234444.10_4	ZNF736	chr7:63767836-63817012	NC	OE	2.72004	0.809536	-1.74846
ENSG00000239665.8_7	AL157392.3	chr10:13628938-14504141	NC	OE	9.76659	2.90756	-1.74805
ENSG00000101745.17_4	ANKRD12	chr18:9102627-9285983	NC	OE	29.9256	8.90957	-1.74795
ENSG00000227973.1_5	PIN4P1	chr15:44162958-44487469	NC	OE	1.7862	0.531805	-1.74792
ENSG00000147862.17_3	NFIB	chr9:14081841-14472405	NC	OE	2.98328	0.888883	-1.74683
ENSG00000138688.15_3	KIAA1109	chr4:123073487-123283913	NC	OE	12.7017	3.79008	-1.74473
ENSG00000286733.1_1	AC090164.5	chr15:102142988-102154734	NC	OE	1.88255	0.562011	-1.74402
ENSG00000117139.17_6	KDM5B	chr1:202693622-202778598	NC	OE	58.7048	17.5439	-1.74251
ENSG00000258441.1_5	LINC00641	chr14:21668237-21675059	NC	OE	1.72872	0.516972	-1.74154
ENSG00000274976.1_7	AC087588.2	chr12:32943678-33049774	NC	OE	3.01208	0.901626	-1.74016
ENSG00000148690.12_3	FRA10AC1	chr10:95427639-95462349	NC	OE	16.6702	5.00227	-1.73661
ENSG00000002726.20_6	AOC1	chr7:150521714-150558592	NC	OE	0.132428	0.0397425	-1.73645
ENSG00000224032.7_3	EPB41L4A-AS1	chr5:111478137-111755010	NC	OE	95.0638	28.5534	-1.73523
ENSG00000153237.17_3	CCDC148	chr2:159023161-159313265	NC	OE	0.778778	0.234003	-1.73469
ENSG00000105737.9_2	GRIK5	chr19:42502472-42585704	NC	OE	0.313027	0.0940886	-1.7342
ENSG00000100181.22_7	TPTEP1	chr22:17082776-17185367	NC	OE	0.160418	0.0482355	-1.73367
ENSG00000075399.14_7	VPS9D1	chr16:89773541-89883065	NC	OE	6.2438	1.87775	-1.73342
ENSG00000132326.12_4	PER2	chr2:239133192-239209261	NC	OE	5.24661	1.58027	-1.73122
ENSG00000258940.2_6	AL132639.2	chr14:39699434-39857717	NC	OE	0.779636	0.234825	-1.73121
ENSG00000147437.10_3	GNRH1	chr8:25276773-25282170	NC	OE	1.06652	0.321449	-1.73025
ENSG00000109790.16_3	KLHL5	chr4:39046658-39183878	NC	OE	119.673	36.0956	-1.7292
ENSG00000070540.13_5	WIPI1	chr17:66255322-66760023	NC	OE	26.6342	8.03478	-1.72895
ENSG00000285230.2_3	RALY-AS1	chr20:32568484-32700049	NC	OE	3.3775	1.01982	-1.72764
ENSG00000274272.1_7	AC069281.2	chr7:100169850-100205798	NC	OE	0.638632	0.192923	-1.72696
ENSG00000236829.9_5	Z97634.1	chr16:416968-442960	NC	OE	1.43693	0.434211	-1.72652
ENSG00000274653.1_6	AC106782.6	chr16:30366761-30381815	NC	OE	2.07434	0.626839	-1.72649
ENSG00000011590.14_4	ZBTB32	chr19:36195459-36207940	NC	OE	1.35195	0.408572	-1.72638
ENSG00000188315.8_6	C3orf62	chr3:49306028-49314665	NC	OE	5.55533	1.67894	-1.72632
ENSG00000144468.17_5	RHBDD1	chr2:227700296-227863931	NC	OE	3.86596	1.16854	-1.72612
ENSG00000137825.11_4	ITPKA	chr15:41785590-41795749	NC	OE	68.7601	20.7843	-1.72607
ENSG00000081818.3_2	PCDHB4	chr5:140479825-140628933	NC	OE	0.295475	0.0893209	-1.72597
ENSG00000136603.14_5	SKIL	chr3:170075465-170114623	NC	OE	45.507	13.7699	-1.72457
ENSG00000262227.1_6	AC004771.3	chr17:4891000-4900905	NC	OE	0.908662	0.275331	-1.72258
ENSG00000064886.14_4	CHI3L2	chr1:111728590-111786062	NC	OE	0.671739	0.203575	-1.72234
ENSG00000196387.9_2	ZNF140	chr12:133656423-133707059	NC	OE	12.923	3.91651	-1.7223
ENSG00000272338.2_6	AC067838.1	chr8:33218356-33218933	NC	OE	0.839341	0.254693	-1.7205
ENSG00000151914.20_8	DST	chr6:56322784-56819447	NC	OE	9.92503	3.012	-1.72035
ENSG00000243406.6_5	MRPS31P5	chr13:52741843-52908412	NC	OE	4.61844	1.40167	-1.72026
ENSG00000140044.13_4	JDP2	chr14:75890385-75940814	NC	OE	28.6401	8.71477	-1.7165
ENSG00000277299.1_7	AC084876.1	chr12:110338068-110434194	NC	OE	1.41328	0.430067	-1.71641
ENSG00000262979.1_8	AC124319.2	chr17:78234664-78411886	NC	OE	0.686299	0.208956	-1.71564
ENSG00000049768.15_4	FOXP3	chrX:49091929-49157940	NC	OE	0.294344	0.089635	-1.71537
ENSG00000157796.18_4	WDR19	chr4:39184123-39287430	NC	OE	12.1663	3.70722	-1.71449
ENSG00000275097.1_8	AC024940.6	chr12:31433355-31479992	NC	OE	1.30893	0.398859	-1.71444
ENSG00000235090.1_4	RPL7L1P3	chr7:75528517-75623974	NC	OE	0.631738	0.19253	-1.71424
ENSG00000257596.1_8	SCAT2	chr12:54624725-54745630	NC	OE	0.573972	0.175023	-1.71344
ENSG00000164741.15_8	DLC1	chr8:12940869-13462119	NC	OE	12.4172	3.78755	-1.713
ENSG00000230163.1_6	AL122010.1	chr1:35178337-35325356	NC	OE	0.591253	0.180347	-1.713
ENSG00000230615.7_7	AL139220.2	chr1:44457030-44581585	NC	OE	1.14932	0.350735	-1.71232
ENSG00000151690.15_5	MFSD6	chr2:191273080-191399448	NC	OE	15.5153	4.73486	-1.7123
ENSG00000242282.6_7	AC108488.1	chr2:3579402-3605923	NC	OE	4.22781	1.29053	-1.71195
ENSG00000232450.1_5	AL133517.1	chr1:114239452-114302111	NC	OE	0.558906	0.170609	-1.71192
ENSG00000188365.3_7	AC092171.1	chr7:5313999-5465045	NC	OE	0.553499	0.168965	-1.71186
ENSG00000256028.2_7	AC026362.1	chr12:123405497-123467460	NC	OE	0.893041	0.272699	-1.71142
ENSG00000267396.1_6	AC090236.1	chr18:55711457-56068772	NC	OE	1.07577	0.328506	-1.71138
ENSG00000196998.19_7	WDR45	chrX:48928817-48958108	NC	OE	120.883	36.918	-1.71122
ENSG00000264982.1_6	AC015563.2	chr18:29598787-30354376	NC	OE	0.533885	0.163114	-1.71065
ENSG00000135473.15_4	PAN2	chr12:56665482-56727837	NC	OE	8.67327	2.64999	-1.71059
ENSG00000281530.1_6	AC004461.2	chr22:19023794-19115962	NC	OE	0.504672	0.154218	-1.71037
ENSG00000197381.16_4	ADARB1	chr21:46490866-46646475	NC	OE	21.6895	6.62812	-1.71032
ENSG00000197479.6_3	PCDHB11	chr5:140479825-140628933	NC	OE	0.164786	0.0503835	-1.70957
ENSG00000267040.6_7	AC027097.1	chr18:55297533-55470547	NC	OE	1.29599	0.396384	-1.70909
ENSG00000135747.11_3	ZNF670-ZNF695	chr1:247108848-247242113	NC	OE	0.116804	0.0357331	-1.70875
ENSG00000205899.3_2	BHLHA9	chr17:1173852-1174754	NC	OE	0.429631	0.131495	-1.70809
ENSG00000275468.1_5	AC004678.1	chr19:1985436-2034880	NC	OE	0.412888	0.126415	-1.70759
ENSG00000165030.4_3	NFIL3	chr9:94171326-94186114	NC	OE	20.5504	6.29378	-1.70717
ENSG00000245261.1_6	AL133375.1	chr6:43149921-43192325	NC	OE	0.384577	0.117817	-1.70672
ENSG00000280161.1_5	AC022413.1	chr5:180211781-180242652	NC	OE	2.29512	0.703152	-1.70666
ENSG00000279653.1_6	AC004678.2	chr19:1985436-2034880	NC	OE	0.373529	0.114459	-1.70639
ENSG00000143442.22_7	POGZ	chr1:151375199-151431970	NC	OE	37.9359	11.6259	-1.70621
ENSG00000105376.5_4	ICAM5	chr19:10400627-10407454	NC	OE	0.729989	0.223774	-1.70584
ENSG00000255717.7_3	SNHG1	chr11:62619455-62623425	NC	OE	135.179	41.4423	-1.70569
ENSG00000287261.1_1	AL139243.1	chr10:100175954-100213562	NC	OE	0.348098	0.106727	-1.70558
ENSG00000232637.3	WI2-3658N16.1	chr1:146032646-146253110	NC	OE	2.23673	0.685871	-1.70538
ENSG00000198758.10_3	EPS8L3	chr1:110254401-110318050	NC	OE	94.4401	28.9616	-1.70526
ENSG00000003402.20_4	CFLAR	chr2:201980876-202041410	NC	OE	81.9976	25.1493	-1.70506
ENSG00000137673.9_3	MMP7	chr11:102391238-102401481	NC	OE	0.324024	0.0993909	-1.70492
ENSG00000261187.1_7	AC079322.1	chr15:72690613-72895328	NC	OE	0.318256	0.0976364	-1.7047
ENSG00000010803.16_5	SCMH1	chr1:41480261-41804316	NC	OE	21.8056	6.69016	-1.70458
ENSG00000146666.5_6	LINC00525	chr7:47779799-47988088	NC	OE	0.601069	0.184468	-1.70416
ENSG00000185567.7_3	AHNAK2	chr14:105391049-105444711	NC	OE	20.9119	6.42183	-1.70327
ENSG00000261716.2_7	HIST2H2BC	chr1:149813504-149822504	NC	OE	1.71374	0.526408	-1.70289
ENSG00000170236.14_4	USP50	chr15:50716576-50838905	NC	OE	0.248781	0.0764344	-1.70258
ENSG00000249855.1_4	EEF1A1P19	chr5:43484014-43525412	NC	OE	0.4993	0.153409	-1.70252
ENSG00000236397.3_2	DDX11L2	chr2:114346126-114358839	NC	OE	0.246212	0.0756491	-1.70251
ENSG00000267342.1_7	AC087289.3	chr17:73893140-73937221	NC	OE	0.241867	0.0743137	-1.70251
ENSG00000262352.2_6	LINC02564	chr18:11102-16898	NC	OE	0.243695	0.0748797	-1.70243
ENSG00000230732.4_7	AC016949.1	chr3:196594726-196661585	NC	OE	0.243074	0.0746898	-1.70241
ENSG00000250012.2_6	AC079848.1	chr3:125725197-125820404	NC	OE	0.344388	0.105844	-1.7021
ENSG00000166987.15_5	MBD6	chr12:57846105-57941114	NC	OE	31.5666	9.70171	-1.70209
ENSG00000274460.1_6	AC092119.2	chr16:21961538-21963029	NC	OE	0.227964	0.0700694	-1.70195
ENSG00000270964.1_6	AC016355.1	chr15:67833409-67834942	NC	OE	0.220581	0.0678106	-1.70172
ENSG00000273148.1_7	LINC00653	chr20:18766708-18776711	NC	OE	0.219565	0.0674998	-1.70169
ENSG00000177340.5_7	AC024940.1	chr12:31433355-31479992	NC	OE	0.223874	0.0688267	-1.70165
ENSG00000232160.7_6	RAP2C-AS1	chrX:131337051-131623996	NC	OE	0.134873	0.0414745	-1.7013
ENSG00000261420.1_6	AL022069.1	chr6:166796676-166798312	NC	OE	0.20435	0.0628426	-1.70123
ENSG00000173093.12_4	CCDC63	chr12:111284572-111345339	NC	OE	0.202181	0.0621765	-1.70121
ENSG00000240184.7_5	PCDHGC3	chr5:140710137-140892548	NC	OE	0.340036	0.104578	-1.7011
ENSG00000070388.11_2	FGF22	chr19:639878-644371	NC	OE	0.193826	0.0596196	-1.70091
ENSG00000268061.5_6	NAPA-AS1	chr19:47987538-48018348	NC	OE	0.377177	0.116029	-1.70075
ENSG00000023171.18_6	GRAMD1B	chr11:123229135-123498482	NC	OE	1.15673	0.355914	-1.70045
ENSG00000279071.1_5	AC073592.3	chr12:124808960-125052135	NC	OE	0.179027	0.0550847	-1.70045
ENSG00000122477.12_2	LRRC39	chr1:100598705-100643829	NC	OE	0.347814	0.107024	-1.70038
ENSG00000157693.15_5	TMEM268	chr9:117373485-117408702	NC	OE	9.21099	2.83469	-1.70017
ENSG00000251417.2_6	AC145285.2	chr16:28814063-28829149	NC	OE	0.331305	0.101968	-1.70004
ENSG00000269069.1_5	AC007842.1	chr19:40529290-40531409	NC	OE	0.158669	0.048842	-1.69983
ENSG00000124222.22_5	STX16	chr20:57226308-57294294	NC	OE	78.1433	24.0573	-1.69965
ENSG00000169896.18_6	ITGAM	chr16:31271287-31344213	NC	OE	0.0638104	0.0196467	-1.6995
ENSG00000111834.12_3	RSPH4A	chr6:116937641-116954148	NC	OE	0.115907	0.0357074	-1.69867
ENSG00000121898.13_4	CPXM2	chr10:125465722-125699783	NC	OE	0.173081	0.0533215	-1.69866
ENSG00000279344.1_5	AC007342.6	chr16:53467888-53538323	NC	OE	0.121321	0.0373765	-1.69863
ENSG00000180764.13_2	PIPSL	chr10:95717947-95721297	NC	OE	0.343698	0.105896	-1.69849
ENSG00000150667.8_5	FSIP1	chr15:39873279-40213093	NC	OE	0.110882	0.0341671	-1.69835
ENSG00000286305.1_1	AC004893.3	chr7:98475555-98741723	NC	OE	0.103499	0.0318965	-1.69814
ENSG00000261136.1_6	AC023908.3	chr15:39873279-40213093	NC	OE	0.10177	0.0313652	-1.69807
ENSG00000260804.3_5	LINC01963	chr2:217081767-217084915	NC	OE	0.589428	0.181672	-1.69798
ENSG00000284977.2_4	AL160272.1	chr9:120466434-120834592	NC	OE	0.0954164	0.0294117	-1.69785
ENSG00000197978.8	GOLGA6L9	chr15:82664458-82748784	NC	OE	0.148605	0.0458258	-1.69725
ENSG00000229021.2_7	AL450992.1	chr1:151967006-152020383	NC	OE	0.147722	0.0455542	-1.69723
ENSG00000134571.11_3	MYBPC3	chr11:47352956-47374253	NC	OE	0.0718573	0.02216	-1.69717
ENSG00000271806.1_6	AL590822.2	chr1:1981849-2152177	NC	OE	0.0722454	0.0222808	-1.6971
ENSG00000156486.7_5	KCNS2	chr8:99383455-99955055	NC	OE	0.0697042	0.0214995	-1.69694
ENSG00000163817.16_4	SLC6A20	chr3:45796940-45838028	NC	OE	0.057083	0.017607	-1.69691
ENSG00000119508.18_3	NR4A3	chr9:102159268-102668887	NC	OE	0.120547	0.0371841	-1.69684
ENSG00000254531.1_6	AP001816.1	chr4:101944565-102270040	NC	OE	5.62695	1.73582	-1.69674
ENSG00000246477.3_6	AF131216.1	chr8:11140989-11185655	NC	OE	0.101801	0.0314082	-1.69653
ENSG00000155265.11_3	GOLGA7B	chr10:99609599-99790585	NC	OE	0.0931471	0.0287401	-1.69644
ENSG00000214106.9_6	PAXIP1-AS2	chr7:154720169-154794794	NC	OE	1.74855	0.539524	-1.6964
ENSG00000091129.20_7	NRCAM	chr7:107788067-108097161	NC	OE	0.86473	0.266954	-1.69566
ENSG00000280434.1_7	AL031595.3	chr22:44319618-44568829	NC	OE	0.0407918	0.0125941	-1.69553
ENSG00000257621.8_7	PSMA3-AS1	chr14:58466452-58764857	NC	OE	27.2789	8.42402	-1.6952
ENSG00000080854.14_4	IGSF9B	chr11:133778458-133826880	NC	OE	4.86744	1.50339	-1.69495
ENSG00000273568.1_7	AC131009.3	chr12:132409280-132430441	NC	OE	9.06276	2.79969	-1.69468
ENSG00000228363.2_7	AC015971.1	chr2:86730552-87005164	NC	OE	1.64321	0.507812	-1.69415
ENSG00000138380.18_6	CARF	chr2:203739504-203879521	NC	OE	0.933943	0.28875	-1.69352
ENSG00000214029.5_4	ZNF891	chr12:133656423-133707059	NC	OE	1.28161	0.396277	-1.69337
ENSG00000256087.7_4	ZNF432	chr19:52534630-52599018	NC	OE	9.55216	2.95623	-1.69207
ENSG00000152223.15_6	EPG5	chr18:43427573-43547295	NC	OE	3.70351	1.14622	-1.69201
ENSG00000013441.16_4	CLK1	chr2:201717731-201729467	NC	OE	64.0024	19.8092	-1.69196
ENSG00000005379.17_6	TSPOAP1	chr17:56378588-56494956	NC	OE	0.492299	0.152437	-1.69132
ENSG00000143199.17_4	ADCY10	chr1:167778624-167883453	NC	OE	0.122709	0.0380344	-1.68986
ENSG00000109787.13_3	KLF3	chr4:38604058-38703138	NC	OE	23.9077	7.41236	-1.68947
ENSG00000159216.18_4	RUNX1	chr21:36160097-37376965	NC	OE	27.5545	8.55819	-1.68691
ENSG00000165895.19_4	ARHGAP42	chr11:100554892-100864672	NC	OE	4.23819	1.31761	-1.68552
ENSG00000008300.17_4	CELSR3	chr3:48673895-48700319	NC	OE	3.08805	0.960381	-1.68502
ENSG00000275993.2_5	SIK1B	chr21:44834362-44847069	NC	OE	83.9181	26.1247	-1.68357
ENSG00000215014.5_7	AL645728.1	chr1:1477052-1512455	NC	OE	0.303275	0.0944469	-1.68305
ENSG00000280739.3_4	EIF1B-AS1	chr3:39850404-40351189	NC	OE	0.301134	0.0938122	-1.68256
ENSG00000020577.13_3	SAMD4A	chr14:55033814-55260033	NC	OE	12.3764	3.85663	-1.68218
ENSG00000185507.21_5	IRF7	chr11:612552-615983	NC	OE	30.4605	9.50115	-1.68076
ENSG00000257379.1_7	AC023509.1	chr12:53835461-53893847	NC	OE	1.41174	0.440389	-1.68062
ENSG00000237753.2_7	AC079922.2	chr2:113399408-113403297	NC	OE	0.316121	0.0986176	-1.68056
ENSG00000165125.20_6	TRPV6	chr7:142568960-142590221	NC	OE	2.73158	0.853256	-1.67868
ENSG00000134107.4_2	BHLHE40	chr3:4938492-5027008	NC	OE	32.2895	10.0914	-1.67794
ENSG00000247572.8_7	CKMT2-AS1	chr5:80243512-80597384	NC	OE	3.98592	1.24581	-1.67783
ENSG00000142627.13_3	EPHA2	chr1:16450831-16483824	NC	OE	260.407	81.4088	-1.67751
ENSG00000261385.1_6	AC009088.3	chr16:31142753-31147048	NC	OE	24.2499	7.60777	-1.67244
ENSG00000116833.14_4	NR5A2	chr1:199996741-200146548	NC	OE	6.48901	2.03685	-1.67166
ENSG00000077150.20_5	NFKB2	chr10:104153866-104162281	NC	OE	55.7144	17.5093	-1.66993
ENSG00000171877.21_6	FRMD5	chr15:44162958-44487469	NC	OE	29.6515	9.3226	-1.6693
ENSG00000088899.15_3	LZTS3	chr20:3143262-3154238	NC	OE	9.91298	3.11681	-1.66925
ENSG00000186364.12_3	NUDT17	chr1:145575232-145589438	NC	OE	10.4942	3.30332	-1.6676
ENSG00000206573.9_8	THUMPD3-AS1	chr3:9022274-9520924	NC	OE	25.5011	8.02831	-1.66739
ENSG00000273132.1_7	AL355312.4	chr6:150045450-150244257	NC	OE	6.59287	2.07605	-1.66707
ENSG00000259080.1_7	AC074091.1	chr2:27805835-27917843	NC	OE	1.06358	0.335064	-1.66642
ENSG00000106772.18_4	PRUNE2	chr9:79034765-79521030	NC	OE	0.113612	0.0358103	-1.66567
ENSG00000121350.16_4	PYROXD1	chr12:21590548-21654603	NC	OE	11.8816	3.74546	-1.66551
ENSG00000198899.2_1	MT-ATP6	chrM:8365-9990	NC	OE	4759.43	1500.56	-1.66529
ENSG00000185304.15_4	RGPD2	chr2:88047605-88125471	NC	OE	0.723636	0.228167	-1.66517
ENSG00000197632.9_4	SERPINB2	chr18:61538925-61609601	NC	OE	2.95393	0.932261	-1.66383
ENSG00000161638.11_4	ITGA5	chr12:54747444-54891472	NC	OE	53.0725	16.7636	-1.66264
ENSG00000228409.6_2	CCT6P1	chr7:65111923-65235797	NC	OE	8.86538	2.80229	-1.66158
ENSG00000147050.14_3	KDM6A	chrX:44732422-44971847	NC	OE	38.8842	12.2917	-1.66151
ENSG00000127528.5_2	KLF2	chr19:16435627-16438685	NC	OE	25.9329	8.203	-1.66056
ENSG00000238121.6_5	LINC00426	chr13:30914403-30951282	NC	OE	0.338042	0.106975	-1.65993
ENSG00000279329.1_5	AC020910.5	chr19:35166621-35168486	NC	OE	1.02445	0.324241	-1.65971
ENSG00000261189.1_7	AL031058.1	chr6:7540683-7541571	NC	OE	2.12115	0.671465	-1.65947
ENSG00000229950.1_6	TFAP2A-AS1	chr6:10393418-10419892	NC	OE	0.410456	0.129947	-1.6593
ENSG00000204947.9_3	ZNF425	chr7:148799875-148823416	NC	OE	0.870521	0.275616	-1.65922
ENSG00000183889.12_8	AC138969.1	chr16:16404197-16444447	NC	OE	12.936	4.09631	-1.65899
ENSG00000260267.1_6	AC026471.1	chr16:31468031-31478487	NC	OE	3.09311	0.979595	-1.6588
ENSG00000261270.1_7	AC012181.2	chr16:56966053-56978776	NC	OE	1.85269	0.586867	-1.65852
ENSG00000285943.1_2	AC112128.1	chr3:112929849-113234034	NC	OE	0.3905	0.123796	-1.65736
ENSG00000230567.3	FAM203B	chr8:145437879-145440835	NC	OE	0.17848	0.0566003	-1.65688
ENSG00000185561.10_3	TLCD2	chr17:1606109-1613671	NC	OE	2.70966	0.859449	-1.65663
ENSG00000134531.10_5	EMP1	chr12:13349656-13372875	NC	OE	15.3685	4.87767	-1.65571
ENSG00000135638.13_5	EMX1	chr2:73143388-73163200	NC	OE	0.21431	0.0680719	-1.65457
ENSG00000104427.12_3	ZC2HC1A	chr8:79578323-79868317	NC	OE	8.48377	2.69479	-1.65453
ENSG00000100068.13_7	LRP5L	chr22:25747384-25801344	NC	OE	6.01387	1.91054	-1.65431
ENSG00000285160.1_2	AL139082.2	chr13:52741843-52908412	NC	OE	2.34771	0.746052	-1.65391
ENSG00000270761.1_6	AL355353.1	chr6:47444978-47445308	NC	OE	5.456	1.73527	-1.65268
ENSG00000077044.10_3	DGKD	chr2:234263152-234380750	NC	OE	33.706	10.7293	-1.65145
ENSG00000138669.9_2	PRKG2	chr4:82008523-82136271	NC	OE	2.72432	0.86727	-1.65134
ENSG00000124429.18_3	POF1B	chrX:84532401-84634722	NC	OE	1.29851	0.413429	-1.65114
ENSG00000231806.3_5	PCAT7	chr9:97317335-97402531	NC	OE	4.14576	1.32038	-1.65069
ENSG00000269086.3_7	AC008555.2	chr19:35328792-35363383	NC	OE	0.15357	0.0489241	-1.65028
ENSG00000234678.2_6	ELF3-AS1	chr1:201951499-201986311	NC	OE	5.25403	1.67426	-1.6499
ENSG00000174718.12_5	RESF1	chr12:32112303-32146041	NC	OE	63.2154	20.1451	-1.64984
ENSG00000159921.16_4	GNE	chr9:36190852-36304921	NC	OE	3.13238	0.998673	-1.64918
ENSG00000196812.5_3	ZSCAN16	chr6:27982899-28107456	NC	OE	7.13202	2.27426	-1.64892
ENSG00000172888.12_3	ZNF621	chr3:40566368-40616176	NC	OE	6.65139	2.12207	-1.64818
ENSG00000196935.9_4	SRGAP1	chr12:64238479-64555997	NC	OE	9.75237	3.11272	-1.64758
ENSG00000188177.14_3	ZC3H6	chr2:113033173-113097640	NC	OE	1.58274	0.5055	-1.64664
ENSG00000227811.3_6	INKA2-AS1	chr1:112025969-112310622	NC	OE	0.255717	0.0817007	-1.64613
ENSG00000147082.17_2	CCNB3	chrX:49967363-50094909	NC	OE	7.20409	2.30179	-1.64606
ENSG00000139178.11_5	C1RL	chr12:7187512-7281485	NC	OE	14.0665	4.4946	-1.646
ENSG00000272405.1_6	AL365181.3	chr1:156611181-156631216	NC	OE	6.92977	2.21473	-1.64568
ENSG00000140105.18_5	WARS	chr14:100800126-100996640	NC	OE	285.933	91.4752	-1.64422
ENSG00000099338.23_6	CATSPERG	chr19:38826414-38861583	NC	OE	1.21797	0.390081	-1.64263
ENSG00000263740.1	RN7SL4P	chr3:15708742-15901278	NC	OE	11.9679	3.83621	-1.64142
ENSG00000170949.17_3	ZNF160	chr19:53569858-53606689	NC	OE	10.7518	3.44685	-1.64122
ENSG00000270228.1_5	AC079880.1	chr4:68566926-68995598	NC	OE	1.81764	0.583847	-1.6384
ENSG00000271646.1_6	AC099343.3	chr4:185395955-185398458	NC	OE	0.483731	0.155484	-1.63744
ENSG00000170689.10_4	HOXB9	chr17:46684588-46712294	NC	OE	87.6684	28.2012	-1.6363
ENSG00000162804.14_5	SNED1	chr2:241938034-242041747	NC	OE	0.141446	0.0455643	-1.63428
ENSG00000139194.8_3	RBP5	chr12:7187512-7281485	NC	OE	1.1161	0.359782	-1.63328
ENSG00000275342.4_2	PRAG1	chr8:8175257-8244008	NC	OE	82.4763	26.5949	-1.63283
ENSG00000179912.20_6	R3HDM2	chr12:57637235-57824788	NC	OE	18.2368	5.88985	-1.63055
ENSG00000070182.21_6	SPTB	chr14:65170819-65346625	NC	OE	6.48061	2.09657	-1.6281
ENSG00000136895.19_6	GARNL3	chr9:129986543-130155939	NC	OE	2.8458	0.92088	-1.62775
ENSG00000279159.1_7	AC003681.1	chr22:30279143-30573064	NC	OE	0.851428	0.275547	-1.62759
ENSG00000090861.15_3	AARS	chr16:70286197-70323446	NC	OE	248.616	80.5605	-1.62578
ENSG00000230937.12_4	MIR205HG	chr1:209602161-209606183	NC	OE	1.15288	0.373673	-1.62539
ENSG00000265150.1	RN7SL2	chr14:50329270-50329567	NC	OE	2106.03	682.621	-1.62537
ENSG00000223711.1_6	AC069213.1	chr3:195270870-195277400	NC	OE	0.469959	0.152357	-1.62508
ENSG00000211454.14_4	AKR7L	chr1:19592475-19600688	NC	OE	0.268968	0.0872155	-1.62478
ENSG00000173210.19_3	ABLIM3	chr5:148521045-148724896	NC	OE	4.74832	1.54049	-1.62403
ENSG00000085465.12_2	OVGP1	chr1:111956935-111970399	NC	OE	1.06154	0.344888	-1.62196
ENSG00000259985.1_6	AC017100.1	chr18:29202209-29266786	NC	OE	0.868859	0.282301	-1.62189
ENSG00000232956.9_3	SNHG15	chr7:45022621-45026560	NC	OE	104.977	34.1177	-1.62148
ENSG00000259328.1	RP11-152F13.7	chr15:82944772-82988374	NC	OE	0.866038	0.281469	-1.62145
ENSG00000230715.3_5	AC018638.2	chr7:128292894-128293297	NC	OE	12.5552	4.08359	-1.62038
ENSG00000144445.17_4	KANSL1L	chr2:210867288-211036133	NC	OE	4.12285	1.3419	-1.61936
ENSG00000259230.1_6	LINC02323	chr14:103011590-103022163	NC	OE	0.592971	0.193059	-1.61892
ENSG00000260317.1_6	AC009812.4	chr8:81453534-81455339	NC	OE	0.516619	0.168297	-1.61809
ENSG00000262429.1_6	AC004771.4	chr17:4871286-4890970	NC	OE	12.228	3.98457	-1.61769
ENSG00000108669.16_6	CYTH1	chr17:76670129-76778379	NC	OE	45.082	14.6907	-1.61765
ENSG00000078795.16_4	PKD2L2	chr5:137136881-137387650	NC	OE	1.86989	0.609425	-1.61743
ENSG00000180769.10_4	WDFY3-AS2	chr4:85590762-85932430	NC	OE	0.8606	0.280607	-1.61679
ENSG00000183914.14_3	DNAH2	chr17:7620671-7737062	NC	OE	0.691148	0.225481	-1.61599
ENSG00000140836.17_7	ZFHX3	chr16:72699021-73925770	NC	OE	9.19433	3.00012	-1.61572
ENSG00000162194.12_6	LBHD1	chr11:62414319-62441158	NC	OE	2.91684	0.952108	-1.61521
ENSG00000272356.1_6	AL080317.3	chr6:111620230-111928109	NC	OE	0.397408	0.129771	-1.61465
ENSG00000135596.18_6	MICAL1	chr6:109765264-109804440	NC	OE	18.4606	6.0298	-1.61427
ENSG00000260293.2_7	AC106820.4	chr16:2525051-2581423	NC	OE	0.150669	0.0492131	-1.61427
ENSG00000130203.10_4	APOE	chr19:45409047-45422606	NC	OE	98.419	32.1779	-1.61287
ENSG00000196653.12_5	ZNF502	chr3:44754134-44765323	NC	OE	2.58729	0.846029	-1.61266
ENSG00000129682.16_5	FGF13	chrX:137696887-138304939	NC	OE	1.34442	0.440061	-1.61121
ENSG00000284968.1_3	AC093827.4	chr4:87797357-88062206	NC	OE	1.54005	0.504099	-1.6112
ENSG00000145779.8_5	TNFAIP8	chr5:118604386-118735383	NC	OE	64.5047	21.1161	-1.61106
ENSG00000066739.12_3	ATG2B	chr14:96745531-96829678	NC	OE	11.3798	3.72569	-1.6109
ENSG00000167992.13_3	VWCE	chr11:61025757-61062788	NC	OE	0.479989	0.157266	-1.60979
ENSG00000267419.2_5	AC011477.1	chr19:19868174-19946882	NC	OE	1.11898	0.366723	-1.60942
ENSG00000143575.14_6	HAX1	chr1:154244986-154248351	NC	OE	277.749	91.0439	-1.60915
ENSG00000234129.8_6	AC073529.1	chrX:10865696-11129340	NC	OE	0.429434	0.140813	-1.60866
ENSG00000159753.14_6	CARMIL2	chr16:67678890-67694718	NC	OE	0.830987	0.272599	-1.60804
ENSG00000118620.13_5	ZNF430	chr19:21203439-21242856	NC	OE	5.69233	1.86843	-1.60719
ENSG00000124145.6_4	SDC4	chr20:43953927-43977064	NC	OE	230.873	75.7848	-1.60712
ENSG00000230844.3_5	ZNF674-AS1	chrX:46357161-46408276	NC	OE	1.16481	0.382485	-1.60662
ENSG00000222041.11_4	CYTOR	chr2:87739041-87936259	NC	OE	186.361	61.2005	-1.60648
ENSG00000197568.14_4	HHLA3	chr1:70820487-70851022	NC	OE	6.94165	2.28009	-1.60619
ENSG00000169087.11_3	HSPBAP1	chr3:122458845-122512678	NC	OE	12.9544	4.25721	-1.60546
ENSG00000156127.6_2	BATF	chr14:75988767-76013358	NC	OE	73.1338	24.0347	-1.60542
ENSG00000185495.10_6	AC138393.1	chr1:224180444-224198314	NC	OE	4.43817	1.45858	-1.6054
ENSG00000167232.14_4	ZNF91	chr19:23487792-23578273	NC	OE	8.20703	2.69769	-1.60513
ENSG00000137831.15_7	UACA	chr15:70946892-71055897	NC	OE	103.726	34.0983	-1.60501
ENSG00000262001.1_6	DLGAP1-AS2	chr18:3496029-4455307	NC	OE	5.38188	1.7692	-1.60501
ENSG00000132003.9_4	ZSWIM4	chr19:13906273-13953742	NC	OE	3.79678	1.24827	-1.60485
ENSG00000245146.7_6	MALINC1	chr5:139450896-139505204	NC	OE	0.994328	0.327045	-1.60423
ENSG00000186020.13_6	ZNF529	chr19:37019219-37125016	NC	OE	6.71269	2.21205	-1.60151
ENSG00000184634.16_5	MED12	chrX:70338405-70362304	NC	OE	16.2585	5.36113	-1.60058
ENSG00000157514.16_6	TSC22D3	chrX:106956450-107039059	NC	OE	1.63393	0.539119	-1.59967
ENSG00000233885.7_7	YEATS2-AS1	chr3:183415584-183530412	NC	OE	1.92865	0.636501	-1.59935
ENSG00000248936.1_6	AC027607.1	chr4:37455546-37687998	NC	OE	1.76097	0.581463	-1.59861
ENSG00000262112.1_6	AC015912.1	chr17:54869273-54991441	NC	OE	10.4258	3.44352	-1.5982
ENSG00000214900.10_5	LINC01588	chr14:50394288-50559361	NC	OE	0.593867	0.19617	-1.59803
ENSG00000167766.18_3	ZNF83	chr19:53091757-53193749	NC	OE	12.2366	4.04305	-1.59769
ENSG00000186628.12_4	FSD2	chr15:83419315-83474822	NC	OE	0.215941	0.0713891	-1.59686
ENSG00000157601.14_4	MX1	chr21:42792230-42831141	NC	OE	0.822495	0.271962	-1.5966
ENSG00000204520.13_4	MICA	chr6:31367560-31446680	NC	OE	1.724	0.57008	-1.59652
ENSG00000179869.15_5	ABCA13	chr7:48211054-48687093	NC	OE	0.157493	0.0520994	-1.59595
ENSG00000163554.14_5	SPTA1	chr1:158575057-158656505	NC	OE	1.54887	0.512582	-1.59536
ENSG00000233327.10_6	USP32P2	chr17:18414534-18528930	NC	OE	3.54717	1.17421	-1.59498
ENSG00000286431.1_1	BX842570.1	chrX:3735568-3855896	NC	OE	1.15198	0.381519	-1.59429
ENSG00000038382.20_4	TRIO	chr5:14143450-14532237	NC	OE	18.7314	6.20469	-1.59403
ENSG00000179178.11_4	TMEM125	chr1:43629845-43739673	NC	OE	45.7515	15.1666	-1.59292
ENSG00000086758.16_5	HUWE1	chrX:53559056-53713673	NC	OE	41.4254	13.7334	-1.59282
ENSG00000254928.1_7	AP001372.3	chr11:74041360-74197096	NC	OE	1.40671	0.466364	-1.5928
ENSG00000275131.3_6	AC241952.1	chr1:144836156-145076186	NC	OE	0.224425	0.0744517	-1.59186
ENSG00000185404.16_2	SP140L	chr2:231191898-231268447	NC	OE	7.50706	2.49093	-1.59156
ENSG00000183506.17_4	PI4KAP2	chr22:21827288-21871822	NC	OE	22.9281	7.60893	-1.59135
ENSG00000258102.4_4	MAP1LC3B2	chr12:116985909-117014402	NC	OE	9.65479	3.20501	-1.59091
ENSG00000248049.7_7	UBA6-AS1	chr4:68566926-68995598	NC	OE	7.07624	2.34936	-1.59072
ENSG00000172086.8_3	KRCC1	chr2:88326723-88355302	NC	OE	14.8415	4.93045	-1.58984
ENSG00000198939.8_4	ZFP2	chr5:178322898-178360213	NC	OE	0.293097	0.0974629	-1.58845
ENSG00000272335.1_6	AC093297.2	chr5:44826177-44828694	NC	OE	1.04513	0.347698	-1.58778
ENSG00000233757.6_5	AC092835.1	chr2:95873282-95925522	NC	OE	0.971401	0.32332	-1.5871
ENSG00000284969.1_2	AL049629.2	chr11:33719806-33758037	NC	OE	7.87404	2.62417	-1.58524
ENSG00000130653.16_3	PNPLA7	chr9:140354403-140444854	NC	OE	0.548178	0.182748	-1.58479
ENSG00000213409.4_4	C1QBPP2	chr11:66511921-66614017	NC	OE	0.890662	0.29703	-1.58427
ENSG00000233058.2_6	LINC00884	chr3:194123400-194241885	NC	OE	1.3643	0.455148	-1.58376
ENSG00000173077.15_4	2019-12-01	chr9:117613247-118506609	NC	OE	0.392008	0.130802	-1.58349
ENSG00000254876.5_7	SUGT1P4-STRA6LP	chr9:99918851-100140806	NC	OE	0.605832	0.202244	-1.58282
ENSG00000224004.2_4	ATP5F1CP1	chr14:54457818-54458713	NC	OE	0.796026	0.265758	-1.5827
ENSG00000235726.7_5	AC010148.1	chr2:235712451-235822028	NC	OE	0.186085	0.0621354	-1.58248
ENSG00000230510.6_5	PPP5D1	chr19:46984052-47114039	NC	OE	0.16032	0.0535469	-1.58208
ENSG00000172927.3	MYEOV	chr11:69061604-69182494	NC	OE	80.9406	27.05	-1.58124
ENSG00000258405.10_5	ZNF578	chr19:52956805-53020135	NC	OE	1.56484	0.523105	-1.58084
ENSG00000262703.1_6	AC009121.1	chr16:11343475-11621101	NC	OE	0.61065	0.204304	-1.57963
ENSG00000155903.11_3	RASA2	chr3:141205888-141334184	NC	OE	12.45	4.16537	-1.57962
ENSG00000143776.18_6	CDC42BPA	chr1:227177565-227506175	NC	OE	44.98	15.052	-1.57933
ENSG00000101213.7_3	PTK6	chr20:62159353-62168729	NC	OE	22.6849	7.59237	-1.57911
ENSG00000188219.14_3	POTEE	chr2:131862419-132113342	NC	OE	0.15545	0.0520351	-1.57889
ENSG00000213906.10_4	LTB4R2	chr14:24769055-24787242	NC	OE	5.78865	1.93863	-1.57819
ENSG00000157388.18_7	CACNA1D	chr3:53317448-53880446	NC	OE	5.25446	1.75989	-1.57806
ENSG00000213822.6_4	CEACAM18	chr19:51981875-51994206	NC	OE	2.53794	0.850956	-1.5765
ENSG00000227877.6_5	MRLN	chr10:61496449-61515799	NC	OE	8.47641	2.84444	-1.57531
ENSG00000185278.15_4	ZBTB37	chr1:173768687-173872687	NC	OE	1.49167	0.500616	-1.57515
ENSG00000279368.1_5	AL031123.3	chr6:6685380-6687217	NC	OE	0.327601	0.109964	-1.57491
ENSG00000139344.8_4	AMDHD1	chr12:96337108-96362498	NC	OE	0.326761	0.109689	-1.57481
ENSG00000261468.1_6	AC096921.2	chr3:30739152-30741068	NC	OE	0.312194	0.104811	-1.57466
ENSG00000238290.1_6	AL034417.2	chr1:8086797-8182762	NC	OE	0.290089	0.0974146	-1.57429
ENSG00000251369.8_2	ZNF550	chr19:58038692-58071231	NC	OE	1.45673	0.489425	-1.57357
ENSG00000136925.15_3	TSTD2	chr9:100263461-100395650	NC	OE	12.5084	4.20472	-1.57281
ENSG00000272994.1_6	AC012360.3	chr2:105950483-105953932	NC	OE	1.30584	0.439156	-1.57217
ENSG00000228294.2	BMS1P17	chr14:19649975-19744640	NC	OE	0.532925	0.179249	-1.57196
ENSG00000275198.1_6	AL512791.2	chr14:90849708-90854317	NC	OE	0.119929	0.0403525	-1.57145
ENSG00000287629.1_1	AC006059.5	chr3:42589460-42725285	NC	OE	0.111798	0.0376205	-1.57131
ENSG00000172183.15_3	ISG20	chr15:89179383-89199714	NC	OE	24.7017	8.31308	-1.57116
ENSG00000163291.14_3	PAQR3	chr4:79697495-79860592	NC	OE	38.0708	12.8141	-1.57096
ENSG00000030419.16_4	IKZF2	chr2:213446080-214017151	NC	OE	0.0575609	0.0193815	-1.57041
ENSG00000261556.10_6	SMG1P7	chr16:70253476-70280515	NC	OE	3.46125	1.16582	-1.56995
ENSG00000262823.1_6	AC127521.1	chr17:4337234-4391503	NC	OE	0.562859	0.189634	-1.56956
ENSG00000172244.9_5	C5orf34	chr5:43484014-43525412	NC	OE	7.26416	2.44843	-1.56894
ENSG00000009413.15_4	REV3L	chr6:111620230-111928109	NC	OE	8.71779	2.9391	-1.56859
ENSG00000184271.17_7	AC139768.1	chr12:51580718-51611492	NC	OE	1.32568	0.447547	-1.56662
ENSG00000162069.15_5	BICDL2	chr16:3072620-3110727	NC	OE	24.3218	8.21535	-1.56586
ENSG00000011454.17_4	RABGAP1	chr9:125703011-125867145	NC	OE	12.1748	4.11921	-1.56346
ENSG00000178694.10_3	NSUN3	chr3:93698982-93850676	NC	OE	4.66005	1.57734	-1.56285
ENSG00000136098.17_4	NEK3	chr13:52607746-52733996	NC	OE	15.1843	5.14475	-1.56141
ENSG00000150593.18_5	PDCD4	chr10:112629500-112678959	NC	OE	23.5465	7.99009	-1.55923
ENSG00000275807.1_6	AC145285.6	chr16:28833751-28848558	NC	OE	9.14853	3.10499	-1.55895
ENSG00000228782.7_4	MRPL45P2	chr17:45527933-45569858	NC	OE	8.49793	2.88511	-1.55848
ENSG00000141582.15_6	CBX4	chr17:77806954-77813239	NC	OE	75.6246	25.6858	-1.55789
ENSG00000198380.12_2	GFPT1	chr2:69546900-69614386	NC	OE	55.6884	18.9268	-1.55695
ENSG00000074657.13_5	ZNF532	chr18:56529831-56653712	NC	OE	12.3308	4.19104	-1.55689
ENSG00000269987.1_7	AC004542.2	chr22:31365230-31375381	NC	OE	23.8526	8.11093	-1.55621
ENSG00000109220.11_4	CHIC2	chr4:54243807-55164412	NC	OE	118.009	40.1652	-1.55488
ENSG00000075292.19_4	ZNF638	chr2:71503690-71662199	NC	OE	82.4865	28.0759	-1.55483
ENSG00000167612.13_3	ANKRD33	chr12:52281792-52285511	NC	OE	0.407258	0.138707	-1.5539
ENSG00000251169.2_5	LINC01843	chr5:133842242-133844920	NC	OE	1.4782	0.503768	-1.55301
ENSG00000170703.15_2	TTLL6	chr17:46839596-46894576	NC	OE	0.223622	0.0762324	-1.55259
ENSG00000241431.1_4	RPL37P6	chr8:57500943-57501346	NC	OE	1.49598	0.510449	-1.55125
ENSG00000187840.5_3	EIF4EBP1	chr8:37888051-37917883	NC	OE	392.098	133.808	-1.55105
ENSG00000269564.1_6	AC008753.2	chr19:54292035-54292422	NC	OE	44.4435	15.1732	-1.55045
ENSG00000116117.18_4	PARD3B	chr2:205410197-206484886	NC	OE	1.41328	0.482547	-1.55031
ENSG00000147118.11_3	ZNF182	chrX:47696300-47938092	NC	OE	3.41782	1.16751	-1.54963
ENSG00000268401.2_6	AC007785.3	chr19:46530905-46534925	NC	OE	0.344807	0.117807	-1.54937
ENSG00000138834.12_6	MAPK8IP3	chr16:1756183-1821731	NC	OE	39.3244	13.4393	-1.54896
ENSG00000197102.12_5	DYNC1H1	chr14:102430909-102532565	NC	OE	331.892	113.532	-1.54762
ENSG00000033327.13_5	GAB2	chr11:77926338-78285919	NC	OE	6.47701	2.2175	-1.54639
ENSG00000255339.6_8	AL133352.1	chr10:102246402-102319755	NC	OE	3.12451	1.06982	-1.54626
ENSG00000110844.13_4	PRPF40B	chr12:49962000-50158717	NC	OE	11.928	4.08578	-1.54567
ENSG00000224790.3_7	AP000704.1	chr21:38123188-38362536	NC	OE	0.334824	0.114745	-1.54497
ENSG00000085982.13_4	USP40	chr2:234384165-234475428	NC	OE	24.5989	8.43026	-1.54494
ENSG00000168826.16_4	ZBTB49	chr4:4291977-4323513	NC	OE	2.51658	0.862523	-1.54483
ENSG00000198315.11_3	ZKSCAN8	chr6:28109660-28127238	NC	OE	4.94562	1.69556	-1.54439
ENSG00000143786.8_4	CNIH3	chr1:224572844-224928256	NC	OE	1.16358	0.39904	-1.54397
ENSG00000111266.8_5	DUSP16	chr12:12627143-12715317	NC	OE	44.0703	15.1348	-1.54194
ENSG00000164855.16_3	TMEM184A	chr7:1570337-1600457	NC	OE	31.8981	10.965	-1.54056
ENSG00000164379.7_4	FOXQ1	chr6:1312332-1314993	NC	OE	216.826	74.5427	-1.54039
ENSG00000149201.10_3	CCDC81	chr11:86085777-86134151	NC	OE	0.324346	0.11156	-1.53972
ENSG00000142765.18_5	SYTL1	chr1:27668510-27680428	NC	OE	37.7515	12.9877	-1.53938
ENSG00000249286.1_4	AMD1P3	chr5:43571695-43707507	NC	OE	0.33619	0.11568	-1.53914
ENSG00000229994.1_4	RPL5P4	chr1:35734567-35887659	NC	OE	1.17389	0.40414	-1.53837
ENSG00000166971.17_4	AKTIP	chr16:53467888-53538323	NC	OE	37.7276	12.9979	-1.53734
ENSG00000075826.17_4	SEC31B	chr10:102246402-102319755	NC	OE	0.959216	0.330557	-1.53696
ENSG00000131797.12_4	CLUHP3	chr16:31711910-31723307	NC	OE	9.62652	3.31874	-1.53638
ENSG00000254680.1_6	AC079329.1	chr11:12115554-12380691	NC	OE	74.9973	25.8608	-1.53607
ENSG00000067191.16_4	CACNB1	chr17:37329542-37353956	NC	OE	3.51621	1.2128	-1.53569
ENSG00000276317.1_6	AL357033.3	chr20:61272070-61317137	NC	OE	4.66903	1.61101	-1.53515
ENSG00000187678.9_4	SPRY4	chr5:141689991-142077635	NC	OE	21.2537	7.33499	-1.53485
ENSG00000136842.14_3	TMOD1	chr9:100263461-100395650	NC	OE	6.25265	2.15849	-1.53444
ENSG00000061656.9_6	SPAG4	chr20:34203813-34208971	NC	OE	1.87388	0.646978	-1.53424
ENSG00000100033.16_3	PRODH	chr22:18893540-18935254	NC	OE	8.51735	2.94234	-1.53344
ENSG00000006704.10_4	GTF2IRD1	chr7:73868119-74016930	NC	OE	51.68	17.8559	-1.5332
ENSG00000146067.16_5	FAM193B	chr5:176946789-176981564	NC	OE	16.5274	5.71221	-1.53274
ENSG00000147459.18_4	DOCK5	chr8:25042203-25275598	NC	OE	35.5222	12.2777	-1.53268
ENSG00000129566.13_6	TEP1	chr14:20833825-20881660	NC	OE	28.7023	9.92353	-1.53224
ENSG00000273270.1_6	AC090114.2	chr7:128164069-128171123	NC	OE	0.636337	0.220101	-1.53163
ENSG00000081923.14_7	ATP8B1	chr18:55297533-55470547	NC	OE	1.77651	0.614985	-1.53042
ENSG00000280195.1_6	AC245140.2	chrX:153618314-153650065	NC	OE	2.23994	0.775501	-1.53026
ENSG00000238273.3_6	AC108058.1	chr2:105974168-106054970	NC	OE	0.42195	0.146123	-1.52989
ENSG00000164221.13_4	CCDC112	chr5:114602886-114632390	NC	OE	16.3965	5.6793	-1.52961
ENSG00000276550.4_1	HERC2P2	chr15:23282280-23377526	NC	OE	9.98993	3.46078	-1.52938
ENSG00000257027.1_6	AC010186.3	chr12:9811162-9814681	NC	OE	0.335768	0.116357	-1.5289
ENSG00000226180.3_6	AC010536.1	chr16:87634131-87799598	NC	OE	0.321205	0.111324	-1.52874
ENSG00000236943.2	RP11-640M9.1	chr1:144339737-144521970	NC	OE	1.72805	0.599146	-1.52817
ENSG00000277998.1_5	AC107075.1	chr2:165349321-165478358	NC	OE	2.93013	1.0162	-1.52778
ENSG00000186260.16_4	MRTFB	chr16:14165177-14360630	NC	OE	10.1715	3.53137	-1.52624
ENSG00000181790.11_4	ADGRB1	chr8:143530790-143626370	NC	OE	0.384239	0.133435	-1.52587
ENSG00000226648.2_6	PLCG1-AS1	chr20:39657461-39946312	NC	OE	0.415229	0.14422	-1.52564
ENSG00000147174.11_2	GCNA	chrX:70798260-70833433	NC	OE	1.05479	0.366574	-1.52477
ENSG00000283050.2_6	GTF2IP12	chr4:120326677-120375793	NC	OE	6.0079	2.08886	-1.52414
ENSG00000198429.9_2	ZNF69	chr19:11998598-12025144	NC	OE	8.70302	3.02778	-1.52326
ENSG00000126016.15_3	AMOT	chrX:112017730-112084043	NC	OE	0.863304	0.300452	-1.52273
ENSG00000189410.12_6	SH2D5	chr1:21046223-21059330	NC	OE	5.61695	1.95595	-1.52192
ENSG00000261824.7_7	LINC00662	chr19:28171979-28475892	NC	OE	0.841506	0.293109	-1.52154
ENSG00000268996.3_6	MAN1B1-DT	chr9:139979397-139981269	NC	OE	1.54467	0.538098	-1.52136
ENSG00000259120.3_3	SMIM6	chr17:73584138-73663269	NC	OE	4.54861	1.5846	-1.52131
ENSG00000196110.7_2	ZNF699	chr19:9402190-9420514	NC	OE	0.567784	0.197801	-1.52129
ENSG00000125351.11_6	UPF3B	chrX:118925933-118986961	NC	OE	41.7592	14.5521	-1.52086
ENSG00000003756.16_6	RBM5	chr3:49977439-50226508	NC	OE	86.158	30.027	-1.52073
ENSG00000165434.8_3	PGM2L1	chr11:74041360-74197096	NC	OE	8.26629	2.88182	-1.52026
ENSG00000106384.12_6	MOGAT3	chr7:100838287-100844319	NC	OE	1.92331	0.670701	-1.51985
ENSG00000185847.8_5	LINC01405	chr12:111372393-111396897	NC	OE	1.36958	0.477681	-1.51962
ENSG00000278876.1_5	AC145207.9	chr17:79820653-79820978	NC	OE	2.60651	0.909613	-1.51879
ENSG00000260257.2_6	AL035071.1	chr20:31444426-31446557	NC	OE	5.45991	1.9056	-1.51863
ENSG00000173276.14_3	ZBTB21	chr21:43406939-43475239	NC	OE	10.0532	3.50923	-1.51844
ENSG00000172638.13_4	EFEMP2	chr11:65590492-65641063	NC	OE	1.52302	0.532425	-1.51629
ENSG00000227543.5_4	SPAG5-AS1	chr17:26782769-26972472	NC	OE	0.816762	0.285675	-1.51554
ENSG00000224271.7_7	AL117329.1	chr22:48007979-48418772	NC	OE	5.59478	1.9577	-1.51493
ENSG00000106610.15_6	STAG3L4	chr7:66767607-66827937	NC	OE	15.8159	5.53703	-1.5142
ENSG00000280347.1_6	AC000123.3	chr7:126986843-127071978	NC	OE	0.37224	0.13034	-1.51396
ENSG00000168386.18_4	FILIP1L	chr3:99536680-99979108	NC	OE	38.703	13.5575	-1.51336
ENSG00000139631.18_5	CSAD	chr12:53551446-53601066	NC	OE	5.91162	2.07089	-1.5133
ENSG00000198835.4_3	GJC2	chr1:228337630-228347527	NC	OE	1.43361	0.502275	-1.5131
ENSG00000135540.11_6	NHSL1	chr6:138723721-139018425	NC	OE	7.5501	2.64656	-1.51238
ENSG00000127995.17_3	CASD1	chr7:94138530-94299007	NC	OE	4.01574	1.40848	-1.51153
ENSG00000259945.1_7	AC027682.2	chr16:67551764-67580691	NC	OE	4.68504	1.64356	-1.51124
ENSG00000280916.2_4	FOXCUT	chr6:1601888-1607589	NC	OE	2.33176	0.818102	-1.51106
ENSG00000255062.1_6	AP001318.2	chr11:126152959-126225482	NC	OE	2.70648	0.949949	-1.5105
ENSG00000121060.18_6	TRIM25	chr17:54869273-54991441	NC	OE	64.3976	22.6252	-1.50908
ENSG00000148426.13_5	PROSER2	chr10:11865337-11936699	NC	OE	52.0899	18.3085	-1.50849
ENSG00000154874.15_3	CCDC144B	chr17:18414534-18528930	NC	OE	2.67123	0.939531	-1.50749
ENSG00000250133.2_5	HOXC-AS2	chr12:54375292-54449814	NC	OE	0.540065	0.190011	-1.50705
ENSG00000280106.1_6	AC008555.7	chr19:35439941-35442109	NC	OE	0.518259	0.182363	-1.50686
ENSG00000116701.14_2	NCF2	chr1:183430008-183567381	NC	OE	3.286	1.15632	-1.50679
ENSG00000138653.9_2	NDST4	chr4:115748918-116035032	NC	OE	0.0804051	0.0283018	-1.50639
ENSG00000213928.8_3	IRF9	chr14:24612570-24635774	NC	OE	53.7229	18.9211	-1.50554
ENSG00000172006.11_2	ZNF554	chr19:2819871-2835771	NC	OE	2.39724	0.846163	-1.50236
ENSG00000116604.18_5	MEF2D	chr1:156433518-156470571	NC	OE	23.1494	8.17189	-1.50224
ENSG00000147166.11_3	ITGB1BP2	chrX:70521599-70525221	NC	OE	1.20648	0.425964	-1.50201
ENSG00000196476.12_3	C20orf96	chr20:251503-271419	NC	OE	12.2752	4.33537	-1.50152
ENSG00000214184.3_5	GCC2-AS1	chr2:109065016-109150652	NC	OE	1.45344	0.513835	-1.5001
ENSG00000227199.1_6	ST7-AS1	chr7:116592499-116870157	NC	OE	1.35571	0.479325	-1.49997
ENSG00000151422.13_4	FER	chr5:108083541-108532542	NC	OE	9.24198	3.2679	-1.49984
ENSG00000198734.11_3	F5	chr1:169481190-169555826	NC	OE	8.59772	3.04218	-1.49885
ENSG00000243696.5_7	AC006254.1	chr3:52846990-52931578	NC	OE	0.322665	0.114173	-1.49881
ENSG00000120071.14_5	KANSL1	chr17:44107281-44302755	NC	OE	13.0386	4.61659	-1.49789
ENSG00000214193.10_6	SH3D21	chr1:36771987-36794822	NC	OE	2.85246	1.01042	-1.49725
ENSG00000143353.12_3	LYPLAL1	chr1:219156364-219386207	NC	OE	54.0673	19.1569	-1.49689
ENSG00000151883.18_4	PARP8	chr5:49961732-50142353	NC	OE	13.5484	4.80106	-1.49669
ENSG00000124251.11_4	TP53TG5	chr20:43990576-44039250	NC	OE	0.598789	0.212195	-1.49665
ENSG00000237036.5_5	ZEB1-AS1	chr10:31476643-31818742	NC	OE	5.25469	1.86258	-1.4963
ENSG00000085832.17_6	EPS15	chr1:51819934-52027301	NC	OE	27.8268	9.86858	-1.49556
ENSG00000259865.1_6	AL390728.6	chr1:247350582-247351828	NC	OE	6.37364	2.26117	-1.49505
ENSG00000243679.1_5	AC018638.5	chr7:128293743-128294776	NC	OE	14.7315	5.22792	-1.49459
ENSG00000100393.13_4	EP300	chr22:41488595-41593460	NC	OE	15.2775	5.42257	-1.49436
ENSG00000159314.11_3	ARHGAP27	chr17:43471267-43511787	NC	OE	1.22988	0.436559	-1.49427
ENSG00000137878.17_5	GCOM1	chr15:57884101-58074960	NC	OE	0.73513	0.26096	-1.49417
ENSG00000164849.10_4	GPR146	chr7:1036621-1177896	NC	OE	0.752576	0.267204	-1.49389
ENSG00000244405.8_5	ETV5	chr3:185764102-186080023	NC	OE	37.7232	13.3941	-1.49385
ENSG00000095752.7_5	IL11	chr19:55875749-55881831	NC	OE	1.55175	0.551237	-1.49315
ENSG00000246898.1_5	LINC00920	chr16:66442426-66446038	NC	OE	0.648705	0.230451	-1.49311
ENSG00000159339.13_3	PADI4	chr1:17634689-17690499	NC	OE	0.906544	0.322073	-1.49299
ENSG00000112245.11_4	PTP4A1	chr6:64231650-64293492	NC	OE	143.834	51.1275	-1.49223
ENSG00000152492.15_5	CCDC50	chr3:190984956-191116448	NC	OE	82.2115	29.2261	-1.49208
ENSG00000250802.7_6	ZBED3-AS1	chr5:76325075-76916436	NC	OE	2.399	0.852957	-1.49189
ENSG00000168003.16_4	SLC3A2	chr11:62623573-62656347	NC	OE	797.747	283.681	-1.49166
ENSG00000175691.9_3	ZNF77	chr19:2933215-2944969	NC	OE	3.42976	1.22037	-1.49078
ENSG00000115464.14_3	USP34	chr2:61404552-61697904	NC	OE	45.3862	16.1497	-1.49074
ENSG00000267165.1_6	CHMP1B-AS1	chr18:11689262-11909222	NC	OE	56.8843	20.2482	-1.49024
ENSG00000124839.13_3	RAB17	chr2:238482964-238510257	NC	OE	60.0305	21.3681	-1.49023
ENSG00000239213.6_6	NCK1-DT	chr3:136537488-136729927	NC	OE	1.77528	0.632054	-1.48993
ENSG00000146247.14_4	PHIP	chr6:79577267-79791088	NC	OE	14.1594	5.04466	-1.48893
ENSG00000224616.3_7	RTCA-AS1	chr1:100652474-100731735	NC	OE	0.359984	0.128301	-1.4884
ENSG00000130844.18_6	ZNF331	chr19:54022780-54083523	NC	OE	1.30906	0.466958	-1.48717
ENSG00000285906.2_2	AC083855.2	chr3:11178778-11305243	NC	OE	3.28982	1.17406	-1.48651
ENSG00000267281.2_8	ATF7-NPFF	chr12:53900471-54020194	NC	OE	1.05962	0.378605	-1.48479
ENSG00000269376.1_7	AL356740.3	chr13:113548691-113754056	NC	OE	10.6252	3.79648	-1.48475
ENSG00000214212.9_4	C19orf38	chr19:10947250-10980466	NC	OE	0.567944	0.203154	-1.48318
ENSG00000281490.1_4	CICP14	chr7:128296015-128298845	NC	OE	2.36865	0.847516	-1.48275
[truncated: 60,241 more rows]
[truncated: 2 more columns]

## Sheet: Table 6
Accession	Description	Score	Coverage	# Proteins	# Unique Peptides	# Peptides	# PSMs	# AAs	MW [kDa]	calc. pI
4504183	0	1126.46	70.95	1	15	15	326	210	23.341	5.64307
	Confidence Level	Sequence	Protein Descriptions	# Proteins	# Protein Groups	Protein Group Accessions	Modifications	Activation Type	ΔCn	Rank	Search Engine Rank	q-Value	PEP	Peptides Matched	XCorr	# Missed Cleavages	Isolation Interference [%]	Ion Inject Time [ms]	Intensity	Charge	m/z [Da]	MH+ [Da]	ΔM [ppm]	RT [min]	First Scan	MS Order	Ions Matched	Matched Ions	Spectrum File
	High	AFLASPEYVNLPINGNGK	glutathione S-transferase P [Homo sapiens]	1	1	4504183		HCD	0	1	1	0	4.501e-05	327	3.63157	0	0	100	3.72462e+06	2	952.504	1904	5.22426	33.7351	16106	MS2	0/0	0	160013A.raw
	High	AFLASPEYVNLPINGNGK	glutathione S-transferase P [Homo sapiens]	1	1	4504183		HCD	0	1	1	0	2.854e-06	316	4.3892	0	60.2765	41	11632429	2	952.501	1903.99	1.69808	34.0238	16249	MS2	0/0	0	160013A.raw
	High	AFLASPEYVNLPINGNGKQ	glutathione S-transferase P [Homo sapiens]	1	1	4504183		HCD	0	1	1	0	2.74e-06	350	5.00645	1	0	100	8492348	2	1016.53	2032.05	1.17733	33.5733	16022	MS2	0/0	0	160013A.raw
	High	AFLASPEYVNLPINGNGKQ	glutathione S-transferase P [Homo sapiens]	1	1	4504183		HCD	0	1	1	0	0.0003253	350	3.35133	1	0	69	7947857	3	678.022	2032.05	1.0806	33.6289	16050	MS2	0/0	0	160013A.raw
	High	ALPGQLKPFETLLSQNQGGK	glutathione S-transferase P [Homo sapiens]	1	1	4504183		HCD	0	1	1	0	0.0003253	185	3.61668	0	63.0946	100	9515797	3	709.394	2126.17	3.39929	30.2523	14378	MS2	0/0	0	160013A.raw
	High	ALPGQLKPFETLLSQNQGGK	glutathione S-transferase P [Homo sapiens]	1	1	4504183		HCD	0	1	1	0	0.0003253	192	3.76808	0	23.7501	25	14398922	3	709.392	2126.16	0.729574	32.4467	15459	MS2	0/0	0	160013A.raw
	High	ALPGQLKPFETLLSQNQGGK	glutathione S-transferase P [Homo sapiens]	1	1	4504183		HCD	0	1	1	0	1.105e-06	192	4.17613	0	0	9	99913080	2	1063.58	2126.16	0.879432	32.4793	15477	MS2	0/0	0	160013A.raw
	High	ALPGQLKPFETLLSQNQGGK	glutathione S-transferase P [Homo sapiens]	1	1	4504183		HCD	0	1	1	0	0.0004129	186	3.21977	0	1.87988	16	14509597	4	532.297	2126.17	2.30212	32.5257	15502	MS2	0/0	0	160013A.raw
	High	ALPGQLKPFETLLSQNQGGK	glutathione S-transferase P [Homo sapiens]	1	1	4504183		HCD	0	1	1	0	2.028e-06	186	4.76478	0	0.270219	3	1073121152	2	1063.58	2126.16	0.994258	32.5826	15530	MS2	0/0	0	160013A.raw
	High	ALPGQLKPFETLLSQNQGGK	glutathione S-transferase P [Homo sapiens]	1	1	4504183		HCD	0	1	1	0	0.0003253	190	3.77899	0	0.157524	0	3443987456	3	709.394	2126.17	2.62421	32.612	15545	MS2	0/0	0	160013A.raw
	High	ALPGQLKPFETLLSQNQGGK	glutathione S-transferase P [Homo sapiens]	1	1	4504183		HCD	0	1	1	0	0.0001803	190	3.66605	0	0.239765	0	4239166720	3	709.394	2126.17	2.71033	32.6682	15574	MS2	0/0	0	160013A.raw
	High	ALPGQLKPFETLLSQNQGGK	glutathione S-transferase P [Homo sapiens]	1	1	4504183		HCD	0	1	1	0	8.838e-06	185	4.03287	0	0.96261	1	2326887936	2	1063.59	2126.16	1.45357	32.6833	15580	MS2	0/0	0	160013A.raw
	High	ALPGQLKPFETLLSQNQGGK	glutathione S-transferase P [Homo sapiens]	1	1	4504183		HCD	0	1	1	0	8.675e-06	185	4.67753	0	0.96261	1	2326887936	2	1063.59	2126.16	1.45357	32.6863	15582	MS2	0/0	0	160013A.raw
	High	ALPGQLKPFETLLSQNQGGK	glutathione S-transferase P [Homo sapiens]	1	1	4504183		HCD	0	1	1	0	0.0002264	190	3.59063	0	0.417824	0	4358565888	3	709.394	2126.17	2.71033	32.72	15598	MS2	0/0	0	160013A.raw
	High	ALPGQLKPFETLLSQNQGGK	glutathione S-transferase P [Homo sapiens]	1	1	4504183		HCD	0	1	1	0	0.0003253	190	3.62507	0	0.417824	0	4358565888	3	709.394	2126.17	2.71033	32.7286	15604	MS2	0/0	0	160013A.raw
	High	ALPGQLKPFETLLSQNQGGK	glutathione S-transferase P [Homo sapiens]	1	1	4504183		HCD	0	1	1	0	0.0003253	190	3.59035	0	0.417824	0	4358565888	3	709.394	2126.17	2.71033	32.7439	15612	MS2	0/0	0	160013A.raw
	High	ALPGQLKPFETLLSQNQGGK	glutathione S-transferase P [Homo sapiens]	1	1	4504183		HCD	0	1	1	0	1.206e-05	185	3.46796	0	0	0	1546695936	2	1063.59	2126.16	1.33874	32.7607	15619	MS2	0/0	0	160013A.raw
	High	ALPGQLKPFETLLSQNQGGK	glutathione S-transferase P [Homo sapiens]	1	1	4504183		HCD	0	1	1	0.001	0.004119	186	2.57262	0	2.47201	9	47173196	4	532.297	2126.17	2.18729	32.8033	15642	MS2	0/0	0	160013A.raw
	High	ALPGQLKPFETLLSQNQGGK	glutathione S-transferase P [Homo sapiens]	1	1	4504183		HCD	0	1	1	0	0.0003253	192	3.64149	0	0	9	48929924	3	709.392	2126.16	0.643454	33.017	15746	MS2	0/0	0	160013A.raw
	High	ALPGQLKPFETLLSQNQGGK	glutathione S-transferase P [Homo sapiens]	1	1	4504183		HCD	0	1	1	0	1.616e-06	186	4.29567	0	0	77	19202410	2	1063.59	2126.16	1.79805	33.0597	15767	MS2	0/0	0	160013A.raw
	High	ALPGQLKPFETLLSQNQGGK	glutathione S-transferase P [Homo sapiens]	1	1	4504183		HCD	0	1	1	0	0.0003253	186	2.86546	0	0.888679	3	53591184	3	709.392	2126.16	1.07405	33.2758	15871	MS2	0/0	0	160013A.raw
	High	ALPGQLKPFETLLSQNQGGK	glutathione S-transferase P [Homo sapiens]	1	1	4504183		HCD	0	1	1	0	5.644e-06	186	3.61646	0	0	15	35886004	2	1063.59	2126.16	1.10909	33.3187	15892	MS2	0/0	0	160013A.raw
	High	ALPGQLKPFETLLSQNQGGK	glutathione S-transferase P [Homo sapiens]	1	1	4504183		HCD	0	1	1	0	0.0003253	185	3.16217	0	7.96616	7	36087560	3	709.393	2126.16	1.67689	33.6007	16036	MS2	0/0	0	160013A.raw
	High	ALPGQLKPFETLLSQNQGGK	glutathione S-transferase P [Homo sapiens]	1	1	4504183		HCD	0	1	1	0	2.806e-05	186	3.23826	0	15.2028	90	13916770	2	1063.59	2126.16	1.91287	33.6171	16044	MS2	0/0	0	160013A.raw
	High	ALPGQLKPFETLLSQNQGGK	glutathione S-transferase P [Homo sapiens]	1	1	4504183		HCD	0	1	1	0	0.0003253	185	3.22014	0	38.6036	31	12351686	3	709.393	2126.16	1.67689	34.5135	16481	MS2	0/0	0	160013A.raw
	High	ALPGQLKPFETLLSQNQGGK	glutathione S-transferase P [Homo sapiens]	1	1	4504183		HCD	0	1	1	0	1.87e-05	192	3.13162	0	0	100	4424151	2	1063.58	2126.16	0.305297	34.5594	16505	MS2	0/0	0	160013A.raw
	High	ALPGQLKPFETLLSQNQGGK	glutathione S-transferase P [Homo sapiens]	1	1	4504183		HCD	0	1	1	0	0.0002795	201	3.50748	0	5.23202	100	6005799	3	709.391	2126.16	-0.73447	35.2319	16838	MS2	0/0	0	160013A.raw
	High	ALPGQLKPFETLLSQNQGGK	glutathione S-transferase P [Homo sapiens]	1	1	4504183		HCD	0	1	1	0	0.000339	186	3.26661	0	32.8276	100	5644025	3	709.393	2126.16	1.84913	35.7957	17121	MS2	0/0	0	160013A.raw
	High	ALPGQLKPFETLLSQNQGGK	glutathione S-transferase P [Homo sapiens]	1	1	4504183		HCD	0	1	1	0	0.0003253	190	3.33759	0	44.3442	100	2.6038e+06	3	709.394	2126.17	2.71033	36.1665	17307	MS2	0/0	0	160013A.raw
	High	ALPGQLKPFETLLSQNQGGK	glutathione S-transferase P [Homo sapiens]	1	1	4504183		HCD	0	1	1	0	0.0003253	185	3.46848	0	23.6145	100	3.53471e+06	3	709.395	2126.17	4.94944	36.5432	17492	MS2	0/0	0	160013A.raw
	High	ALPGQLKPFETLLSQNQGGK	glutathione S-transferase P [Homo sapiens]	1	1	4504183		HCD	0	1	1	0	0.0001747	183	3.29208	0	28.9954	100	3.81359e+06	3	709.394	2126.17	3.91601	37.5483	17985	MS2	0/0	0	160013A.raw
	High	ALPGQLKPFETLLSQNQGGK	glutathione S-transferase P [Homo sapiens]	1	1	4504183		HCD	0	1	1	0	0.0003253	181	3.467	0	30.5098	100	3.59316e+06	3	709.397	2126.18	7.53302	39.337	18846	MS2	0/0	0	160013A.raw
	High	ALPGQLKPFETLLSQNQGGK	glutathione S-transferase P [Homo sapiens]	1	1	4504183		HCD	0	1	1	0	0.0003891	184	2.51745	0	12.1538	100	593373	3	709.396	2126.17	5.55228	41.5552	19886	MS2	0/0	0	160013A.raw
	High	ALPGQLKPFETLLSQNQGGK	glutathione S-transferase P [Homo sapiens]	1	1	4504183		HCD	0	1	1	0	0.0003265	185	2.24038	0	6.024	100	1.14686e+06	3	709.394	2126.17	3.31317	41.8577	20016	MS2	0/0	0	160013A.raw
	High	ALPGQLKPFETLLSQNQGGK	glutathione S-transferase P [Homo sapiens]	1	1	4504183		HCD	0	1	1	0	0.002194	190	2.48958	0	25.4523	100	1.3719e+06	3	709.393	2126.17	2.36585	42.1349	20136	MS2	0/0	0	160013A.raw
	High	ALPGQLKPFETLLSQNQGGK	glutathione S-transferase P [Homo sapiens]	1	1	4504183		HCD	0	1	1	0	0.000928	192	1.52265	0	0	100	525350	2	1063.58	2126.16	0.649778	42.7298	20411	MS2	0/0	0	160013A.raw
	High	ALPGQLKPFETLLSQNQGGK	glutathione S-transferase P [Homo sapiens]	1	1	4504183		HCD	0	1	1	0	0.001324	192	2.14953	0	4.77916	100	1.53971e+06	3	709.392	2126.16	0.212853	42.9445	20502	MS2	0/0	0	160013A.raw
	High	ALPGQLKPFETLLSQNQGGK	glutathione S-transferase P [Homo sapiens]	1	1	4504183		HCD	0	1	1	0	0.00115	185	1.83432	0	7.71921	100	929550	3	709.395	2126.17	4.94944	43.351	20688	MS2	0/0	0	160013A.raw
	High	ALPGQLKPFETLLSQNQGGK	glutathione S-transferase P [Homo sapiens]	1	1	4504183		HCD	0	1	1	0	0.0005303	186	2.06039	0	0	100	1130193	3	709.393	2126.16	2.02137	43.7487	20875	MS2	0/0	0	160013A.raw
	High	ALPGQLKPFETLLSQNQGGK	glutathione S-transferase P [Homo sapiens]	1	1	4504183		HCD	0	1	1	0	0.0003253	190	2.20683	0	72.6071	100	1.44683e+06	3	709.393	2126.17	2.45197	44.1637	21064	MS2	0/0	0	160013A.raw
	High	ALPGQLKPFETLLSQNQGGK	glutathione S-transferase P [Homo sapiens]	1	1	4504183		HCD	0	1	1	0	0.0003253	190	2.06464	0	15.7728	100	1.30492e+06	3	709.393	2126.17	2.53809	44.5456	21234	MS2	0/0	0	160013A.raw
	High	ALPGQLKPFETLLSQNQGGK	glutathione S-transferase P [Homo sapiens]	1	1	4504183		HCD	0	1	1	0.001	0.006295	186	1.20351	0	0	100	514475	2	1063.59	2126.16	1.79805	45.3581	21587	MS2	0/0	0	160013A.raw
	High	ALPGQLKPFETLLSQNQGGK	glutathione S-transferase P [Homo sapiens]	1	1	4504183		HCD	0	1	1	0	0.002096	186	1.88706	0	39.5538	100	1041424	3	709.394	2126.17	3.22705	45.4898	21643	MS2	0/0	0	160013A.raw
	High	ALPGQLKPFETLLSQNQGGK	glutathione S-transferase P [Homo sapiens]	1	1	4504183		HCD	0	1	1	0.005	0.07356	185	0.833095	0	17.4398	100	253557	2	1063.59	2126.17	5.128	45.6525	21709	MS2	0/0	0	160013A.raw
	High	ALPGQLKPFETLLSQNQGGK	glutathione S-transferase P [Homo sapiens]	1	1	4504183		HCD	0	1	1	0	0.00187	192	2.38057	0	8.66945	100	1.00833e+06	3	709.392	2126.16	0.987934	45.7598	21755	MS2	0/0	0	160013A.raw
	High	ALPGQLKPFETLLSQNQGGK	glutathione S-transferase P [Homo sapiens]	1	1	4504183		HCD	0	1	1	0	0.0003253	190	2.12792	0	1.32689	100	1.11794e+06	3	709.393	2126.17	2.36585	46.0555	21878	MS2	0/0	0	160013A.raw
	High	ALPGQLKPFETLLSQNQGGK	glutathione S-transferase P [Homo sapiens]	1	1	4504183		HCD	0	1	1	0.001	0.003753	186	2.04742	0	2.10199	100	976558	3	709.393	2126.16	2.02137	46.3569	22003	MS2	0/0	0	160013A.raw
	High	ALPGQLKPFETLLSQNQGGK	glutathione S-transferase P [Homo sapiens]	1	1	4504183		HCD	0	1	1	0	0.0003253	186	2.33714	0	0	100	820623	3	709.393	2126.16	1.84913	46.6678	22131	MS2	0/0	0	160013A.raw
	High	ALPGQLKPFETLLSQNQGGK	glutathione S-transferase P [Homo sapiens]	1	1	4504183		HCD	0	1	1	0	0.0005173	186	1.82598	0	3.32464	100	1118413	3	709.393	2126.17	2.19361	46.9671	22256	MS2	0/0	0	160013A.raw
	High	ALPGQLKPFETLLSQNQGGK	glutathione S-transferase P [Homo sapiens]	1	1	4504183		HCD	0	1	1	0	0.000454	190	1.95254	0	4.46387	100	787881	3	709.393	2126.17	2.36585	47.2651	22381	MS2	0/0	0	160013A.raw
	High	ALPGQLKPFETLLSQNQGGK	glutathione S-transferase P [Homo sapiens]	1	1	4504183		HCD	0	1	1	0.006	0.1159	190	0.839536	0	0	100	311604	3	709.394	2126.17	2.62421	47.5821	22513	MS2	0/0	0	160013A.raw
	High	ALPGQLKPFETLLSQNQGGK	glutathione S-transferase P [Homo sapiens]	1	1	4504183		HCD	0	1	1	0.002	0.02213	186	1.17529	0	0	100	539422	3	709.393	2126.16	1.33241	50.5816	23767	MS2	0/0	0	160013A.raw
	High	AScLYGQLPK	glutathione S-transferase P [Homo sapiens]	1	1	4504183	C3(Carbamidomethyl)	HCD	0	1	1	0	0.001424	268	1.72013	0	0	41	19856942	2	568.793	1136.58	1.76822	20.7976	9635	MS2	0/0	0	160013A.raw
	High	AScLYGQLPK	glutathione S-transferase P [Homo sapiens]	1	1	4504183	C3(Carbamidomethyl)	HCD	0	1	1	0	0.0008611	274	3.17903	0	0	100	8.10377e+06	1	1136.58	1136.58	3.01516	20.8166	9647	MS2	0/0	0	160013A.raw
	High	AScLYGQLPK	glutathione S-transferase P [Homo sapiens]	1	1	4504183	C3(Carbamidomethyl)	HCD	0	1	1	0	0.0006959	268	2.15469	0	1.69177	0	2574773504	2	568.793	1136.58	1.55342	20.9813	9730	MS2	0/0	0	160013A.raw
	High	AScLYGQLPK	glutathione S-transferase P [Homo sapiens]	1	1	4504183	C3(Carbamidomethyl)	HCD	0	1	1	0	0.0009775	271	1.9584	0	1.95565	0	3997868288	2	568.793	1136.58	2.09042	21.0139	9749	MS2	0/0	0	160013A.raw
	High	AScLYGQLPK	glutathione S-transferase P [Homo sapiens]	1	1	4504183	C3(Carbamidomethyl)	HCD	0	1	1	0	0.0009698	271	2.02416	0	1.95565	0	3997868288	2	568.793	1136.58	2.09042	21.0164	9751	MS2	0/0	0	160013A.raw
	High	AScLYGQLPK	glutathione S-transferase P [Homo sapiens]	1	1	4504183	C3(Carbamidomethyl)	HCD	0	1	1	0	0.0008473	271	2.14362	0	1.95565	0	3997868288	2	568.793	1136.58	2.09042	21.0225	9755	MS2	0/0	0	160013A.raw
	High	AScLYGQLPK	glutathione S-transferase P [Homo sapiens]	1	1	4504183	C3(Carbamidomethyl)	HCD	0	1	1	0	0.000721	274	2.18715	0	1.49905	0	4478088704	2	568.793	1136.58	2.19782	21.0481	9768	MS2	0/0	0	160013A.raw
	High	AScLYGQLPK	glutathione S-transferase P [Homo sapiens]	1	1	4504183	C3(Carbamidomethyl)	HCD	0	1	1	0	0.00077	274	1.94313	0	1.49905	0	4478088704	2	568.793	1136.58	2.19782	21.0687	9779	MS2	0/0	0	160013A.raw
	High	AScLYGQLPK	glutathione S-transferase P [Homo sapiens]	1	1	4504183	C3(Carbamidomethyl)	HCD	0	1	1	0	0.0003783	268	3.24298	0	6.65573	1	1052814400	1	1136.58	1136.58	1.29674	21.0751	9781	MS2	0/0	0	160013A.raw
	High	AScLYGQLPK	glutathione S-transferase P [Homo sapiens]	1	1	4504183	C3(Carbamidomethyl)	HCD	0	1	1	0	0.0006544	274	2.06917	0	2.86276	0	4263932160	2	568.793	1136.58	2.19782	21.0764	9782	MS2	0/0	0	160013A.raw
	High	AScLYGQLPK	glutathione S-transferase P [Homo sapiens]	1	1	4504183	C3(Carbamidomethyl)	HCD	0	1	1	0	0.001018	274	2.66729	0	0	38	16578046	1	1136.58	1136.58	2.58556	21.3588	9928	MS2	0/0	0	160013A.raw
	High	AScLYGQLPK	glutathione S-transferase P [Homo sapiens]	1	1	4504183	C3(Carbamidomethyl)	HCD	0	1	1	0	0.0007375	271	2.1492	0	21.4313	4	95012088	2	568.793	1136.58	2.09042	21.3619	9930	MS2	0/0	0	160013A.raw
	High	AScLYGQLPK	glutathione S-transferase P [Homo sapiens]	1	1	4504183	C3(Carbamidomethyl)	HCD	0	1	1	0.001	0.003432	269	2.80782	0	0	100	6377522	1	1136.58	1136.58	-1.1735	21.6307	10075	MS2	0/0	0	160013A.raw
	High	AScLYGQLPK	glutathione S-transferase P [Homo sapiens]	1	1	4504183	C3(Carbamidomethyl)	HCD	0	1	1	0	0.0008311	268	1.9458	0	2.03839	11	35054452	2	568.793	1136.58	1.66082	21.6319	10076	MS2	0/0	0	160013A.raw
	High	AScLYGQLPK	glutathione S-transferase P [Homo sapiens]	1	1	4504183	C3(Carbamidomethyl)	HCD	0	1	1	0	0.0005896	268	2.03119	0	12.3954	22	22179342	2	568.793	1136.58	1.23121	21.9232	10224	MS2	0/0	0	160013A.raw
	High	AScLYGQLPK	glutathione S-transferase P [Homo sapiens]	1	1	4504183	C3(Carbamidomethyl)	HCD	0	1	1	0	0.001925	274	2.21822	0	0	100	3.32877e+06	1	1136.58	1136.58	3.12256	21.9302	10227	MS2	0/0	0	160013A.raw
	High	AScLYGQLPK	glutathione S-transferase P [Homo sapiens]	1	1	4504183	C3(Carbamidomethyl)	HCD	0	1	1	0	0.0004167	276	1.9921	0	49.3511	18	12079900	2	568.793	1136.58	1.01641	22.1965	10371	MS2	0/0	0	160013A.raw
	High	DQQEAALVDMVNDGVEDLR	glutathione S-transferase P [Homo sapiens]	1	1	4504183		HCD	0	1	1	0	0.0003253	190	5.2052	0	3.51072	19	31569268	3	706.333	2116.99	1.84579	37.294	17867	MS2	0/0	0	160013A.raw
	High	DQQEAALVDMVNDGVEDLR	glutathione S-transferase P [Homo sapiens]	1	1	4504183		HCD	0	1	1	0	8.167e-06	195	6.07806	0	5.20297	100	9839732	2	1059	2116.99	2.80357	40.1849	19259	MS2	0/0	0	160013A.raw
	High	DQQEAALVDMVNDGVEDLR	glutathione S-transferase P [Homo sapiens]	1	1	4504183		HCD	0	1	1	0	0.0002687	188	5.18613	0	0.937639	2	259215968	3	706.333	2116.98	1.24034	40.2398	19286	MS2	0/0	0	160013A.raw
	High	DQQEAALVDMVNDGVEDLR	glutathione S-transferase P [Homo sapiens]	1	1	4504183		HCD	0	1	1	0	7.445e-07	188	5.93812	0	3.97391	9	484161152	2	1059	2116.98	1.41968	40.2762	19303	MS2	0/0	0	160013A.raw
	High	DQQEAALVDMVNDGVEDLR	glutathione S-transferase P [Homo sapiens]	1	1	4504183		HCD	0	1	1	0	4.504e-06	188	5.06875	0	3.97391	9	484161152	2	1059	2116.98	1.41968	40.2851	19310	MS2	0/0	0	160013A.raw
	High	DQQEAALVDMVNDGVEDLR	glutathione S-transferase P [Homo sapiens]	1	1	4504183		HCD	0	1	1	0	7.966e-05	190	4.2542	0	28.6786	6	137217024	2	1059	2116.99	1.76565	40.3117	19324	MS2	0/0	0	160013A.raw
	High	DQQEAALVDMVNDGVEDLR	glutathione S-transferase P [Homo sapiens]	1	1	4504183		HCD	0	1	1	0	0.0003253	190	4.72453	0	28.6786	6	137217024	2	1059	2116.99	1.76565	40.313	19325	MS2	0/0	0	160013A.raw
	High	DQQEAALVDMVNDGVEDLR	glutathione S-transferase P [Homo sapiens]	1	1	4504183		HCD	0	1	1	0	0.0001221	190	4.37012	0	28.6786	6	137217024	2	1059	2116.99	1.76565	40.3142	19326	MS2	0/0	0	160013A.raw
	High	DQQEAALVDMVNDGVEDLR	glutathione S-transferase P [Homo sapiens]	1	1	4504183		HCD	0	1	1	0	0.0001783	190	3.83868	0	28.6786	6	137217024	2	1059	2116.99	1.76565	40.3196	19330	MS2	0/0	0	160013A.raw
	High	DQQEAALVDMVNDGVEDLR	glutathione S-transferase P [Homo sapiens]	1	1	4504183		HCD	0	1	1	0	8.504e-07	189	5.24678	0	36.5733	100	8159769	2	1059	2116.99	2.34227	40.4662	19399	MS2	0/0	0	160013A.raw
	High	DQQEAALVDMVNDGVEDLR	glutathione S-transferase P [Homo sapiens]	1	1	4504183		HCD	0	1	1	0	0.0005466	169	1.9308	0	13.5798	100	427047	2	1058.99	2116.98	-1.92474	42.8306	20454	MS2	0/0	0	160013A.raw
	High	EEVVTVETWQEGSLK	glutathione S-transferase P [Homo sapiens]	1	1	4504183		HCD	0	1	1	0	0.0001143	312	3.86749	0	7.81154	25	30878776	2	867.435	1733.86	1.75965	29.0423	13776	MS2	0/0	0	160013A.raw
	High	EEVVTVETWQEGSLK	glutathione S-transferase P [Homo sapiens]	1	1	4504183		HCD	0	1	1	0	5.479e-05	305	3.94947	0	64.0334	11	48177396	2	867.435	1733.86	1.40763	29.3154	13919	MS2	0/0	0	160013A.raw
	High	EEVVTVETWQEGSLK	glutathione S-transferase P [Homo sapiens]	1	1	4504183		HCD	0	1	1	0	0.0002786	312	3.79147	0	12.7497	16	52724672	2	867.435	1733.86	2.39328	29.7445	14136	MS2	0/0	0	160013A.raw
	High	EEVVTVETWQEGSLK	glutathione S-transferase P [Homo sapiens]	1	1	4504183		HCD	0	1	1	0	0.0003254	310	3.83483	0	10.3823	100	4.70187e+06	3	578.626	1733.86	2.56153	29.8957	14207	MS2	0/0	0	160013A.raw
	High	EEVVTVETWQEGSLK	glutathione S-transferase P [Homo sapiens]	1	1	4504183		HCD	0	1	1	0	3.228e-05	310	4.18435	0	9.09766	15	42160140	2	867.435	1733.86	2.53409	30.0959	14302	MS2	0/0	0	160013A.raw
	High	EEVVTVETWQEGSLK	glutathione S-transferase P [Homo sapiens]	1	1	4504183		HCD	0	1	1	0	5.058e-05	312	4.1115	0	43.4967	19	28868672	2	867.435	1733.86	1.97086	30.6791	14588	MS2	0/0	0	160013A.raw
	High	EEVVTVETWQEGSLK	glutathione S-transferase P [Homo sapiens]	1	1	4504183		HCD	0	1	1	0	0.0003253	291	4.06977	0	47.6497	83	3.4684e+06	3	578.624	1733.86	-1.45148	30.8104	14651	MS2	0/0	0	160013A.raw
	High	EEVVTVETWQEGSLK	glutathione S-transferase P [Homo sapiens]	1	1	4504183		HCD	0	1	1	0	0.0003253	299	3.5358	0	10.2859	100	2.87915e+06	3	578.625	1733.86	0.238213	31.1141	14793	MS2	0/0	0	160013A.raw
	High	EEVVTVETWQEGSLK	glutathione S-transferase P [Homo sapiens]	1	1	4504183		HCD	0	1	1	0	4.541e-05	312	3.90015	0	61.2973	16	29830304	2	867.435	1733.86	2.39328	31.1624	14818	MS2	0/0	0	160013A.raw
	High	EEVVTVETWQEGSLK	glutathione S-transferase P [Homo sapiens]	1	1	4504183		HCD	0	1	1	0	0.000315	300	4.09734	0	0	47	18145852	2	867.434	1733.86	0.28117	31.4264	14949	MS2	0/0	0	160013A.raw
	High	EEVVTVETWQEGSLK	glutathione S-transferase P [Homo sapiens]	1	1	4504183		HCD	0	1	1	0	0.0003253	312	3.49522	0	39.9806	89	4.90014e+06	3	578.626	1733.86	2.03351	31.7067	15090	MS2	0/0	0	160013A.raw
	High	EEVVTVETWQEGSLK	glutathione S-transferase P [Homo sapiens]	1	1	4504183		HCD	0	1	1	0	3.286e-05	312	4.16419	0	4.21602	17	46579772	2	867.435	1733.86	1.97086	31.7179	15095	MS2	0/0	0	160013A.raw
	High	EEVVTVETWQEGSLK	glutathione S-transferase P [Homo sapiens]	1	1	4504183		HCD	0	1	1	0	0.0003076	300	4.35513	0	16.9862	99	9178913	2	867.434	1733.86	0.492381	31.9807	15221	MS2	0/0	0	160013A.raw
	High	EEVVTVETWQEGSLK	glutathione S-transferase P [Homo sapiens]	1	1	4504183		HCD	0	1	1	0	0.000222	300	4.24989	0	2.58743	27	17561312	2	867.434	1733.86	0.421978	32.2703	15368	MS2	0/0	0	160013A.raw
	High	EEVVTVETWQEGSLK	glutathione S-transferase P [Homo sapiens]	1	1	4504183		HCD	0	1	1	0	0.0002969	297	4.176	0	4.25313	83	15157824	2	867.434	1733.86	0.914804	32.5546	15515	MS2	0/0	0	160013A.raw
	High	EEVVTVETWQEGSLK	glutathione S-transferase P [Homo sapiens]	1	1	4504183		HCD	0	1	1	0	0.0002835	301	4.22619	0	0	72	16125503	2	867.434	1733.86	1.05561	32.846	15662	MS2	0/0	0	160013A.raw
	High	EEVVTVETWQEGSLK	glutathione S-transferase P [Homo sapiens]	1	1	4504183		HCD	0	1	1	0	0.0001249	292	3.99069	0	78.4676	77	3.02575e+06	2	867.432	1733.86	-0.986099	33.1043	15787	MS2	0/0	0	160013A.raw
	High	EEVVTVETWQEGSLK	glutathione S-transferase P [Homo sapiens]	1	1	4504183		HCD	0	1	1	0	0.0001994	301	3.92282	0	2.60382	20	22409842	2	867.434	1733.86	1.26682	33.3605	15913	MS2	0/0	0	160013A.raw
	High	EEVVTVETWQEGSLK	glutathione S-transferase P [Homo sapiens]	1	1	4504183		HCD	0	1	1	0	2.571e-05	312	4.28846	0	12.7696	19	30832170	2	867.435	1733.86	2.32288	33.6538	16062	MS2	0/0	0	160013A.raw
	High	EEVVTVETWQEGSLK	glutathione S-transferase P [Homo sapiens]	1	1	4504183		HCD	0	1	1	0	0.0001104	312	4.01774	0	12.7696	19	30832170	2	867.435	1733.86	2.32288	33.6664	16068	MS2	0/0	0	160013A.raw
	High	EEVVTVETWQEGSLK	glutathione S-transferase P [Homo sapiens]	1	1	4504183		HCD	0	1	1	0	0.0002157	310	4.05203	0	16.21	18	27328648	2	867.436	1733.86	2.60449	33.9489	16209	MS2	0/0	0	160013A.raw
	High	EEVVTVETWQEGSLK	glutathione S-transferase P [Homo sapiens]	1	1	4504183		HCD	0	1	1	0	0.0001837	301	3.92519	0	2.2935	16	37395136	2	867.435	1733.86	1.68924	34.2086	16334	MS2	0/0	0	160013A.raw
	High	EEVVTVETWQEGSLK	glutathione S-transferase P [Homo sapiens]	1	1	4504183		HCD	0	1	1	0	0.0003253	305	3.70857	0	31.6928	85	3853275	3	578.626	1733.86	1.61109	34.2279	16343	MS2	0/0	0	160013A.raw
	High	EEVVTVETWQEGSLK	glutathione S-transferase P [Homo sapiens]	1	1	4504183		HCD	0	1	1	0	0.0002153	300	4.44718	0	1.20404	21	28678938	2	867.434	1733.86	0.562785	34.4702	16460	MS2	0/0	0	160013A.raw
	High	EEVVTVETWQEGSLK	glutathione S-transferase P [Homo sapiens]	1	1	4504183		HCD	0	1	1	0	0.0003253	305	3.39478	0	28.0659	99	1.98375e+06	3	578.625	1733.86	1.50548	34.5834	16518	MS2	0/0	0	160013A.raw
	High	EEVVTVETWQEGSLK	glutathione S-transferase P [Homo sapiens]	1	1	4504183		HCD	0	1	1	0	4.374e-05	300	4.28764	0	0	30	17492640	2	867.434	1733.86	0.562785	34.7309	16587	MS2	0/0	0	160013A.raw
	High	EEVVTVETWQEGSLK	glutathione S-transferase P [Homo sapiens]	1	1	4504183		HCD	0	1	1	0	3.135e-05	305	4.18006	0	4.26352	21	32397290	2	867.435	1733.86	1.61884	35.0234	16734	MS2	0/0	0	160013A.raw
	High	EEVVTVETWQEGSLK	glutathione S-transferase P [Homo sapiens]	1	1	4504183		HCD	0	1	1	0	0.0003046	312	4.16335	0	8.50563	36	10433159	2	867.435	1733.86	1.83005	35.6045	17026	MS2	0/0	0	160013A.raw
	High	EEVVTVETWQEGSLK	glutathione S-transferase P [Homo sapiens]	1	1	4504183		HCD	0	1	1	0	0.0003253	305	3.5542	0	29.0846	55	17293216	2	867.435	1733.86	1.54844	35.6818	17064	MS2	0/0	0	160013A.raw
	High	EEVVTVETWQEGSLK	glutathione S-transferase P [Homo sapiens]	1	1	4504183		HCD	0	1	1	0	8.183e-05	305	3.78941	0	29.0846	55	17293216	2	867.435	1733.86	1.54844	35.6833	17065	MS2	0/0	0	160013A.raw
	High	EEVVTVETWQEGSLK	glutathione S-transferase P [Homo sapiens]	1	1	4504183		HCD	0	1	1	0	3.925e-05	312	4.10786	0	11.8975	25	32152640	2	867.435	1733.86	2.25247	35.9008	17173	MS2	0/0	0	160013A.raw
	High	EEVVTVETWQEGSLK	glutathione S-transferase P [Homo sapiens]	1	1	4504183		HCD	0	1	1	0	0.0001763	300	3.96079	0	11.7505	36	23936052	2	867.434	1733.86	0.562785	36.2122	17329	MS2	0/0	0	160013A.raw
	High	EEVVTVETWQEGSLK	glutathione S-transferase P [Homo sapiens]	1	1	4504183		HCD	0	1	1	0	8.461e-05	274	4.30138	0	77.8224	26	17085098	2	867.429	1733.85	-4.99914	36.4953	17468	MS2	0/0	0	160013A.raw
	High	EEVVTVETWQEGSLK	glutathione S-transferase P [Homo sapiens]	1	1	4504183		HCD	0	1	1	0	0.0002453	300	4.32491	0	0	100	5983467	2	867.434	1733.86	0.703593	36.7909	17615	MS2	0/0	0	160013A.raw
	High	EEVVTVETWQEGSLK	glutathione S-transferase P [Homo sapiens]	1	1	4504183		HCD	0	1	1	0	5.781e-05	301	4.17003	0	0	58	10418775	2	867.434	1733.86	1.12601	37.2643	17851	MS2	0/0	0	160013A.raw
	High	EEVVTVETWQEGSLK	glutathione S-transferase P [Homo sapiens]	1	1	4504183		HCD	0	1	1	0	0.0002485	312	4.25591	0	1.00723	30	19377206	2	867.435	1733.86	1.90045	37.564	17992	MS2	0/0	0	160013A.raw
	High	EEVVTVETWQEGSLK	glutathione S-transferase P [Homo sapiens]	1	1	4504183		HCD	0	1	1	0	2.92e-05	296	4.18777	0	0	58	16811864	2	867.433	1733.86	0.140363	37.8229	18118	MS2	0/0	0	160013A.raw
	High	EEVVTVETWQEGSLK	glutathione S-transferase P [Homo sapiens]	1	1	4504183		HCD	0	1	1	0	8.971e-05	312	3.95861	0	0	47	11804611	2	867.435	1733.86	1.75965	38.1179	18265	MS2	0/0	0	160013A.raw
	High	EEVVTVETWQEGSLK	glutathione S-transferase P [Homo sapiens]	1	1	4504183		HCD	0	1	1	0	4.125e-05	311	4.36643	0	0	100	8983407	2	867.436	1733.86	3.09731	38.3791	18394	MS2	0/0	0	160013A.raw
	High	EEVVTVETWQEGSLK	glutathione S-transferase P [Homo sapiens]	1	1	4504183		HCD	0	1	1	0	0.000259	296	3.91652	0	14.7502	66	11990439	2	867.433	1733.86	-0.493272	38.6403	18518	MS2	0/0	0	160013A.raw
	High	EEVVTVETWQEGSLK	glutathione S-transferase P [Homo sapiens]	1	1	4504183		HCD	0	1	1	0	0.0003036	305	4.00905	0	19.7233	48	10209741	2	867.435	1733.86	1.54844	38.9147	18643	MS2	0/0	0	160013A.raw
	High	EEVVTVETWQEGSLK	glutathione S-transferase P [Homo sapiens]	1	1	4504183		HCD	0	1	1	0	0.0002432	310	3.74562	0	21.128	85	11603870	2	867.436	1733.86	2.60449	39.1759	18770	MS2	0/0	0	160013A.raw
	High	EEVVTVETWQEGSLK	glutathione S-transferase P [Homo sapiens]	1	1	4504183		HCD	0	1	1	0	9.871e-05	312	3.76593	0	26.2195	62	11846703	2	867.435	1733.86	2.25247	39.4415	18896	MS2	0/0	0	160013A.raw
	High	EEVVTVETWQEGSLK	glutathione S-transferase P [Homo sapiens]	1	1	4504183		HCD	0	1	1	0	9.271e-05	299	4.01018	0	25.8236	24	22014832	2	867.433	1733.86	0.210766	39.71	19023	MS2	0/0	0	160013A.raw
	High	EEVVTVETWQEGSLK	glutathione S-transferase P [Homo sapiens]	1	1	4504183		HCD	0	1	1	0	0.0003253	301	3.55469	0	16.2336	100	1.86852e+06	3	578.625	1733.86	1.29427	39.7374	19035	MS2	0/0	0	160013A.raw
	High	EEVVTVETWQEGSLK	glutathione S-transferase P [Homo sapiens]	1	1	4504183		HCD	0	1	1	0	4.231e-05	301	4.33306	0	0	100	9192008	2	867.434	1733.86	1.05561	39.9732	19155	MS2	0/0	0	160013A.raw
	High	EEVVTVETWQEGSLK	glutathione S-transferase P [Homo sapiens]	1	1	4504183		HCD	0	1	1	0	0.0003253	300	3.67884	0		100	0	2	867.434	1733.86	0.714317	40.2715	19300	MS2	0/0	0	160013A.raw
	High	EEVVTVETWQEGSLK	glutathione S-transferase P [Homo sapiens]	1	1	4504183		HCD	0	1	1	0	0.0003253	300	3.26853	0	0	100	1.28841e+06	2	867.434	1733.86	0.633189	41.0225	19660	MS2	0/0	0	160013A.raw
	High	EEVVTVETWQEGSLK	glutathione S-transferase P [Homo sapiens]	1	1	4504183		HCD	0	1	1	0	0.0003253	301	2.87508	0	6.04313	100	911180	2	867.434	1733.86	0.985207	41.3178	19785	MS2	0/0	0	160013A.raw
	High	EEVVTVETWQEGSLK	glutathione S-transferase P [Homo sapiens]	1	1	4504183		HCD	0	1	1	0	0.0003253	310	3.21637	0	6.50519	100	968854	2	867.435	1733.86	2.53409	41.651	19926	MS2	0/0	0	160013A.raw
	High	EEVVTVETWQEGSLK	glutathione S-transferase P [Homo sapiens]	1	1	4504183		HCD	0	1	1	0	0.0003253	300	2.7559	0	15.5195	100	1.22562e+06	2	867.434	1733.86	0.703593	41.9578	20059	MS2	0/0	0	160013A.raw
	High	EEVVTVETWQEGSLK	glutathione S-transferase P [Homo sapiens]	1	1	4504183		HCD	0	1	1	0	0.0003253	305	2.88056	0	0	100	837460	2	867.435	1733.86	1.61884	42.739	20415	MS2	0/0	0	160013A.raw
	High	EEVVTVETWQEGSLK	glutathione S-transferase P [Homo sapiens]	1	1	4504183		HCD	0	1	1	0	0.0003253	313	2.73379	0	0	100	991686	2	867.435	1733.86	2.11167	43.0156	20534	MS2	0/0	0	160013A.raw
	High	EEVVTVETWQEGSLK	glutathione S-transferase P [Homo sapiens]	1	1	4504183		HCD	0	1	1	0	0.0003253	310	3.23689	0	0	100	646805	2	867.435	1733.86	2.53409	43.4321	20725	MS2	0/0	0	160013A.raw
	High	EEVVTVETWQEGSLK	glutathione S-transferase P [Homo sapiens]	1	1	4504183		HCD	0	1	1	0	0.0003253	301	3.07397	0	0	100	630015	2	867.434	1733.86	1.26682	43.8356	20916	MS2	0/0	0	160013A.raw
	High	EEVVTVETWQEGSLK	glutathione S-transferase P [Homo sapiens]	1	1	4504183		HCD	0	1	1	0	0.0003253	300	2.59907	0	0	100	739404	2	867.434	1733.86	0.421978	44.3508	21147	MS2	0/0	0	160013A.raw
	High	EEVVTVETWQEGSLK	glutathione S-transferase P [Homo sapiens]	1	1	4504183		HCD	0	1	1	0	0.0003253	296	3.59837	0	6.04543	100	1309530	2	867.433	1733.86	0.140363	44.7783	21337	MS2	0/0	0	160013A.raw
	High	EEVVTVETWQEGSLK	glutathione S-transferase P [Homo sapiens]	1	1	4504183		HCD	0	1	1	0	6.026e-05	310	3.69042	0	15.0329	100	2.30085e+06	2	867.436	1733.86	2.8157	45.1306	21488	MS2	0/0	0	160013A.raw
	High	EEVVTVETWQEGSLK	glutathione S-transferase P [Homo sapiens]	1	1	4504183		HCD	0	1	1	0.001	0.007417	312	1.584	0	55.7639	100	246738	2	867.437	1733.87	4.64619	45.4012	21604	MS2	0/0	0	160013A.raw
	High	FQDGDLTLYQSNTILR	glutathione S-transferase P [Homo sapiens]	1	1	4504183		HCD	0	1	1	0	4.806e-05	292	5.30511	0	0	100	8200835	2	942.48	1883.95	1.12561	32.9622	15722	MS2	0/0	0	160013A.raw
	High	FQDGDLTLYQSNTILR	glutathione S-transferase P [Homo sapiens]	1	1	4504183		HCD	0	1	1	0	0.0003253	283	4.13939	0	0	16	23566924	3	628.655	1883.95	-0.404206	33.1145	15793	MS2	0/0	0	160013A.raw
	High	FQDGDLTLYQSNTILR	glutathione S-transferase P [Homo sapiens]	1	1	4504183		HCD	0	1	1	0	4.047e-05	292	4.41598	0	0.168913	0	1983364224	2	942.48	1883.95	1.12561	33.2339	15850	MS2	0/0	0	160013A.raw
	High	FQDGDLTLYQSNTILR	glutathione S-transferase P [Homo sapiens]	1	1	4504183		HCD	0	1	1	0	3.179e-05	296	4.18575	0	0.117601	1	1320468096	2	942.48	1883.95	1.51438	33.2793	15873	MS2	0/0	0	160013A.raw
	High	FQDGDLTLYQSNTILR	glutathione S-transferase P [Homo sapiens]	1	1	4504183		HCD	0	1	1	0	0.0003253	289	3.37832	0	6.72144	10	40858128	3	628.656	1883.95	1.44245	33.4025	15935	MS2	0/0	0	160013A.raw
	High	FQDGDLTLYQSNTILR	glutathione S-transferase P [Homo sapiens]	1	1	4504183		HCD	0	1	1	0	5.045e-05	296	4.87296	0	0.237324	4	168058976	2	942.48	1883.95	1.70876	33.5207	15997	MS2	0/0	0	160013A.raw
	High	FQDGDLTLYQSNTILR	glutathione S-transferase P [Homo sapiens]	1	1	4504183		HCD	0	1	1	0	0.0003253	300	3.53144	0	75.6837	7	43135232	3	628.656	1883.95	1.92841	33.712	16093	MS2	0/0	0	160013A.raw
	High	FQDGDLTLYQSNTILR	glutathione S-transferase P [Homo sapiens]	1	1	4504183		HCD	0	1	1	0	6.603e-05	296	4.25335	0	0	2	253058432	2	942.48	1883.95	1.70876	33.8093	16144	MS2	0/0	0	160013A.raw
	High	FQDGDLTLYQSNTILR	glutathione S-transferase P [Homo sapiens]	1	1	4504183		HCD	0	1	1	0	0.0003253	296	3.7952	0	4.60714	72	9004504	3	628.656	1883.95	2.70594	33.9876	16229	MS2	0/0	0	160013A.raw
	High	FQDGDLTLYQSNTILR	glutathione S-transferase P [Homo sapiens]	1	1	4504183		HCD	0	1	1	0	7.113e-05	303	4.79366	0	0	11	43484468	2	942.481	1883.95	2.35671	34.0687	16270	MS2	0/0	0	160013A.raw
	High	FQDGDLTLYQSNTILR	glutathione S-transferase P [Homo sapiens]	1	1	4504183		HCD	0	1	1	0	2.133e-05	300	3.7451	0	0	36	12678343	2	942.48	1883.95	1.90315	34.6524	16551	MS2	0/0	0	160013A.raw
	High	FQDGDLTLYQSNTILR	glutathione S-transferase P [Homo sapiens]	1	1	4504183		HCD	0	1	1	0	6.491e-05	293	4.68402	0	0	100	10626895	2	942.479	1883.95	0.866431	34.9395	16690	MS2	0/0	0	160013A.raw
	High	FQDGDLTLYQSNTILR	glutathione S-transferase P [Homo sapiens]	1	1	4504183		HCD	0	1	1	0	6.229e-06	293	5.11145	0	0	12	58160408	2	942.479	1883.95	0.931226	35.1964	16817	MS2	0/0	0	160013A.raw
	High	FQDGDLTLYQSNTILR	glutathione S-transferase P [Homo sapiens]	1	1	4504183		HCD	0	1	1	0	7.32e-05	296	4.79693	0	10.9038	97	17546072	2	942.481	1883.95	2.61589	35.4973	16973	MS2	0/0	0	160013A.raw
	High	FQDGDLTLYQSNTILR	glutathione S-transferase P [Homo sapiens]	1	1	4504183		HCD	0	1	1	0	1.67e-05	296	4.2633	0	0	100	5.49801e+06	2	942.481	1883.95	2.68068	35.9968	17222	MS2	0/0	0	160013A.raw
	High	FQDGDLTLYQSNTILR	glutathione S-transferase P [Homo sapiens]	1	1	4504183		HCD	0	1	1	0	9.551e-06	293	4.8069	0	4.54941	100	7781750	2	942.479	1883.95	0.672047	36.2918	17369	MS2	0/0	0	160013A.raw
	High	FQDGDLTLYQSNTILR	glutathione S-transferase P [Homo sapiens]	1	1	4504183		HCD	0	1	1	0	7.631e-05	288	4.33317	0	34.6528	100	7.17906e+06	2	942.478	1883.95	-0.299876	36.5782	17509	MS2	0/0	0	160013A.raw
	High	FQDGDLTLYQSNTILR	glutathione S-transferase P [Homo sapiens]	1	1	4504183		HCD	0	1	1	0	9.691e-06	300	3.95642	0	0	100	4.47059e+06	2	942.48	1883.95	2.03274	37.3897	17913	MS2	0/0	0	160013A.raw
	High	FQDGDLTLYQSNTILR	glutathione S-transferase P [Homo sapiens]	1	1	4504183		HCD	0	1	1	0	9.312e-05	288	4.50698	0	0	100	3.4972e+06	2	942.477	1883.95	-1.72537	37.6543	18034	MS2	0/0	0	160013A.raw
	High	FQDGDLTLYQSNTILR	glutathione S-transferase P [Homo sapiens]	1	1	4504183		HCD	0	1	1	0	0.0001002	303	4.21595	0	0	100	3.37141e+06	2	942.481	1883.95	2.35671	39.2349	18797	MS2	0/0	0	160013A.raw
	High	FQDGDLTLYQSNTILR	glutathione S-transferase P [Homo sapiens]	1	1	4504183		HCD	0	1	1	0	0.0003253	303	3.38679	0	0	100	1.65493e+06	2	942.481	1883.95	2.22712	41.3109	19782	MS2	0/0	0	160013A.raw
	High	FQDGDLTLYQSNTILR	glutathione S-transferase P [Homo sapiens]	1	1	4504183		HCD	0	1	1	0	1.936e-05	309	3.77034	0	0	100	2.30232e+06	2	942.482	1883.96	3.5878	41.7506	19969	MS2	0/0	0	160013A.raw
	High	FQDGDLTLYQSNTILR	glutathione S-transferase P [Homo sapiens]	1	1	4504183		HCD	0	1	1	0	7.563e-05	303	3.97297	0	5.45174	100	2.84377e+06	2	942.481	1883.95	2.35671	42.0305	20092	MS2	0/0	0	160013A.raw
	High	FQDGDLTLYQSNTILR	glutathione S-transferase P [Homo sapiens]	1	1	4504183		HCD	0	1	1	0	1.797e-05	303	3.35088	0		100	0	2	942.481	1883.95	2.14184	42.3064	20218	MS2	0/0	0	160013A.raw
	High	FQDGDLTLYQSNTILR	glutathione S-transferase P [Homo sapiens]	1	1	4504183		HCD	0	1	1	0	4.158e-05	285	4.19511	0	71.4991	100	1.65092e+06	2	942.477	1883.95	-1.46619	42.6855	20391	MS2	0/0	0	160013A.raw
	High	FQDGDLTLYQSNTILR	glutathione S-transferase P [Homo sapiens]	1	1	4504183		HCD	0	1	1	0	4.178e-06	295	3.95544	0	31.1717	100	1.84195e+06	2	942.479	1883.95	0.607252	42.9726	20514	MS2	0/0	0	160013A.raw
	High	FQDGDLTLYQSNTILR	glutathione S-transferase P [Homo sapiens]	1	1	4504183		HCD	0	1	1	0	8.03e-06	289	4.06076	0	0	100	2.09488e+06	2	942.48	1883.95	1.1904	43.249	20640	MS2	0/0	0	160013A.raw
	High	FQDGDLTLYQSNTILR	glutathione S-transferase P [Homo sapiens]	1	1	4504183		HCD	0	1	1	0	1.523e-05	295	3.57047	0	0	100	1.57556e+06	2	942.479	1883.95	0.283278	43.6128	20812	MS2	0/0	0	160013A.raw
	High	FQDGDLTLYQSNTILR	glutathione S-transferase P [Homo sapiens]	1	1	4504183		HCD	0	1	1	0	5.597e-05	303	4.30864	0	0	100	1.58532e+06	2	942.481	1883.95	2.22712	43.8769	20933	MS2	0/0	0	160013A.raw
	High	FQDGDLTLYQSNTILR	glutathione S-transferase P [Homo sapiens]	1	1	4504183		HCD	0	1	1	0	2.09e-05	290	3.4372	0	0	100	1.89692e+06	2	942.478	1883.95	-0.105491	44.1508	21058	MS2	0/0	0	160013A.raw
	High	FQDGDLTLYQSNTILR	glutathione S-transferase P [Homo sapiens]	1	1	4504183		HCD	0	1	1	0	5.995e-05	300	4.44754	0	0	100	1.66285e+06	2	942.48	1883.95	1.77356	44.4326	21184	MS2	0/0	0	160013A.raw
	High	FQDGDLTLYQSNTILR	glutathione S-transferase P [Homo sapiens]	1	1	4504183		HCD	0	1	1	0	1.195e-05	300	4.43584	0	11.1561	100	2.03427e+06	2	942.48	1883.95	2.03274	44.72	21310	MS2	0/0	0	160013A.raw
	High	FQDGDLTLYQSNTILR	glutathione S-transferase P [Homo sapiens]	1	1	4504183		HCD	0	1	1	0	2.539e-05	289	3.37025	0	10.665	100	2.06599e+06	2	942.48	1883.95	1.2552	45.0114	21436	MS2	0/0	0	160013A.raw
	High	FQDGDLTLYQSNTILR	glutathione S-transferase P [Homo sapiens]	1	1	4504183		HCD	0	1	1	0	0.0001032	303	3.95633	0	0	100	1.69561e+06	2	942.482	1883.96	3.13424	45.3032	21562	MS2	0/0	0	160013A.raw
	High	FQDGDLTLYQSNTILR	glutathione S-transferase P [Homo sapiens]	1	1	4504183		HCD	0	1	1	0	9.608e-05	296	3.06187	0	11.4964	100	785183	2	942.481	1883.95	2.55109	45.6004	21688	MS2	0/0	0	160013A.raw
	High	FQDGDLTLYQSNTILR	glutathione S-transferase P [Homo sapiens]	1	1	4504183		HCD	0	1	1	0	2.035e-05	293	3.2024	0	3.0831	100	728928	2	942.479	1883.95	0.996021	45.9018	21814	MS2	0/0	0	160013A.raw
	High	FQDGDLTLYQSNTILR	glutathione S-transferase P [Homo sapiens]	1	1	4504183		HCD	0	1	1	0	0.0003253	289	3.08787	0	3.08676	100	591450	2	942.48	1883.95	1.2552	46.2049	21940	MS2	0/0	0	160013A.raw
	High	FQDGDLTLYQSNTILR	glutathione S-transferase P [Homo sapiens]	1	1	4504183		HCD	0	1	1	0	0.0003253	295	1.73909	0	0	100	380576	2	942.479	1883.95	0.477662	46.5091	22066	MS2	0/0	0	160013A.raw
	High	FQDGDLTLYQSNTILR	glutathione S-transferase P [Homo sapiens]	1	1	4504183		HCD	0	1	1	0	0.0003253	300	2.20661	0	0	100	367165	2	942.48	1883.95	2.03274	46.7713	22174	MS2	0/0	0	160013A.raw
	High	FQDGDLTLYQSNTILR	glutathione S-transferase P [Homo sapiens]	1	1	4504183		HCD	0	1	1	0	0.0003253	293	1.48141	0	0	100	338565	2	942.479	1883.95	0.931226	47.0656	22297	MS2	0/0	0	160013A.raw
	High	FQDGDLTLYQSNTILR	glutathione S-transferase P [Homo sapiens]	1	1	4504183		HCD	0	1	1	0	0.0003996	300	1.1685	0	0	100	270345	2	942.48	1883.95	2.03274	47.3684	22423	MS2	0/0	0	160013A.raw
	High	FQDGDLTLYQSNTILR	glutathione S-transferase P [Homo sapiens]	1	1	4504183		HCD	0	1	1	0	0.00239	296	1.10079	0	0	100	195502	2	942.48	1883.95	1.70876	50.4319	23704	MS2	0/0	0	160013A.raw
	High	LKAFLASPEYVNLPINGNGKQ	glutathione S-transferase P [Homo sapiens]	1	1	4504183		HCD	0	1	1	0	0.0002592	224	5.71674	2	4.69944	100	8498479	3	758.416	2273.23	2.48587	31.1826	14827	MS2	0/0	0	160013A.raw
	High	MLLADQGQSWK	glutathione S-transferase P [Homo sapiens]	1	1	4504183		HCD	0	1	1	0	0.0003253	342	3.48025	0	18.6671	100	8255145	2	638.823	1276.64	2.4252	24.7129	11638	MS2	0/0	0	160013A.raw
	High	MLLADQGQSWK	glutathione S-transferase P [Homo sapiens]	1	1	4504183		HCD	0	1	1	0	0.0003253	342	4.11863	0	0	100	9555049	1	1276.64	1276.64	2.38792	24.7396	11653	MS2	0/0	0	160013A.raw
	High	MLLADQGQSWK	glutathione S-transferase P [Homo sapiens]	1	1	4504183		HCD	0	1	1	0	0.0003253	342	3.15524	0	4.34371	0	6136722432	2	638.823	1276.64	2.23396	24.8483	11710	MS2	0/0	0	160013A.raw
	High	MLLADQGQSWK	glutathione S-transferase P [Homo sapiens]	1	1	4504183		HCD	0	1	1	0	0.0003253	342	3.16097	0	3.27461	0	8083992576	2	638.823	1276.64	2.32958	24.8742	11722	MS2	0/0	0	160013A.raw
	High	MLLADQGQSWK	glutathione S-transferase P [Homo sapiens]	1	1	4504183		HCD	0	1	1	0	0.0003253	342	3.17618	0	3.27461	0	8083992576	2	638.823	1276.64	2.32958	24.8879	11732	MS2	0/0	0	160013A.raw
	High	MLLADQGQSWK	glutathione S-transferase P [Homo sapiens]	1	1	4504183		HCD	0	1	1	0	0.0003253	362	3.32047	0	3.78112	0	2297725952	2	638.823	1276.64	3.09453	24.9782	11776	MS2	0/0	0	160013A.raw
	High	MLLADQGQSWK	glutathione S-transferase P [Homo sapiens]	1	1	4504183		HCD	0	1	1	0	0.0003253	360	2.88905	0	6.16213	9	53023376	1	1276.64	1276.64	3.63096	25.0202	11797	MS2	0/0	0	160013A.raw
	High	MLLADQGQSWK	glutathione S-transferase P [Homo sapiens]	1	1	4504183		HCD	0	1	1	0	0.0003253	355	2.97017	0	7.48794	4	121620176	2	638.823	1276.64	1.75587	25.2466	11904	MS2	0/0	0	160013A.raw
	High	MLLADQGQSWK	glutathione S-transferase P [Homo sapiens]	1	1	4504183		HCD	0	1	1	0	0.0003253	360	3.07557	0	14.4767	100	5461024	1	1276.64	1276.64	4.68276	25.2905	11923	MS2	0/0	0	160013A.raw
	High	MLLADQGQSWK	glutathione S-transferase P [Homo sapiens]	1	1	4504183		HCD	0	1	1	0	0.0003253	355	2.94744	0	5.13764	10	58088872	2	638.822	1276.64	1.66025	25.5061	12028	MS2	0/0	0	160013A.raw
	High	MLLADQGQSWK	glutathione S-transferase P [Homo sapiens]	1	1	4504183		HCD	0	1	1	0	0.0003253	355	3.20568	0	0	100	2.00456e+06	1	1276.64	1276.64	1.90983	25.5471	12049	MS2	0/0	0	160013A.raw
	High	MLLADQGQSWK	glutathione S-transferase P [Homo sapiens]	1	1	4504183		HCD	0	1	1	0	0.0003253	355	2.91492	0	13.4202	15	32886394	2	638.823	1276.64	1.75587	25.7637	12154	MS2	0/0	0	160013A.raw
	High	MLLADQGQSWK	glutathione S-transferase P [Homo sapiens]	1	1	4504183		HCD	0	1	1	0	0.0003253	367	2.98288	0	0	100	5.15647e+06	1	1276.64	1276.64	6.97758	25.8458	12199	MS2	0/0	0	160013A.raw
	High	MLLADQGQSWK	glutathione S-transferase P [Homo sapiens]	1	1	4504183		HCD	0	1	1	0	0.0003253	355	2.98872	0	8.41929	11	35810620	2	638.823	1276.64	1.94711	26.0528	12301	MS2	0/0	0	160013A.raw
	High	MLLADQGQSWK	glutathione S-transferase P [Homo sapiens]	1	1	4504183		HCD	0	1	1	0	0.0003253	342	2.87436	0	12.717	17	18521854	2	638.823	1276.64	2.61644	26.3164	12429	MS2	0/0	0	160013A.raw
	High	MLLADQGQSWK	glutathione S-transferase P [Homo sapiens]	1	1	4504183		HCD	0	1	1	0	0.0003253	355	2.94379	0	9.91709	21	35055464	2	638.823	1276.64	2.04273	26.5806	12554	MS2	0/0	0	160013A.raw
	High	MLLADQGQSWK	glutathione S-transferase P [Homo sapiens]	1	1	4504183		HCD	0	1	1	0	0.0003253	362	3.00261	0	25.4286	34	12209103	2	638.823	1276.64	3.09453	26.8462	12679	MS2	0/0	0	160013A.raw
	High	MLLADQGQSWK	glutathione S-transferase P [Homo sapiens]	1	1	4504183		HCD	0	1	1	0	0.0003253	355	2.73438	0	60.8728	19	8523516	2	638.823	1276.64	1.75587	27.1124	12805	MS2	0/0	0	160013A.raw
	High	MLLADQGQSWK	glutathione S-transferase P [Homo sapiens]	1	1	4504183		HCD	0	1	1	0	0.0003253	355	2.69182	0	0	28	11047184	2	638.823	1276.64	2.04273	27.4121	12960	MS2	0/0	0	160013A.raw
	High	MLLADQGQSWK	glutathione S-transferase P [Homo sapiens]	1	1	4504183		HCD	0	1	1	0	0.0003253	363	3.10548	0	0	100	8401906	2	638.821	1276.64	-0.156501	27.7873	13159	MS2	0/0	0	160013A.raw
	High	MLLADQGQSWK	glutathione S-transferase P [Homo sapiens]	1	1	4504183		HCD	0	1	1	0	0.0003257	360	2.67691	0	36.3615	46	7511306	2	638.824	1276.64	4.43318	28.0484	13288	MS2	0/0	0	160013A.raw
	High	MLLADQGQSWK	glutathione S-transferase P [Homo sapiens]	1	1	4504183		HCD	0	1	1	0	0.0003253	362	2.57733	0	30.5083	50	7372458	2	638.823	1276.64	2.90329	28.4443	13475	MS2	0/0	0	160013A.raw
	High	MLLADQGQSWK	glutathione S-transferase P [Homo sapiens]	1	1	4504183		HCD	0	1	1	0	0.0003253	355	2.86151	0	25.439	100	7.69915e+06	2	638.823	1276.64	2.04273	28.7396	13624	MS2	0/0	0	160013A.raw
	High	MLLADQGQSWK	glutathione S-transferase P [Homo sapiens]	1	1	4504183		HCD	0	1	1	0	0.0003253	342	3.41107	0	37.1682	100	5384278	2	638.823	1276.64	2.4252	29.0129	13760	MS2	0/0	0	160013A.raw
	High	MLLADQGQSWK	glutathione S-transferase P [Homo sapiens]	1	1	4504183		HCD	0	1	1	0	0.0003253	352	2.77974	0	15.2193	78	5524323	2	638.822	1276.64	0.417211	29.7113	14120	MS2	0/0	0	160013A.raw
	High	MLLADQGQSWK	glutathione S-transferase P [Homo sapiens]	1	1	4504183		HCD	0	1	1	0	0.0003254	352	2.90527	0	32.2538	100	5.34598e+06	2	638.822	1276.64	0.225974	31.6549	15064	MS2	0/0	0	160013A.raw
	High	MLLADQGQSWK	glutathione S-transferase P [Homo sapiens]	1	1	4504183		HCD	0	1	1	0	0.0003832	352	2.34128	0	14.0745	100	4.58119e+06	2	638.822	1276.64	1.08654	32.232	15348	MS2	0/0	0	160013A.raw
	High	MLLADQGQSWK	glutathione S-transferase P [Homo sapiens]	1	1	4504183		HCD	0	1	1	0	0.0006244	360	1.11055	0	62.79	100	1.94549e+06	2	638.824	1276.64	3.477	37.5071	17967	MS2	0/0	0	160013A.raw
	High	MLLADQGQSWK	glutathione S-transferase P [Homo sapiens]	1	1	4504183		HCD	0	1	1	0.001	0.006544	343	2.35001	0	43.6187	100	2.32952e+06	2	638.832	1276.66	17.2458	40.4067	19372	MS2	0/0	0	160013A.raw
	High	MLLADQGQSWK	glutathione S-transferase P [Homo sapiens]	1	1	4504183		HCD	0	1	1	0.002	0.02057	360	1.67123	0	61.5003	100	772383	2	638.824	1276.64	3.477	41.0361	19666	MS2	0/0	0	160013A.raw
	High	MLLADQGQSWK	glutathione S-transferase P [Homo sapiens]	1	1	4504183		HCD	0	1	1	0.001	0.009687	355	1.94376	0	55.5619	100	810533	2	638.823	1276.64	1.85149	41.7707	19978	MS2	0/0	0	160013A.raw
	High	MLLADQGQSWK	glutathione S-transferase P [Homo sapiens]	1	1	4504183		HCD	0	1	1	0	0.001161	362	2.2572	0	53.6691	100	1167512	2	638.823	1276.64	3.09453	43.0831	20565	MS2	0/0	0	160013A.raw
	High	MLLADQGQSWK	glutathione S-transferase P [Homo sapiens]	1	1	4504183		HCD	0	1	1	0.001	0.008477	352	2.29203	0	14.2707	100	892719	2	638.822	1276.64	0.225974	43.3909	20705	MS2	0/0	0	160013A.raw
	High	MLLADQGQSWK	glutathione S-transferase P [Homo sapiens]	1	1	4504183		HCD	0	1	1	0.002	0.02303	342	1.49089	0	32.2502	100	905348	2	638.823	1276.64	2.23396	43.6931	20848	MS2	0/0	0	160013A.raw
	High	MLLADQGQSWK	glutathione S-transferase P [Homo sapiens]	1	1	4504183		HCD	0	1	1	0.001	0.003328	342	1.92209	0	40.0791	100	702769	2	638.823	1276.64	2.52082	43.9695	20976	MS2	0/0	0	160013A.raw
	High	MLLADQGQSWK	glutathione S-transferase P [Homo sapiens]	1	1	4504183		HCD	0	1	1	0	0.0003253	355	2.80734	0	36.2829	100	1.14056e+06	2	638.823	1276.64	1.85149	44.2498	21102	MS2	0/0	0	160013A.raw
	High	MLLADQGQSWK	glutathione S-transferase P [Homo sapiens]	1	1	4504183		HCD	0	1	1	0	0.002689	355	2.47421	0	29.5648	100	1261586	2	638.823	1276.64	2.13834	44.5479	21235	MS2	0/0	0	160013A.raw
	High	MLLADQGQSWK	glutathione S-transferase P [Homo sapiens]	1	1	4504183		HCD	0	1	1	0	0.0004693	355	2.29915	0	44.8847	100	969503	2	638.822	1276.64	1.66025	44.8319	21359	MS2	0/0	0	160013A.raw
	High	MLLADQGQSWK	glutathione S-transferase P [Homo sapiens]	1	1	4504183		HCD	0	1	1	0	0.0008059	355	1.85463	0	66.9884	100	746967	2	638.823	1276.64	1.94711	45.8818	21806	MS2	0/0	0	160013A.raw
	High	MLLADQGQSWK	glutathione S-transferase P [Homo sapiens]	1	1	4504183		HCD	0	1	1	0.001	0.0134	355	1.82298	0	27.8848	100	460432	2	638.823	1276.64	1.85149	46.162	21922	MS2	0/0	0	160013A.raw
	High	MLLADQGQSWK	glutathione S-transferase P [Homo sapiens]	1	1	4504183		HCD	0	1	1	0.001	0.006688	355	1.31622	0	5.18208	100	303583	2	638.823	1276.64	2.04273	46.4589	22046	MS2	0/0	0	160013A.raw
	High	MLLADQGQSWK	glutathione S-transferase P [Homo sapiens]	1	1	4504183		HCD	0	1	1	0.001	0.0112	342	1.02832	0	23.4302	100	260468	2	638.823	1276.64	2.23396	46.7759	22176	MS2	0/0	0	160013A.raw
	High	MLLADQGQSWK	glutathione S-transferase P [Homo sapiens]	1	1	4504183		HCD	0	1	1	0.001	0.01033	342	1.32682	0	16.9738	100	225318	2	638.823	1276.64	2.32958	47.0678	22298	MS2	0/0	0	160013A.raw
	High	MLLADQGQSWKEEVVTVETWQEGSLK	glutathione S-transferase P [Homo sapiens]	1	1	4504183		HCD	0	1	1	0	2.093e-07	231	6.72496	1	10.2849	23	34035612	3	997.833	2991.48	2.26525	37.7108	18061	MS2	0/0	0	160013A.raw
	High	MLLADQGQSWKEEVVTVETWQEGSLK	glutathione S-transferase P [Homo sapiens]	1	1	4504183		HCD	0	1	1	0	2.502e-09	231	7.97162	1	0	44	20246480	2	1496.25	2991.48	2.24934	37.7477	18081	MS2	0/0	0	160013A.raw
	High	MLLADQGQSWKEEVVTVETWQEGSLK	glutathione S-transferase P [Homo sapiens]	1	1	4504183		HCD	0	1	1	0	0.0003253	227	6.01094	1	1.93219	13	45841792	4	748.626	2991.48	1.1386	37.7696	18091	MS2	0/0	0	160013A.raw
	High	MLLADQGQSWKEEVVTVETWQEGSLK	glutathione S-transferase P [Homo sapiens]	1	1	4504183		HCD	0	1	1	0	1.972e-06	231	6.75804	1	4.61402	5	362237952	3	997.833	2991.48	2.26525	37.8152	18115	MS2	0/0	0	160013A.raw
	High	MLLADQGQSWKEEVVTVETWQEGSLK	glutathione S-transferase P [Homo sapiens]	1	1	4504183		HCD	0	1	1	0	0.0003253	227	5.30507	1	2.42372	12	97906016	4	748.626	2991.48	1.1386	37.9346	18175	MS2	0/0	0	160013A.raw
	High	MLLADQGQSWKEEVVTVETWQEGSLK	glutathione S-transferase P [Homo sapiens]	1	1	4504183		HCD	0	1	1	0	8.073e-07	228	7.17087	1	1.08743	5	148452928	3	997.832	2991.48	1.28591	37.9912	18202	MS2	0/0	0	160013A.raw
	High	MLLADQGQSWKEEVVTVETWQEGSLK	glutathione S-transferase P [Homo sapiens]	1	1	4504183		HCD	0	1	1	0	5.004e-07	232	6.47437	1	0	50	14110387	2	1496.25	2991.48	2.33096	38.033	18223	MS2	0/0	0	160013A.raw
	High	MLLADQGQSWKEEVVTVETWQEGSLK	glutathione S-transferase P [Homo sapiens]	1	1	4504183		HCD	0	1	1	0	0.0003253	228	5.16508	1	2.75491	16	32214406	4	748.626	2991.48	1.30182	38.0343	18224	MS2	0/0	0	160013A.raw
	High	MLLADQGQSWKEEVVTVETWQEGSLK	glutathione S-transferase P [Homo sapiens]	1	1	4504183		HCD	0	1	1	0	0.0003253	232	3.929	1	23.9971	38	12001560	4	748.627	2991.49	2.77083	38.2714	18342	MS2	0/0	0	160013A.raw
	High	MLLADQGQSWKEEVVTVETWQEGSLK	glutathione S-transferase P [Homo sapiens]	1	1	4504183		HCD	0	1	1	0	6.315e-07	223	7.35034	1	2.13062	17	30635984	3	997.831	2991.48	0.735031	38.2893	18349	MS2	0/0	0	160013A.raw
	High	MLLADQGQSWKEEVVTVETWQEGSLK	glutathione S-transferase P [Homo sapiens]	1	1	4504183		HCD	0	1	1	0	0.0003253	228	3.94537	1	41.0833	33	5.28884e+06	4	748.626	2991.48	1.30182	38.3506	18381	MS2	0/0	0	160013A.raw
	High	MLLADQGQSWKEEVVTVETWQEGSLK	glutathione S-transferase P [Homo sapiens]	1	1	4504183		HCD	0	1	1	0	0.0003253	228	5.75484	1	41.0833	33	5.28884e+06	4	748.626	2991.48	1.30182	38.3519	18382	MS2	0/0	0	160013A.raw
	High	MLLADQGQSWKEEVVTVETWQEGSLK	glutathione S-transferase P [Homo sapiens]	1	1	4504183		HCD	0	1	1	0	2.486e-06	224	6.78043	1	1.13771	18	42817736	3	997.831	2991.48	0.979866	38.5472	18475	MS2	0/0	0	160013A.raw
	High	MLLADQGQSWKEEVVTVETWQEGSLK	glutathione S-transferase P [Homo sapiens]	1	1	4504183		HCD	0	1	1	0	3.209e-06	230	6.06927	1	0	100	3.55397e+06	2	1496.25	2991.49	3.14707	38.5991	18499	MS2	0/0	0	160013A.raw
	High	MLLADQGQSWKEEVVTVETWQEGSLK	glutathione S-transferase P [Homo sapiens]	1	1	4504183		HCD	0	1	1	0	1.695e-06	224	6.56076	1	0	63	7.44802e+06	3	997.831	2991.48	0.18415	38.8191	18601	MS2	0/0	0	160013A.raw
	High	MLLADQGQSWKEEVVTVETWQEGSLK	glutathione S-transferase P [Homo sapiens]	1	1	4504183		HCD	0	1	1	0	6.994e-07	224	6.28008	1	2.12828	100	9376971	3	997.831	2991.48	0.979866	39.0919	18728	MS2	0/0	0	160013A.raw
	High	MLLADQGQSWKEEVVTVETWQEGSLK	glutathione S-transferase P [Homo sapiens]	1	1	4504183		HCD	0	1	1	0	0.0003253	232	5.50421	1	3.59441	100	2.02262e+06	4	748.626	2991.48	2.36277	39.3331	18844	MS2	0/0	0	160013A.raw
	High	MLLADQGQSWKEEVVTVETWQEGSLK	glutathione S-transferase P [Homo sapiens]	1	1	4504183		HCD	0	1	1	0	7.309e-07	232	5.9897	1	0	100	2.73029e+06	3	997.833	2991.49	2.81613	39.6626	19000	MS2	0/0	0	160013A.raw
	High	MLLADQGQSWKEEVVTVETWQEGSLK	glutathione S-transferase P [Homo sapiens]	1	1	4504183		HCD	0	1	1	0	8.835e-07	223	6.41931	1	0	100	4.56893e+06	3	997.831	2991.48	0.857449	40.0166	19176	MS2	0/0	0	160013A.raw
	High	MPPYTVVYFPVR	glutathione S-transferase P [Homo sapiens]	1	1	4504183		HCD	0	1	1	0	0.0001494	319	3.40301	0	0	100	6.36222e+06	1	1468.77	1468.77	0.648396	34.5171	16483	MS2	0/0	0	160013A.raw
	High	MPPYTVVYFPVR	glutathione S-transferase P [Homo sapiens]	1	1	4504183		HCD	0	1	1	0	0.0003253	318	3.59696	0	25.1692	100	3.17758e+06	3	490.261	1468.77	1.23264	34.5331	16492	MS2	0/0	0	160013A.raw
	High	MPPYTVVYFPVR	glutathione S-transferase P [Homo sapiens]	1	1	4504183		HCD	0	1	1	0	0.0003253	318	3.68541	0	0.10111	3	311043712	2	734.888	1468.77	1.34568	34.5548	16503	MS2	0/0	0	160013A.raw
	High	MPPYTVVYFPVR	glutathione S-transferase P [Homo sapiens]	1	1	4504183		HCD	0	1	1	0	0.0003253	307	3.39517	0	0	18	60045200	1	1468.77	1468.77	2.55994	34.8156	16627	MS2	0/0	0	160013A.raw
	High	MPPYTVVYFPVR	glutathione S-transferase P [Homo sapiens]	1	1	4504183		HCD	0	1	1	0	0.0003253	312	3.56681	0	1.55171	1	830675328	2	734.888	1468.77	1.92746	34.8181	16629	MS2	0/0	0	160013A.raw
	High	MPPYTVVYFPVR	glutathione S-transferase P [Homo sapiens]	1	1	4504183		HCD	0	1	1	0	0.0003253	319	3.67563	0	12.514	32	12562627	3	490.261	1468.77	0.920974	34.9029	16671	MS2	0/0	0	160013A.raw
	High	MPPYTVVYFPVR	glutathione S-transferase P [Homo sapiens]	1	1	4504183		HCD	0	1	1	0	0.0006004	318	3.36782	0	17.1022	100	181002704	2	734.888	1468.77	1.59501	34.9681	16705	MS2	0/0	0	160013A.raw
	High	MPPYTVVYFPVR	glutathione S-transferase P [Homo sapiens]	1	1	4504183		HCD	0	1	1	0	0.001764	305	2.94288	0		100	0	1	1468.77	1468.77	3.34544	35.1089	16774	MS2	0/0	0	160013A.raw
	High	MPPYTVVYFPVR	glutathione S-transferase P [Homo sapiens]	1	1	4504183		HCD	0	1	1	0	0.0003253	315	3.59371	0	13.5713	16	33877840	2	734.888	1468.77	2.17679	35.1118	16776	MS2	0/0	0	160013A.raw
	High	MPPYTVVYFPVR	glutathione S-transferase P [Homo sapiens]	1	1	4504183		HCD	0	1	1	0	0.0003253	319	3.35956	0	11.4044	100	5.54797e+06	2	734.887	1468.77	0.597686	35.4008	16922	MS2	0/0	0	160013A.raw
	High	MPPYTVVYFPVR	glutathione S-transferase P [Homo sapiens]	1	1	4504183		HCD	0	1	1	0	0.0003253	305	3.28763	0	34.1074	100	3.22647e+06	2	734.889	1468.77	3.17411	35.7504	17098	MS2	0/0	0	160013A.raw
	High	TLGLYGK	glutathione S-transferase P [Homo sapiens]	1	1	4504183		HCD	0	1	1	0.001	0.01395	190	2.75186	0	2.77371	35	18168988	1	751.437	751.437	2.49693	18.1034	8192	MS2	0/0	0	160013A.raw
	High	TLGLYGK	glutathione S-transferase P [Homo sapiens]	1	1	4504183		HCD	0	1	1	0.005	0.09182	190	2.08933	0	0.806894	0	2984219392	2	376.222	751.437	2.15414	18.2	8243	MS2	0/0	0	160013A.raw
	High	TLGLYGK	glutathione S-transferase P [Homo sapiens]	1	1	4504183		HCD	0	1	1	0.002	0.0347	240	2.02521	0	1.13047	0	4488568832	2	376.222	751.436	1.3419	18.2644	8278	MS2	0/0	0	160013A.raw
	High	TLGLYGK	glutathione S-transferase P [Homo sapiens]	1	1	4504183		HCD	0	1	1	0.006	0.1042	240	2.06292	0	1.13047	0	4488568832	2	376.222	751.436	1.3419	18.2657	8279	MS2	0/0	0	160013A.raw
	High	TLGLYGK	glutathione S-transferase P [Homo sapiens]	1	1	4504183		HCD	0	1	1	0.003	0.04669	240	2.07065	0	1.13047	0	4488568832	2	376.222	751.436	1.3419	18.2717	8283	MS2	0/0	0	160013A.raw
	High	TLGLYGK	glutathione S-transferase P [Homo sapiens]	1	1	4504183		HCD	0	1	1	0.006	0.09873	190	2.07627	0	1.15019	0	4075750400	2	376.222	751.436	1.91047	18.3032	8300	MS2	0/0	0	160013A.raw
	High	TLGLYGK	glutathione S-transferase P [Homo sapiens]	1	1	4504183		HCD	0	1	1	0.004	0.06109	190	2.064	0	1.15019	0	4075750400	2	376.222	751.436	1.91047	18.3044	8301	MS2	0/0	0	160013A.raw
	High	TLGLYGK	glutathione S-transferase P [Homo sapiens]	1	1	4504183		HCD	0	1	1	0.001	0.003504	240	2.27771	0	0.457209	0	1226487040	1	751.436	751.436	0.953668	18.3649	8333	MS2	0/0	0	160013A.raw
	High	TLGLYGK	glutathione S-transferase P [Homo sapiens]	1	1	4504183		HCD	0	1	1	0.003	0.04719	242	2.05608	0	5.40772	1	323321312	2	376.221	751.435	0.52965	18.4911	8407	MS2	0/0	0	160013A.raw
	High	TLGLYGK	glutathione S-transferase P [Homo sapiens]	1	1	4504183		HCD	0	1	1	0	0.00179	240	2.61047	0	1.44881	3	150071952	1	751.436	751.436	1.03489	18.6262	8479	MS2	0/0	0	160013A.raw
	High	TLGLYGK	glutathione S-transferase P [Homo sapiens]	1	1	4504183		HCD	0	1	1	0.005	0.08027	240	2.05288	0	6.05665	3	115480968	2	376.222	751.436	1.3419	18.8095	8577	MS2	0/0	0	160013A.raw
	High	TLGLYGK	glutathione S-transferase P [Homo sapiens]	1	1	4504183		HCD	0	1	1	0.002	0.02345	240	2.39743	0	24.2963	4	90321760	1	751.436	751.436	1.44102	18.8446	8597	MS2	0/0	0	160013A.raw
	High	TLGLYGK	glutathione S-transferase P [Homo sapiens]	1	1	4504183		HCD	0	1	1	0.009	0.1737	240	1.78866	0	17.4183	4	91124984	2	376.222	751.436	1.17945	18.8471	8599	MS2	0/0	0	160013A.raw
	High	TLGLYGK	glutathione S-transferase P [Homo sapiens]	1	1	4504183		HCD	0	1	1	0.002	0.02293	242	1.46237	0	86.4377	10	10721015	1	751.435	751.435	0.791219	19.5672	8996	MS2	0/0	0	160013A.raw
	High	TLGLYGK	glutathione S-transferase P [Homo sapiens]	1	1	4504183		HCD	0	1	1	0.006	0.09972	251	1.75668	0	79.7074	16	8428859	1	751.432	751.432	-4.40719	19.8561	9151	MS2	0/0	0	160013A.raw
	High	TLGLYGKDQQEAALVDMVNDGVEDLR	glutathione S-transferase P [Homo sapiens]	1	1	4504183		HCD	0	1	1	0	9.196e-07	262	6.45062	1	1.97703	100	10512328	3	950.473	2849.41	2.48633	38.6425	18519	MS2	0/0	0	160013A.raw
	High	YISLIYTNYEAGK	glutathione S-transferase P [Homo sapiens]	1	1	4504183		HCD	0	1	1	0	0.0003253	349	2.65436	0	45.3357	58	3423953	2	767.894	1534.78	1.61997	29.8748	14196	MS2	0/0	0	160013A.raw
	High	YISLIYTNYEAGK	glutathione S-transferase P [Homo sapiens]	1	1	4504183		HCD	0	1	1	0	0.0002503	354	4.33871	0	0	59	22661272	1	1534.78	1534.78	2.782	30.1356	14319	MS2	0/0	0	160013A.raw
	High	YISLIYTNYEAGK	glutathione S-transferase P [Homo sapiens]	1	1	4504183		HCD	0	1	1	0	0.0006186	356	3.13435	0	5.6915	67	7639229	3	512.266	1534.78	2.88378	30.1623	14333	MS2	0/0	0	160013A.raw
	High	YISLIYTNYEAGK	glutathione S-transferase P [Homo sapiens]	1	1	4504183		HCD	0	1	1	0	0.0001908	354	3.83466	0	0.595394	0	1979351680	2	767.895	1534.78	2.49486	30.1735	14338	MS2	0/0	0	160013A.raw
	High	YISLIYTNYEAGK	glutathione S-transferase P [Homo sapiens]	1	1	4504183		HCD	0	1	1	0	0.0003253	348	3.15533	0	50.3622	100	2.46722e+06	1	1534.78	1534.78	0.952675	30.4272	14464	MS2	0/0	0	160013A.raw
	High	YISLIYTNYEAGK	glutathione S-transferase P [Homo sapiens]	1	1	4504183		HCD	0	1	1	0	0.0003253	353	3.48557	0	4.85237	10	55109180	2	767.894	1534.78	1.22229	30.4722	14486	MS2	0/0	0	160013A.raw
	High	YISLIYTNYEAGK	glutathione S-transferase P [Homo sapiens]	1	1	4504183		HCD	0	1	1	0	0.0003253	354	3.75297	0	0	36	16201555	2	767.895	1534.78	2.09718	30.7918	14641	MS2	0/0	0	160013A.raw
	High	YISLIYTNYEAGK	glutathione S-transferase P [Homo sapiens]	1	1	4504183		HCD	0	1	1	0	0.0003253	354	3.13552	0	0	100	5898793	2	767.895	1534.78	2.73347	31.1804	14826	MS2	0/0	0	160013A.raw
	High	YISLIYTNYEAGK	glutathione S-transferase P [Homo sapiens]	1	1	4504183		HCD	0	1	1	0	0.0003253	353	3.51723	0	14.0604	100	3.69452e+06	2	767.894	1534.78	1.38136	31.8577	15159	MS2	0/0	0	160013A.raw
	High	YISLIYTNYEAGKDDYVK	glutathione S-transferase P [Homo sapiens]	1	1	4504183		HCD	0	1	1	0	0.0001241	271	4.51221	1	0	100	6142382	2	1078.04	2155.06	2.1304	28.8327	13670	MS2	0/0	0	160013A.raw
	High	YISLIYTNYEAGKDDYVK	glutathione S-transferase P [Homo sapiens]	1	1	4504183		HCD	0	1	1	0	7.179e-05	271	4.90109	1	18.2785	23	20664940	3	719.026	2155.06	2.29409	28.8474	13677	MS2	0/0	0	160013A.raw
	High	YISLIYTNYEAGKDDYVK	glutathione S-transferase P [Homo sapiens]	1	1	4504183		HCD	0	1	1	0	4.657e-05	277	4.24796	1	0.0621321	1	1637575040	2	1078.03	2155.06	1.2241	29.1189	13813	MS2	0/0	0	160013A.raw
	High	YISLIYTNYEAGKDDYVK	glutathione S-transferase P [Homo sapiens]	1	1	4504183		HCD	0	1	1	0	3.245e-05	280	4.97336	1	0.294201	0	3239660032	3	719.026	2155.06	2.54898	29.1299	13819	MS2	0/0	0	160013A.raw
	High	YISLIYTNYEAGKDDYVK	glutathione S-transferase P [Homo sapiens]	1	1	4504183		HCD	0	1	1	0	0.0003253	271	5.07279	1	0	100	10141963	4	539.521	2155.06	2.06128	29.1823	13850	MS2	0/0	0	160013A.raw
	High	YISLIYTNYEAGKDDYVK	glutathione S-transferase P [Homo sapiens]	1	1	4504183		HCD	0	1	1	0	0.0003253	280	4.55804	1	0.183397	0	3944738048	3	719.026	2155.06	2.54898	29.2079	13862	MS2	0/0	0	160013A.raw
	High	YISLIYTNYEAGKDDYVK	glutathione S-transferase P [Homo sapiens]	1	1	4504183		HCD	0	1	1	0	0.0003253	280	5.05613	1	0.183397	0	3944738048	3	719.026	2155.06	2.54898	29.2304	13874	MS2	0/0	0	160013A.raw
	High	YISLIYTNYEAGKDDYVK	glutathione S-transferase P [Homo sapiens]	1	1	4504183		HCD	0	1	1	0	0.0003253	279	3.90503	1	0.442699	0	2438629632	3	719.027	2155.07	2.80388	29.2604	13891	MS2	0/0	0	160013A.raw
	High	YISLIYTNYEAGKDDYVK	glutathione S-transferase P [Homo sapiens]	1	1	4504183		HCD	0	1	1	0	2.426e-05	276	4.5821	1	1.24086	7	106288432	2	1078.03	2155.06	1.45068	29.3975	13960	MS2	0/0	0	160013A.raw
	High	YISLIYTNYEAGKDDYVK	glutathione S-transferase P [Homo sapiens]	1	1	4504183		HCD	0	1	1	0	8.636e-05	270	5.10081	1	0.414538	2	202125472	3	719.026	2155.06	1.69933	29.4011	13962	MS2	0/0	0	160013A.raw
	High	YISLIYTNYEAGKDDYVK	glutathione S-transferase P [Homo sapiens]	1	1	4504183		HCD	0	1	1	0	0.0001633	279	4.2884	1	1.33931	15	48276268	2	1078.04	2155.07	2.9234	29.6852	14107	MS2	0/0	0	160013A.raw
	High	YISLIYTNYEAGKDDYVK	glutathione S-transferase P [Homo sapiens]	1	1	4504183		HCD	0	1	1	0	4.389e-05	271	5.43518	1	1.0862	4	120206480	3	719.026	2155.06	2.29409	29.708	14118	MS2	0/0	0	160013A.raw
	High	YISLIYTNYEAGKDDYVK	glutathione S-transferase P [Homo sapiens]	1	1	4504183		HCD	0	1	1	0	0.0001375	280	4.87847	1	1.55615	42	27813720	2	1078.04	2155.06	2.58354	29.9564	14234	MS2	0/0	0	160013A.raw
	High	YISLIYTNYEAGKDDYVK	glutathione S-transferase P [Homo sapiens]	1	1	4504183		HCD	0	1	1	0	0.0002994	277	5.11576	1	1.93711	7	59706380	3	719.027	2155.07	3.2287	30.0003	14256	MS2	0/0	0	160013A.raw
	High	YISLIYTNYEAGKDDYVK	glutathione S-transferase P [Homo sapiens]	1	1	4504183		HCD	0	1	1	0	3.196e-05	270	4.72694	1	0	100	13503496	2	1078.04	2155.06	1.67725	30.2175	14359	MS2	0/0	0	160013A.raw
	High	YISLIYTNYEAGKDDYVK	glutathione S-transferase P [Homo sapiens]	1	1	4504183		HCD	0	1	1	0	0.0002129	271	4.90565	1	1.94883	13	38366148	3	719.026	2155.06	2.20912	30.259	14380	MS2	0/0	0	160013A.raw
	High	YISLIYTNYEAGKDDYVK	glutathione S-transferase P [Homo sapiens]	1	1	4504183		HCD	0	1	1	0	0.0003253	279	4.38479	1	0	100	10787018	2	1078.04	2155.07	2.81012	30.5655	14531	MS2	0/0	0	160013A.raw
	High	YISLIYTNYEAGKDDYVK	glutathione S-transferase P [Homo sapiens]	1	1	4504183		HCD	0	1	1	0	0.0001434	271	4.18177	1	0	100	9133555	2	1078.04	2155.06	2.24368	30.919	14700	MS2	0/0	0	160013A.raw
	High	YISLIYTNYEAGKDDYVK	glutathione S-transferase P [Homo sapiens]	1	1	4504183		HCD	0	1	1	0	6.457e-05	271	5.06501	1	1.80775	19	23695576	3	719.026	2155.06	1.86926	30.9585	14718	MS2	0/0	0	160013A.raw
	High	YISLIYTNYEAGKDDYVK	glutathione S-transferase P [Homo sapiens]	1	1	4504183		HCD	0	1	1	0	3.616e-05	273	4.64482	1	0	100	5.54566e+06	2	1078.03	2155.06	0.431094	31.2134	14843	MS2	0/0	0	160013A.raw
	High	YISLIYTNYEAGKDDYVK	glutathione S-transferase P [Homo sapiens]	1	1	4504183		HCD	0	1	1	0	0.0003253	269	4.20181	1	49.6112	100	7.58705e+06	3	719.025	2155.06	-0.169903	31.2843	14880	MS2	0/0	0	160013A.raw
	High	YISLIYTNYEAGKDDYVK	glutathione S-transferase P [Homo sapiens]	1	1	4504183		HCD	0	1	1	0	0.0001577	276	4.30651	1	0	100	5427749	2	1078.04	2155.07	5.64227	31.7772	15122	MS2	0/0	0	160013A.raw
	High	YISLIYTNYEAGKDDYVK	glutathione S-transferase P [Homo sapiens]	1	1	4504183		HCD	0	1	1	0	0.0001265	275	4.00877	1	37.9256	30	11753406	3	719.025	2155.06	0.594785	31.8648	15163	MS2	0/0	0	160013A.raw
	High	YISLIYTNYEAGKDDYVK	glutathione S-transferase P [Homo sapiens]	1	1	4504183		HCD	0	1	1	0	8.493e-05	269	4.92818	1	10.3956	85	7014432	3	719.026	2155.06	2.03919	32.1494	15305	MS2	0/0	0	160013A.raw
	High	YISLIYTNYEAGKDDYVK	glutathione S-transferase P [Homo sapiens]	1	1	4504183		HCD	0	1	1	0	0.0003253	273	4.16005	1	0	100	3.48726e+06	2	1078.03	2155.06	0.544381	32.3962	15434	MS2	0/0	0	160013A.raw
	High	YISLIYTNYEAGKDDYVK	glutathione S-transferase P [Homo sapiens]	1	1	4504183		HCD	0	1	1	0	8.457e-05	269	4.92312	1	0	100	4.58325e+06	3	719.025	2155.06	-0.0849378	33.3447	15905	MS2	0/0	0	160013A.raw
	High	YISLIYTNYEAGKDDYVK	glutathione S-transferase P [Homo sapiens]	1	1	4504183		HCD	0	1	1	0	4.274e-05	271	4.30092	1	0	100	2.4001e+06	2	1078.04	2155.06	1.90382	33.3748	15920	MS2	0/0	0	160013A.raw
	High	YISLIYTNYEAGKDDYVK	glutathione S-transferase P [Homo sapiens]	1	1	4504183		HCD	0	1	1	0	0.0003054	269	4.63057	1	4.63232	100	3.39789e+06	3	719.025	2155.06	2.75517e-05	33.7882	16133	MS2	0/0	0	160013A.raw
	High	YISLIYTNYEAGKDDYVK	glutathione S-transferase P [Homo sapiens]	1	1	4504183		HCD	0	1	1	0	0.0003253	280	3.95384	1	0	100	2.29388e+06	2	1078.04	2155.07	2.69683	34.0324	16253	MS2	0/0	0	160013A.raw
	High	YISLIYTNYEAGKDDYVK	glutathione S-transferase P [Homo sapiens]	1	1	4504183		HCD	0	1	1	0	0.0003253	271	4.54001	1	13.8547	74	6051852	3	719.026	2155.06	2.12416	34.186	16324	MS2	0/0	0	160013A.raw
	High	YISLIYTNYEAGKDDYVK	glutathione S-transferase P [Homo sapiens]	1	1	4504183		HCD	0	1	1	0	6.861e-05	269	4.76998	1	0	100	5.0674e+06	3	719.025	2155.06	-0.0849378	34.4858	16468	MS2	0/0	0	160013A.raw
	High	YISLIYTNYEAGKDDYVK	glutathione S-transferase P [Homo sapiens]	1	1	4504183		HCD	0	1	1	0	0.0002598	271	4.65613	1	7.13726	100	3.46123e+06	3	719.028	2155.07	4.84303	36.0375	17242	MS2	0/0	0	160013A.raw
	High	YISLIYTNYEAGKDDYVK	glutathione S-transferase P [Homo sapiens]	1	1	4504183		HCD	0	1	1	0	0.0001958	271	3.83955	1	21.616	100	2737107	3	719.026	2155.06	2.37905	36.4212	17431	MS2	0/0	0	160013A.raw
	High	YISLIYTNYEAGKDDYVK	glutathione S-transferase P [Homo sapiens]	1	1	4504183		HCD	0	1	1	0	0.0003253	271	3.13162	1	23.4413	100	3326002	3	719.026	2155.06	2.37905	37.6332	18024	MS2	0/0	0	160013A.raw
	High	YISLIYTNYEAGKDDYVK	glutathione S-transferase P [Homo sapiens]	1	1	4504183		HCD	0	1	1	0	0.0005235	276	2.47496	1	0	100	954255	2	1078.04	2155.06	1.56396	42.234	20180	MS2	0/0	0	160013A.raw
	High	YISLIYTNYEAGKDDYVK	glutathione S-transferase P [Homo sapiens]	1	1	4504183		HCD	0	1	1	0	0.0006014	267	2.37572	1	0	100	534714	2	1078.04	2155.07	5.4157	43.0202	20536	MS2	0/0	0	160013A.raw
	High	YISLIYTNYEAGKDDYVK	glutathione S-transferase P [Homo sapiens]	1	1	4504183		HCD	0	1	1	0	0.0008033	270	2.24953	1	21.8279	100	747387	2	1078.04	2155.07	4.73598	44.1569	21061	MS2	0/0	0	160013A.raw
	High	YISLIYTNYEAGKDDYVK	glutathione S-transferase P [Homo sapiens]	1	1	4504183		HCD	0	1	1	0	0.0003253	277	2.95647	1	41.9955	100	611676	3	719.025	2155.06	0.934646	44.5434	21233	MS2	0/0	0	160013A.raw
	High	YISLIYTNYEAGKDDYVK	glutathione S-transferase P [Homo sapiens]	1	1	4504183		HCD	0	1	1	0	0.0003628	271	2.53378	1	31.3432	100	732376	3	719.026	2155.06	2.29409	44.9246	21399	MS2	0/0	0	160013A.raw
	High	YISLIYTNYEAGKDDYVK	glutathione S-transferase P [Homo sapiens]	1	1	4504183		HCD	0	1	1	0	0.0003253	271	2.87119	1	0	100	757950	2	1078.04	2155.07	4.96256	45.065	21461	MS2	0/0	0	160013A.raw
	High	YISLIYTNYEAGKDDYVK	glutathione S-transferase P [Homo sapiens]	1	1	4504183		HCD	0	1	1	0	0.0003253	277	2.37668	1	11.0024	100	355096	2	1078.03	2155.06	0.884242	45.4104	21608	MS2	0/0	0	160013A.raw
	High	YISLIYTNYEAGKDDYVK	glutathione S-transferase P [Homo sapiens]	1	1	4504183		HCD	0	1	1	0	0.0003253	274	3.04833	1	49.9528	100	556452	3	719.027	2155.07	3.82346	45.4634	21631	MS2	0/0	0	160013A.raw
	High	YISLIYTNYEAGKDDYVK	glutathione S-transferase P [Homo sapiens]	1	1	4504183		HCD	0	1	1	0	0.0003923	269	2.43618	1	20.3938	100	482931	3	719.026	2155.06	1.95423	46.0803	21889	MS2	0/0	0	160013A.raw
	High	YISLIYTNYEAGKDDYVK	glutathione S-transferase P [Homo sapiens]	1	1	4504183		HCD	0	1	1	0.008	0.1484	271	2.07509	1	6.78214	100	363244	3	719.026	2155.06	2.12416	46.6813	22137	MS2	0/0	0	160013A.raw
	High	YISLIYTNYEAGKDDYVK	glutathione S-transferase P [Homo sapiens]	1	1	4504183		HCD	0	1	1	0.001	0.005173	276	2.10193	1	1.91309	100	308731	3	719.026	2155.06	1.35947	46.9648	22255	MS2	0/0	0	160013A.raw
	High	YISLIYTNYEAGKDDYVK	glutathione S-transferase P [Homo sapiens]	1	1	4504183		HCD	0	1	1	0.001	0.008748	269	2.07763	1	0	100	435147	3	719.026	2155.06	1.95423	47.5685	22507	MS2	0/0	0	160013A.raw
16117781	F-box/WD repeat-containing protein 7 isoform 1 [Homo sapiens]	1078.31	72.7	4	43	43	330	707	79.6133	5.79541
	Confidence Level	Sequence	Protein Descriptions	# Proteins	# Protein Groups	Protein Group Accessions	Modifications	Activation Type	ΔCn	Rank	Search Engine Rank	q-Value	PEP	Peptides Matched	XCorr	# Missed Cleavages	Isolation Interference [%]	Ion Inject Time [ms]	Intensity	Charge	m/z [Da]	MH+ [Da]	ΔM [ppm]	RT [min]	First Scan	MS Order	Ions Matched	Matched Ions	Spectrum File
	High	AANGQGQQR	F-box/WD repeat-containing protein 7 isoform 1 [Homo sapiens]	3	1	16117781		HCD	0	1	1	0	0.001842	176	1.95047	0	89.4095	100	412679	2	465.231	929.454	-0.449724	8.53598	3386	MS2	0/0	0	160013A.raw
	High	cKEEGIDEPLHIK	F-box/WD repeat-containing protein 7 isoform 1 [Homo sapiens]	3	1	16117781	C1(Carbamidomethyl)	HCD	0	1	1	0	0.0003253	273	4.32543	1	13.1082	51	9347642	2	784.395	1567.78	2.76774	16.9781	7647	MS2	0/0	0	160013A.raw
	High	cKEEGIDEPLHIK	F-box/WD repeat-containing protein 7 isoform 1 [Homo sapiens]	3	1	16117781	C1(Carbamidomethyl)	HCD	0	1	1	0	0.0004128	273	3.87264	1	5.76591	2	243330192	3	523.266	1567.78	2.64237	17.1016	7704	MS2	0/0	0	160013A.raw
	High	cMHLHEK	F-box/WD repeat-containing protein 7 isoform 1 [Homo sapiens]	3	1	16117781	C1(Carbamidomethyl)	HCD	0	1	1	0.002	0.02227	86	2.65555	0	18.534	77	4205669	2	477.718	954.429	0.573512	11.0753	4617	MS2	0/0	0	160013A.raw
	High	cMHLHEK	F-box/WD repeat-containing protein 7 isoform 1 [Homo sapiens]	3	1	16117781	C1(Carbamidomethyl)	HCD	0	1	1	0.005	0.07807	87	2.08168	0	11.0668	56	5621392	2	477.718	954.428	-0.00203214	11.345	4763	MS2	0/0	0	160013A.raw
	High	cVQYDGR	F-box/WD repeat-containing protein 7 isoform 1 [Homo sapiens]	3	1	16117781	C1(Carbamidomethyl)	HCD	0	1	1	0.002	0.02555	47	2.34064	0	0	26	25459996	1	897.389	897.389	0.284771	12.9231	5570	MS2	0/0	0	160013A.raw
	High	DFISLLPK	F-box/WD repeat-containing protein 7 isoform 1 [Homo sapiens]	3	1	16117781		HCD	0	1	1	0.006	0.09605	247	1.28666	0	12.7807	100	3.98881e+06	2	466.777	932.548	2.64192	34.1536	16309	MS2	0/0	0	160013A.raw
	High	DFISLLPK	F-box/WD repeat-containing protein 7 isoform 1 [Homo sapiens]	3	1	16117781		HCD	0	1	1	0.002	0.02592	249	1.79713	0	0	100	3.98616e+06	2	466.777	932.547	1.79108	36.1745	17311	MS2	0/0	0	160013A.raw
	High	DFISLLPK	F-box/WD repeat-containing protein 7 isoform 1 [Homo sapiens]	3	1	16117781		HCD	0	1	1	0.001	0.009798	249	2.19593	0	9.17339	100	9947698	1	932.547	932.547	1.47825	36.2109	17328	MS2	0/0	0	160013A.raw
	High	DFISLLPK	F-box/WD repeat-containing protein 7 isoform 1 [Homo sapiens]	3	1	16117781		HCD	0	1	1	0.002	0.03469	249	1.41967	0	1.02644	1	516348704	2	466.777	932.547	1.72563	36.4529	17447	MS2	0/0	0	160013A.raw
	High	DFISLLPK	F-box/WD repeat-containing protein 7 isoform 1 [Homo sapiens]	3	1	16117781		HCD	0	1	1	0.002	0.02835	249	2.06257	0	0	1	578269248	1	932.546	932.546	1.34735	36.494	17467	MS2	0/0	0	160013A.raw
	High	DFISLLPK	F-box/WD repeat-containing protein 7 isoform 1 [Homo sapiens]	3	1	16117781		HCD	0	1	1	0	0.0008168	284	2.70714	0	4.8617	1	861553472	1	932.546	932.546	0.561948	36.6291	17534	MS2	0/0	0	160013A.raw
	High	DFISLLPK	F-box/WD repeat-containing protein 7 isoform 1 [Homo sapiens]	3	1	16117781		HCD	0	1	1	0.002	0.02621	249	1.96015	0	0.73354	1	608154688	2	466.777	932.546	1.33293	36.756	17598	MS2	0/0	0	160013A.raw
	High	DFISLLPK	F-box/WD repeat-containing protein 7 isoform 1 [Homo sapiens]	3	1	16117781		HCD	0	1	1	0.002	0.02571	284	1.70643	0	0	2	207549376	1	932.546	932.546	0.627398	36.7886	17614	MS2	0/0	0	160013A.raw
	High	DFISLLPK	F-box/WD repeat-containing protein 7 isoform 1 [Homo sapiens]	3	1	16117781		HCD	0	1	1	0.002	0.03371	249	1.90243	0	9.99956	53	11733931	2	466.777	932.547	1.79108	37.2823	17862	MS2	0/0	0	160013A.raw
	High	DFISLLPK	F-box/WD repeat-containing protein 7 isoform 1 [Homo sapiens]	3	1	16117781		HCD	0	1	1	0.002	0.02824	247	1.91381	0	8.87826	87	4.91812e+06	2	466.777	932.547	2.18378	37.6136	18014	MS2	0/0	0	160013A.raw
	High	DFISLLPK	F-box/WD repeat-containing protein 7 isoform 1 [Homo sapiens]	3	1	16117781		HCD	0	1	1	0.002	0.02679	247	1.68409	0	0	100	2.59383e+06	2	466.777	932.547	2.24923	37.9082	18162	MS2	0/0	0	160013A.raw
	High	DLLQAAQTcR	F-box/WD repeat-containing protein 7 isoform 1 [Homo sapiens]	3	1	16117781	C9(Carbamidomethyl)	HCD	0	1	1	0	0.0003445	353	2.87707	0	0	100	8.36149e+06	2	588.295	1175.58	-0.101683	22.5355	10547	MS2	0/0	0	160013A.raw
	High	DLLQAAQTcR	F-box/WD repeat-containing protein 7 isoform 1 [Homo sapiens]	3	1	16117781	C9(Carbamidomethyl)	HCD	0	1	1	0	0.0003253	384	3.52908	0	0	25	32932416	1	1175.59	1175.59	2.45378	22.5652	10563	MS2	0/0	0	160013A.raw
	High	DLLQAAQTcR	F-box/WD repeat-containing protein 7 isoform 1 [Homo sapiens]	3	1	16117781	C9(Carbamidomethyl)	HCD	0	1	1	0	0.0003253	384	3.12371	0	0.647358	1	229275216	2	588.297	1175.59	2.28659	22.8016	10686	MS2	0/0	0	160013A.raw
	High	DLLQAAQTcR	F-box/WD repeat-containing protein 7 isoform 1 [Homo sapiens]	3	1	16117781	C9(Carbamidomethyl)	HCD	0	1	1	0	0.0009786	381	2.68919	0	0	63	9403517	1	1175.59	1175.59	5.15355	22.8421	10705	MS2	0/0	0	160013A.raw
	High	DLLQAAQTcR	F-box/WD repeat-containing protein 7 isoform 1 [Homo sapiens]	3	1	16117781	C9(Carbamidomethyl)	HCD	0	1	1	0	0.0003574	351	3.32506	0	10.8956	44	8.23146e+06	2	588.296	1175.59	1.24821	23.113	10846	MS2	0/0	0	160013A.raw
	High	DLLQAAQTcR	F-box/WD repeat-containing protein 7 isoform 1 [Homo sapiens]	3	1	16117781	C9(Carbamidomethyl)	HCD	0	1	1	0	0.0006259	391	3.27112	0	28.4594	100	5369418	2	588.297	1175.59	3.11729	23.4071	10991	MS2	0/0	0	160013A.raw
	High	DLLQAAQTcR	F-box/WD repeat-containing protein 7 isoform 1 [Homo sapiens]	3	1	16117781	C9(Carbamidomethyl)	HCD	0	1	1	0	0.001131	383	2.99491	0	52.6589	100	2.22696e+06	2	588.299	1175.59	5.92089	24.1865	11372	MS2	0/0	0	160013A.raw
	High	DLLQAAQTcR	F-box/WD repeat-containing protein 7 isoform 1 [Homo sapiens]	3	1	16117781	C9(Carbamidomethyl)	HCD	0	1	1	0	0.0004151	353	2.92877	0	10.995	75	5.68146e+06	2	588.296	1175.58	0.729021	27.1332	12815	MS2	0/0	0	160013A.raw
	High	DNIIISGSTDR	F-box/WD repeat-containing protein 7 isoform 1 [Homo sapiens]	3	1	16117781		HCD	0	1	1	0	0.0003253	374	3.21072	0	0	100	5824160	1	1190.61	1190.61	4.29357	20.5721	9511	MS2	0/0	0	160013A.raw
	High	DNIIISGSTDR	F-box/WD repeat-containing protein 7 isoform 1 [Homo sapiens]	3	1	16117781		HCD	0	1	1	0	0.0003253	376	3.09714	0	26.8485	11	37193784	2	595.806	1190.6	2.59057	20.601	9525	MS2	0/0	0	160013A.raw
	High	DNIIISGSTDR	F-box/WD repeat-containing protein 7 isoform 1 [Homo sapiens]	3	1	16117781		HCD	0	1	1	0	0.0003253	349	2.17243	0	0	36	16058631	1	1190.6	1190.6	-1.448	20.835	9655	MS2	0/0	0	160013A.raw
	High	DNIIISGSTDR	F-box/WD repeat-containing protein 7 isoform 1 [Homo sapiens]	3	1	16117781		HCD	0	1	1	0	0.0003253	344	3.05989	0	10.6508	11	32355424	2	595.804	1190.6	0.0273709	20.8773	9677	MS2	0/0	0	160013A.raw
	High	DNIIISGSTDR	F-box/WD repeat-containing protein 7 isoform 1 [Homo sapiens]	3	1	16117781		HCD	0	1	1	0	0.0003253	365	3.10767	0	52.7313	20	15054204	2	595.805	1190.6	1.25771	21.1057	9799	MS2	0/0	0	160013A.raw
	High	DNIIISGSTDR	F-box/WD repeat-containing protein 7 isoform 1 [Homo sapiens]	3	1	16117781		HCD	0	1	1	0	0.0003266	344	2.98741	0	48.8698	22	16043238	2	595.805	1190.6	0.950125	21.1696	9832	MS2	0/0	0	160013A.raw
	High	DNIIISGSTDR	F-box/WD repeat-containing protein 7 isoform 1 [Homo sapiens]	3	1	16117781		HCD	0	1	1	0	0.0003981	344	2.83944	0	28.4761	20	18201426	2	595.805	1190.6	0.64254	21.4573	9982	MS2	0/0	0	160013A.raw
	High	DNIIISGSTDR	F-box/WD repeat-containing protein 7 isoform 1 [Homo sapiens]	3	1	16117781		HCD	0	1	1	0.002	0.0214	344	2.19598	0	37.0229	100	384119	2	595.805	1190.6	1.05265	47.4736	22467	MS2	0/0	0	160013A.raw
	High	DNIIISGSTDR	F-box/WD repeat-containing protein 7 isoform 1 [Homo sapiens]	3	1	16117781		HCD	0	1	1	0.007	0.1231	365	1.28281	0	71.7086	100	194070	2	595.805	1190.6	1.56529	48.3983	22855	MS2	0/0	0	160013A.raw
	High	DNIIISGSTDR	F-box/WD repeat-containing protein 7 isoform 1 [Homo sapiens]	3	1	16117781		HCD	0	1	1	0.006	0.1182	365	1.28666	0	77.2727	100	158609	2	595.805	1190.6	1.66782	53.6336	25040	MS2	0/0	0	160013A.raw
	High	DNILVSGNADSTVK	F-box/WD repeat-containing protein 7 isoform 1 [Homo sapiens]	3	1	16117781		HCD	0	1	1	0	5.982e-06	393	3.56807	0	0	100	4.56741e+06	1	1432.73	1432.73	-0.0684616	21.8085	10163	MS2	0/0	0	160013A.raw
	High	DNILVSGNADSTVK	F-box/WD repeat-containing protein 7 isoform 1 [Homo sapiens]	3	1	16117781		HCD	0	1	1	0	0.0002891	395	3.24101	0	12.2927	9	62686688	2	716.868	1432.73	0.816766	21.8176	10168	MS2	0/0	0	160013A.raw
	High	DNILVSGNADSTVK	F-box/WD repeat-containing protein 7 isoform 1 [Homo sapiens]	3	1	16117781		HCD	0	1	1	0	1.699e-05	398	3.40741	0	0	81	6.718e+06	1	1432.73	1432.73	3.50998	22.0793	10306	MS2	0/0	0	160013A.raw
	High	DNILVSGNADSTVK	F-box/WD repeat-containing protein 7 isoform 1 [Homo sapiens]	3	1	16117781		HCD	0	1	1	0	0.0003253	404	3.38193	0	1.52752	4	126445672	2	716.869	1432.73	1.32797	22.0834	10309	MS2	0/0	0	160013A.raw
	High	DNILVSGNADSTVK	F-box/WD repeat-containing protein 7 isoform 1 [Homo sapiens]	3	1	16117781		HCD	0	1	1	0	0.0003253	402	3.28258	0	0	28	13457365	2	716.869	1432.73	2.60599	22.3555	10455	MS2	0/0	0	160013A.raw
	High	DNILVSGNADSTVK	F-box/WD repeat-containing protein 7 isoform 1 [Homo sapiens]	3	1	16117781		HCD	0	1	1	0	0.0003253	411	2.91045	0	0	21	30141484	2	716.869	1432.73	2.17998	22.6391	10601	MS2	0/0	0	160013A.raw
	High	DNILVSGNADSTVK	F-box/WD repeat-containing protein 7 isoform 1 [Homo sapiens]	3	1	16117781		HCD	0	1	1	0	0.0003253	393	2.86003	0	26.6053	39	14808590	2	716.868	1432.73	-0.0352461	22.9281	10749	MS2	0/0	0	160013A.raw
	High	DNILVSGNADSTVK	F-box/WD repeat-containing protein 7 isoform 1 [Homo sapiens]	3	1	16117781		HCD	0	1	1	0	0.0003253	382	3.0684	0	2.59481	90	13529004	2	716.868	1432.73	0.731565	23.2474	10910	MS2	0/0	0	160013A.raw
	High	DNILVSGNADSTVK	F-box/WD repeat-containing protein 7 isoform 1 [Homo sapiens]	3	1	16117781		HCD	0	1	1	0	0.0002407	402	3.33662	0	22.7964	100	7.16938e+06	2	716.87	1432.73	3.20239	23.8005	11188	MS2	0/0	0	160013A.raw
	High	DNILVSGNADSTVK	F-box/WD repeat-containing protein 7 isoform 1 [Homo sapiens]	3	1	16117781		HCD	0	1	1	0	0.0003253	404	2.76906	0	28.7096	100	6.05932e+06	2	716.869	1432.73	1.66878	24.0683	11314	MS2	0/0	0	160013A.raw
	High	EDEHTHTNSVTNSSSIVDLPVHQLSSPFYTK	F-box/WD repeat-containing protein 7 isoform 1 [Homo sapiens]	2	1	16117781		HCD	0	1	1	0	3.874e-10	152	8.98654	0	0	16	33960592	3	1157.22	3469.66	1.30136	29.3623	13942	MS2	0/0	0	160013A.raw
	High	EDEHTHTNSVTNSSSIVDLPVHQLSSPFYTK	F-box/WD repeat-containing protein 7 isoform 1 [Homo sapiens]	2	1	16117781		HCD	0	1	1	0	8.356e-06	153	8.60922	0	11.4539	12	50941200	4	868.17	3469.66	1.63171	29.3716	13947	MS2	0/0	0	160013A.raw
	High	EDEHTHTNSVTNSSSIVDLPVHQLSSPFYTK	F-box/WD repeat-containing protein 7 isoform 1 [Homo sapiens]	2	1	16117781		HCD	0	1	1	0	6.503e-06	153	8.32195	0	0	17	17169784	5	694.737	3469.66	1.66302	29.3752	13949	MS2	0/0	0	160013A.raw
	High	EDEHTHTNSVTNSSSIVDLPVHQLSSPFYTK	F-box/WD repeat-containing protein 7 isoform 1 [Homo sapiens]	2	1	16117781		HCD	0	1	1	0	1.521e-08	150	7.2264	0	0	35	10377310	3	1157.23	3469.66	3.09565	29.6422	14086	MS2	0/0	0	160013A.raw
	High	EDEHTHTNSVTNSSSIVDLPVHQLSSPFYTK	F-box/WD repeat-containing protein 7 isoform 1 [Homo sapiens]	2	1	16117781		HCD	0	1	1	0	6.324e-06	152	5.19206	0	30.126	12	23999978	4	868.17	3469.66	1.98353	29.6435	14087	MS2	0/0	0	160013A.raw
	High	EDEHTHTNSVTNSSSIVDLPVHQLSSPFYTK	F-box/WD repeat-containing protein 7 isoform 1 [Homo sapiens]	2	1	16117781		HCD	0	1	1	0	4.623e-05	153	6.83864	0	5.32985	24	13048752	5	694.738	3469.66	2.27871	29.6447	14088	MS2	0/0	0	160013A.raw
	High	EDEHTHTNSVTNSSSIVDLPVHQLSSPFYTK	F-box/WD repeat-containing protein 7 isoform 1 [Homo sapiens]	2	1	16117781		HCD	0	1	1	0	5.699e-06	152	6.91965	0	41.0632	100	0	5	694.739	3469.67	4.50352	29.9092	14213	MS2	0/0	0	160013A.raw
	High	EDEHTHTNSVTNSSSIVDLPVHQLSSPFYTK	F-box/WD repeat-containing protein 7 isoform 1 [Homo sapiens]	2	1	16117781		HCD	0	1	1	0	9.637e-10	151	7.8354	0	0	100	4356600	3	1157.22	3469.66	2.67346	30.0026	14257	MS2	0/0	0	160013A.raw
	High	EEGIDEPLHIK	F-box/WD repeat-containing protein 7 isoform 1 [Homo sapiens]	3	1	16117781		HCD	0	1	1	0	0.0006571	310	2.55207	0	3.34414	97	10072549	2	640.333	1279.66	4.73708	20.6294	9539	MS2	0/0	0	160013A.raw
	High	ELALYVLSFLEPK	F-box/WD repeat-containing protein 7 isoform 1 [Homo sapiens]	3	1	16117781		HCD	0	1	1	0	0.0002953	244	4.21773	0	38.6589	40	9459322	2	761.433	1521.86	2.1654	40.6285	19479	MS2	0/0	0	160013A.raw
	High	ELALYVLSFLEPK	F-box/WD repeat-containing protein 7 isoform 1 [Homo sapiens]	3	1	16117781		HCD	0	1	1	0	0.0001083	244	4.7287	0	0	79	29600100	1	1521.86	1521.86	2.53519	40.6446	19486	MS2	0/0	0	160013A.raw
	High	ELALYVLSFLEPK	F-box/WD repeat-containing protein 7 isoform 1 [Homo sapiens]	3	1	16117781		HCD	0	1	1	0	0.0003253	233	3.59126	0	29.4373	91	3.78611e+06	2	761.435	1521.86	4.73215	41.2283	19747	MS2	0/0	0	160013A.raw
	High	ELALYVLSFLEPK	F-box/WD repeat-containing protein 7 isoform 1 [Homo sapiens]	3	1	16117781		HCD	0	1	1	0	0.0003253	233	3.42669	0	30.3593	100	3.01249e+06	2	761.435	1521.86	4.65194	41.5157	19870	MS2	0/0	0	160013A.raw
	High	ELALYVLSFLEPK	F-box/WD repeat-containing protein 7 isoform 1 [Homo sapiens]	3	1	16117781		HCD	0	1	1	0	0.0003253	233	3.15894	0	30.5141	100	1.44008e+06	2	761.436	1521.86	5.29363	41.9013	20036	MS2	0/0	0	160013A.raw
	High	ELALYVLSFLEPK	F-box/WD repeat-containing protein 7 isoform 1 [Homo sapiens]	3	1	16117781		HCD	0	1	1	0.004	0.06047	188	1.88801	0	41.4087	100	853468	2	761.439	1521.87	10.026	42.7792	20431	MS2	0/0	0	160013A.raw
	High	GHDDHVITcLQFcGNR	F-box/WD repeat-containing protein 7 isoform 1 [Homo sapiens]	3	1	16117781	C9(Carbamidomethyl); C13(Carbamidomethyl)	HCD	0	1	1	0	4.164e-06	81	6.02708	0	0	100	4.85378e+06	2	964.932	1928.86	3.76987	20.9392	9708	MS2	0/0	0	160013A.raw
	High	GHDDHVITcLQFcGNR	F-box/WD repeat-containing protein 7 isoform 1 [Homo sapiens]	3	1	16117781	C9(Carbamidomethyl); C13(Carbamidomethyl)	HCD	0	1	1	0	0.0003253	78	5.41999	0	16.5215	17	28708522	4	482.969	1928.85	2.55349	20.9775	9727	MS2	0/0	0	160013A.raw
	High	GHDDHVITcLQFcGNR	F-box/WD repeat-containing protein 7 isoform 1 [Homo sapiens]	3	1	16117781	C9(Carbamidomethyl); C13(Carbamidomethyl)	HCD	0	1	1	0	0.0007416	74	4.8018	0	32.2476	100	5.09737e+06	4	482.968	1928.85	1.35105	21.3054	9900	MS2	0/0	0	160013A.raw
	High	GNPSSSQVDEEQMNR	F-box/WD repeat-containing protein 7 isoform 1 [Homo sapiens]	2	1	16117781		HCD	0	1	1	0	4.814e-05	47	4.63911	0	0	50	13137628	2	839.362	1677.72	1.5549	14.1782	6213	MS2	0/0	0	160013A.raw
	High	GNPSSSQVDEEQMNR	F-box/WD repeat-containing protein 7 isoform 1 [Homo sapiens]	2	1	16117781		HCD	0	1	1	0	0.0003253	47	3.97231	0	7.39135	22	23458950	3	559.91	1677.72	1.18309	14.2767	6264	MS2	0/0	0	160013A.raw
	High	GNPSSSQVDEEQMNR	F-box/WD repeat-containing protein 7 isoform 1 [Homo sapiens]	2	1	16117781		HCD	0	1	1	0	4.429e-05	47	4.37971	0	8.96512	3	171310800	2	839.361	1677.72	1.11834	14.4495	6358	MS2	0/0	0	160013A.raw
	High	GNPSSSQVDEEQMNR	F-box/WD repeat-containing protein 7 isoform 1 [Homo sapiens]	2	1	16117781		HCD	0	1	1	0	0.0003076	47	4.2682	0	8.96512	3	171310800	2	839.361	1677.72	1.11834	14.4833	6376	MS2	0/0	0	160013A.raw
	High	GNPSSSQVDEEQMNR	F-box/WD repeat-containing protein 7 isoform 1 [Homo sapiens]	2	1	16117781		HCD	0	1	1	0	0.0003149	49	4.49251	0	15.5995	100	3.63503e+06	2	839.364	1677.72	4.10148	14.7423	6505	MS2	0/0	0	160013A.raw
	High	HMMQVIEPQFQR	F-box/WD repeat-containing protein 7 isoform 1 [Homo sapiens]	3	1	16117781		HCD	0	1	1	0	0.0003253	270	3.40634	0	0	100	3499497	1	1543.76	1543.76	6.85554	23.1724	10875	MS2	0/0	0	160013A.raw
	High	HMMQVIEPQFQR	F-box/WD repeat-containing protein 7 isoform 1 [Homo sapiens]	3	1	16117781		HCD	0	1	1	0	0.0003114	249	3.96548	0	0.315073	2	379095392	2	772.381	1543.75	2.45827	23.1956	10886	MS2	0/0	0	160013A.raw
	High	HMMQVIEPQFQR	F-box/WD repeat-containing protein 7 isoform 1 [Homo sapiens]	3	1	16117781		HCD	0	1	1	0	0.0004864	266	4.10088	0	4.10144	0	1085496320	3	515.257	1543.76	3.27983	23.3012	10938	MS2	0/0	0	160013A.raw
	High	HMMQVIEPQFQR	F-box/WD repeat-containing protein 7 isoform 1 [Homo sapiens]	3	1	16117781		HCD	0	1	1	0	0.000206	251	3.86262	0	0	2	254845424	2	772.38	1543.75	1.74661	23.4695	11021	MS2	0/0	0	160013A.raw
	High	HMMQVIEPQFQR	F-box/WD repeat-containing protein 7 isoform 1 [Homo sapiens]	3	1	16117781		HCD	0	1	1	0	0.0004947	250	3.81369	0	29.117	4	55828848	3	515.256	1543.75	2.09373	23.587	11084	MS2	0/0	0	160013A.raw
	High	HMMQVIEPQFQR	F-box/WD repeat-containing protein 7 isoform 1 [Homo sapiens]	3	1	16117781		HCD	0	1	1	0	0.0003253	249	3.99065	0	5.9017	22	26127054	2	772.381	1543.75	2.3792	23.7533	11167	MS2	0/0	0	160013A.raw
	High	HMMQVIEPQFQR	F-box/WD repeat-containing protein 7 isoform 1 [Homo sapiens]	3	1	16117781		HCD	0	1	1	0	0.0002408	250	4.15275	0	0	48	11379057	2	772.381	1543.75	2.06291	24.0406	11299	MS2	0/0	0	160013A.raw
	High	HMMQVIEPQFQR	F-box/WD repeat-containing protein 7 isoform 1 [Homo sapiens]	3	1	16117781		HCD	0	1	1	0	0.0003253	235	3.67209	0	0	100	9902142	2	772.379	1543.75	0.0860639	24.3648	11465	MS2	0/0	0	160013A.raw
	High	HMMQVIEPQFQR	F-box/WD repeat-containing protein 7 isoform 1 [Homo sapiens]	3	1	16117781		HCD	0	1	1	0	0.0003253	222	3.61645	0	29.9641	100	6.38804e+06	2	772.376	1543.75	-3.47227	24.6497	11608	MS2	0/0	0	160013A.raw
	High	HMMQVIEPQFQR	F-box/WD repeat-containing protein 7 isoform 1 [Homo sapiens]	3	1	16117781		HCD	0	1	1	0	0.0003253	251	3.86747	0	50.3172	100	2.20376e+06	2	772.38	1543.75	1.50939	25.525	12037	MS2	0/0	0	160013A.raw
	High	HMMQVIEPQFQR	F-box/WD repeat-containing protein 7 isoform 1 [Homo sapiens]	3	1	16117781		HCD	0	1	1	0	0.0003384	249	3.80388	0	11.8766	100	3.41604e+06	2	772.381	1543.75	2.45827	25.9368	12246	MS2	0/0	0	160013A.raw
	High	HMMQVIEPQFQR	F-box/WD repeat-containing protein 7 isoform 1 [Homo sapiens]	3	1	16117781		HCD	0	1	1	0	0.00119	249	3.08759	0	18.8603	100	1.49725e+06	2	772.38	1543.75	1.1931	26.8232	12669	MS2	0/0	0	160013A.raw
	High	HMMQVIEPQFQR	F-box/WD repeat-containing protein 7 isoform 1 [Homo sapiens]	3	1	16117781		HCD	0	1	1	0	0.002467	163	2.85529	0	0	100	7.03329e+06	2	772.365	1543.72	-17.9431	29.7067	14117	MS2	0/0	0	160013A.raw
	High	HQSAVTcLQFNK	F-box/WD repeat-containing protein 7 isoform 1 [Homo sapiens]	3	1	16117781	C7(Carbamidomethyl)	HCD	0	1	1	0	0.0001096	304	5.68829	0	0	4	140203712	2	716.855	1432.7	1.64511	17.2169	7758	MS2	0/0	0	160013A.raw
	High	HQSAVTcLQFNK	F-box/WD repeat-containing protein 7 isoform 1 [Homo sapiens]	3	1	16117781	C7(Carbamidomethyl)	HCD	0	1	1	0	0.0001257	318	5.08802	0	0	92	12488715	1	1432.7	1432.7	2.71952	17.2401	7767	MS2	0/0	0	160013A.raw
	High	HQSAVTcLQFNK	F-box/WD repeat-containing protein 7 isoform 1 [Homo sapiens]	3	1	16117781	C7(Carbamidomethyl)	HCD	0	1	1	0	0.0009329	317	3.41392	0	32.1052	19	16878752	3	478.24	1432.7	2.61555	17.4532	7868	MS2	0/0	0	160013A.raw
	High	HQSAVTcLQFNK	F-box/WD repeat-containing protein 7 isoform 1 [Homo sapiens]	3	1	16117781	C7(Carbamidomethyl)	HCD	0	1	1	0	0.0003253	310	4.86614	0	3.46918	42	12856545	2	716.855	1432.7	2.15632	17.5343	7905	MS2	0/0	0	160013A.raw
	High	HQSAVTcLQFNK	F-box/WD repeat-containing protein 7 isoform 1 [Homo sapiens]	3	1	16117781	C7(Carbamidomethyl)	HCD	0	1	1	0	0.0003253	325	3.75538	0	42.4995	100	2.78231e+06	2	716.857	1432.71	4.20118	18.1125	8196	MS2	0/0	0	160013A.raw
	High	ILAEDNLLWR	F-box/WD repeat-containing protein 7 isoform 1 [Homo sapiens]	3	1	16117781		HCD	0	1	1	0	0.0003253	358	3.10579	0	0	72	14180452	1	1242.69	1242.69	1.11499	32.2339	15349	MS2	0/0	0	160013A.raw
	High	ILAEDNLLWR	F-box/WD repeat-containing protein 7 isoform 1 [Homo sapiens]	3	1	16117781		HCD	0	1	1	0	0.0003253	360	3.66641	0	0.827378	2	189595584	2	621.847	1242.69	1.64444	32.2478	15356	MS2	0/0	0	160013A.raw
	High	ILAEDNLLWR	F-box/WD repeat-containing protein 7 isoform 1 [Homo sapiens]	3	1	16117781		HCD	0	1	1	0	0.0003253	350	2.94568	0	0.835298	0	3545223168	2	621.847	1242.69	2.52852	32.3747	15424	MS2	0/0	0	160013A.raw
	High	ILAEDNLLWR	F-box/WD repeat-containing protein 7 isoform 1 [Homo sapiens]	3	1	16117781		HCD	0	1	1	0	0.0004263	351	2.44206	0	32.087	33	12735037	1	1242.69	1242.69	4.84775	32.511	15493	MS2	0/0	0	160013A.raw
	High	ILAEDNLLWR	F-box/WD repeat-containing protein 7 isoform 1 [Homo sapiens]	3	1	16117781		HCD	0	1	1	0	0.0003253	360	3.25401	0	2.16734	3	143719232	2	621.847	1242.69	1.44798	32.5123	15494	MS2	0/0	0	160013A.raw
	High	ILAEDNLLWR	F-box/WD repeat-containing protein 7 isoform 1 [Homo sapiens]	3	1	16117781		HCD	0	1	1	0	0.0003253	360	2.93785	0	11.2723	16	42308948	2	621.847	1242.69	1.44798	32.8021	15641	MS2	0/0	0	160013A.raw
	High	ILAEDNLLWR	F-box/WD repeat-containing protein 7 isoform 1 [Homo sapiens]	3	1	16117781		HCD	0	1	1	0	0.0003253	356	3.04053	0	0	100	2.28907e+06	2	621.846	1242.68	0.662133	33.1078	15789	MS2	0/0	0	160013A.raw
	High	ILAEDNLLWR	F-box/WD repeat-containing protein 7 isoform 1 [Homo sapiens]	3	1	16117781		HCD	0	1	1	0	0.0003254	360	3.22263	0	45.5404	39	10820427	2	621.847	1242.69	1.34975	33.4649	15971	MS2	0/0	0	160013A.raw
	High	ILAEDNLLWR	F-box/WD repeat-containing protein 7 isoform 1 [Homo sapiens]	3	1	16117781		HCD	0	1	1	0	0.0003253	360	2.81764	0	14.6392	68	6380069	2	621.847	1242.69	1.74267	34.2497	16354	MS2	0/0	0	160013A.raw
	High	ILAEDNLLWR	F-box/WD repeat-containing protein 7 isoform 1 [Homo sapiens]	3	1	16117781		HCD	0	1	1	0	0.0003319	350	3.08491	0	10.8841	100	3.99209e+06	2	621.847	1242.69	2.82321	35.0552	16749	MS2	0/0	0	160013A.raw
	High	ILAEDNLLWR	F-box/WD repeat-containing protein 7 isoform 1 [Homo sapiens]	3	1	16117781		HCD	0	1	1	0	0.0003645	348	1.93774	0	14.3137	100	2.78595e+06	2	621.846	1242.68	0.072746	38.7872	18588	MS2	0/0	0	160013A.raw
	High	ILAEDNLLWR	F-box/WD repeat-containing protein 7 isoform 1 [Homo sapiens]	3	1	16117781		HCD	0	1	1	0	0.0003949	358	2.08194	0	40.8266	100	749368	2	621.846	1242.69	1.25152	41.1436	19711	MS2	0/0	0	160013A.raw
	High	ILAEDNLLWR	F-box/WD repeat-containing protein 7 isoform 1 [Homo sapiens]	3	1	16117781		HCD	0	1	1	0	0.0003254	360	1.97142	0	36.6274	100	748097	2	621.847	1242.69	1.8409	41.562	19889	MS2	0/0	0	160013A.raw
	High	ILAEDNLLWR	F-box/WD repeat-containing protein 7 isoform 1 [Homo sapiens]	3	1	16117781		HCD	0	1	1	0	0.0003331	360	2.27247	0	11.4668	100	1103474	2	621.847	1242.69	2.33206	41.9103	20040	MS2	0/0	0	160013A.raw
	High	ILAEDNLLWR	F-box/WD repeat-containing protein 7 isoform 1 [Homo sapiens]	3	1	16117781		HCD	0	1	1	0	0.0003253	358	2.56253	0	7.24998	100	1.411e+06	2	621.846	1242.69	1.25152	42.6968	20396	MS2	0/0	0	160013A.raw
	High	ILAEDNLLWR	F-box/WD repeat-containing protein 7 isoform 1 [Homo sapiens]	3	1	16117781		HCD	0	1	1	0	0.0003253	358	2.43642	0	0	100	1.27055e+06	2	621.846	1242.69	0.956826	42.9934	20524	MS2	0/0	0	160013A.raw
	High	ILAEDNLLWR	F-box/WD repeat-containing protein 7 isoform 1 [Homo sapiens]	3	1	16117781		HCD	0	1	1	0	0.0003553	360	2.60301	0	0	100	938603	2	621.847	1242.69	2.43029	43.2941	20661	MS2	0/0	0	160013A.raw
	High	ILAEDNLLWR	F-box/WD repeat-containing protein 7 isoform 1 [Homo sapiens]	3	1	16117781		HCD	0	1	1	0	0.0003253	350	2.08444	0	0	100	1.39174e+06	2	621.847	1242.69	2.72498	43.6587	20834	MS2	0/0	0	160013A.raw
	High	ILAEDNLLWR	F-box/WD repeat-containing protein 7 isoform 1 [Homo sapiens]	3	1	16117781		HCD	0	1	1	0	0.0003553	356	2.36798	0	0	100	883124	2	621.846	1242.68	0.46567	43.9831	20982	MS2	0/0	0	160013A.raw
	High	ILAEDNLLWR	F-box/WD repeat-containing protein 7 isoform 1 [Homo sapiens]	3	1	16117781		HCD	0	1	1	0	0.0003862	356	2.64596	0	0	100	1.02446e+06	2	621.846	1242.69	0.760364	44.3122	21129	MS2	0/0	0	160013A.raw
	High	ILAEDNLLWR	F-box/WD repeat-containing protein 7 isoform 1 [Homo sapiens]	3	1	16117781		HCD	0	1	1	0	0.0003253	360	2.54717	0	0	100	1.01491e+06	2	621.847	1242.69	2.1356	44.5963	21256	MS2	0/0	0	160013A.raw
	High	ILAEDNLLWR	F-box/WD repeat-containing protein 7 isoform 1 [Homo sapiens]	3	1	16117781		HCD	0	1	1	0	0.0003607	350	2.31683	0	6.03286	100	985778	2	621.848	1242.69	2.92144	44.8844	21382	MS2	0/0	0	160013A.raw
	High	ILAEDNLLWR	F-box/WD repeat-containing protein 7 isoform 1 [Homo sapiens]	3	1	16117781		HCD	0	1	1	0	0.0003278	350	1.94988	0	86.9048	71	1098553	2	621.847	1242.69	2.82321	45.1757	21508	MS2	0/0	0	160013A.raw
	High	ILAEDNLLWR	F-box/WD repeat-containing protein 7 isoform 1 [Homo sapiens]	3	1	16117781		HCD	0	1	1	0	0.001074	348	2.41767	0	24.803	100	581721	2	621.848	1242.69	3.21613	45.6706	21717	MS2	0/0	0	160013A.raw
	High	ILAEDNLLWR	F-box/WD repeat-containing protein 7 isoform 1 [Homo sapiens]	3	1	16117781		HCD	0	1	1	0.002	0.01801	350	1.97923	0	24.4183	100	333423	2	621.847	1242.69	2.72498	45.9512	21835	MS2	0/0	0	160013A.raw
	High	ILAEDNLLWR	F-box/WD repeat-containing protein 7 isoform 1 [Homo sapiens]	3	1	16117781		HCD	0	1	1	0.007	0.1471	348	1.17177	0	16.6853	100	318493	2	621.848	1242.69	3.01967	46.2702	21968	MS2	0/0	0	160013A.raw
	High	ILAEDNLLWR	F-box/WD repeat-containing protein 7 isoform 1 [Homo sapiens]	3	1	16117781		HCD	0	1	1	0.002	0.02381	356	1.24021	0	0	100	111850	2	621.846	1242.68	0.46567	46.5579	22087	MS2	0/0	0	160013A.raw
	High	ITSVQPPTGLQEWLK	F-box/WD repeat-containing protein 7 isoform 1 [Homo sapiens]	3	1	16117781		HCD	0	1	1	0	0.0003253	256	3.19713	0	0	100	7234390	2	848.969	1696.93	2.59334	33.7847	16131	MS2	0/0	0	160013A.raw
	High	ITSVQPPTGLQEWLK	F-box/WD repeat-containing protein 7 isoform 1 [Homo sapiens]	3	1	16117781		HCD	0	1	1	0	0.0003253	254	3.10832	0	0	7	83593752	2	848.969	1696.93	2.08979	34.0699	16271	MS2	0/0	0	160013A.raw
	High	ITSVQPPTGLQEWLK	F-box/WD repeat-containing protein 7 isoform 1 [Homo sapiens]	3	1	16117781		HCD	0	1	1	0	0.0003253	256	4.45074	0	18.2046	74	5169449	3	566.315	1696.93	2.62138	34.1893	16326	MS2	0/0	0	160013A.raw
	High	ITSVQPPTGLQEWLK	F-box/WD repeat-containing protein 7 isoform 1 [Homo sapiens]	3	1	16117781		HCD	0	1	1	0	0.0003253	258	3.25245	0	0.457366	2	326398432	2	848.968	1696.93	1.58623	34.3382	16397	MS2	0/0	0	160013A.raw
	High	ITSVQPPTGLQEWLK	F-box/WD repeat-containing protein 7 isoform 1 [Homo sapiens]	3	1	16117781		HCD	0	1	1	0	0.0003253	248	3.04825	0	2.56427	3	385909536	2	848.968	1696.93	1.37043	34.3942	16426	MS2	0/0	0	160013A.raw
	High	ITSVQPPTGLQEWLK	F-box/WD repeat-containing protein 7 isoform 1 [Homo sapiens]	3	1	16117781		HCD	0	1	1	0	0.0003253	248	2.94625	0	2.56427	3	385909536	2	848.968	1696.93	1.37043	34.3957	16427	MS2	0/0	0	160013A.raw
	High	ITSVQPPTGLQEWLK	F-box/WD repeat-containing protein 7 isoform 1 [Homo sapiens]	3	1	16117781		HCD	0	1	1	0	0.0003253	258	4.58271	0	4.34369	12	24378444	3	566.315	1696.93	1.65025	34.4894	16470	MS2	0/0	0	160013A.raw
	High	ITSVQPPTGLQEWLK	F-box/WD repeat-containing protein 7 isoform 1 [Homo sapiens]	3	1	16117781		HCD	0	1	1	0	0.0003253	258	2.89584	0	0.569381	0	2482748416	2	848.968	1696.93	1.58623	34.6363	16543	MS2	0/0	0	160013A.raw
	High	ITSVQPPTGLQEWLK	F-box/WD repeat-containing protein 7 isoform 1 [Homo sapiens]	3	1	16117781		HCD	0	1	1	0	0.0003253	253	4.46588	0	3.03455	22	17328628	3	566.314	1696.93	1.11073	34.7712	16606	MS2	0/0	0	160013A.raw
	High	ITSVQPPTGLQEWLK	F-box/WD repeat-containing protein 7 isoform 1 [Homo sapiens]	3	1	16117781		HCD	0	1	1	0	0.0003253	248	2.83919	0	43.0145	20	36568668	2	848.968	1696.93	1.37043	35.0072	16726	MS2	0/0	0	160013A.raw
	High	ITSVQPPTGLQEWLK	F-box/WD repeat-containing protein 7 isoform 1 [Homo sapiens]	3	1	16117781		HCD	0	1	1	0	0.0003253	254	2.44	0	36.8528	42	16741359	2	848.969	1696.93	2.16172	35.1711	16804	MS2	0/0	0	160013A.raw
	High	ITSVQPPTGLQEWLK	F-box/WD repeat-containing protein 7 isoform 1 [Homo sapiens]	3	1	16117781		HCD	0	1	1	0.001	0.004228	255	2.49123	0	29.5171	100	2.07141e+06	2	848.969	1696.93	1.87398	36.3456	17394	MS2	0/0	0	160013A.raw
	High	IVSGSDDNTLK	F-box/WD repeat-containing protein 7 isoform 1 [Homo sapiens]	3	1	16117781		HCD	0	1	1	0	0.000352	323	2.85797	0	3.43993	17	18814436	2	574.794	1148.58	1.6848	13.6654	5943	MS2	0/0	0	160013A.raw
	High	IVSGSDDNTLK	F-box/WD repeat-containing protein 7 isoform 1 [Homo sapiens]	3	1	16117781		HCD	0	1	1	0	0.0003253	325	3.85062	0	3.26909	34	22686968	1	1148.58	1148.58	1.85592	13.6959	5962	MS2	0/0	0	160013A.raw
	High	IVSGSDDNTLK	F-box/WD repeat-containing protein 7 isoform 1 [Homo sapiens]	3	1	16117781		HCD	0	1	1	0.006	0.1072	323	1.85473	0	5.73803	3	287603744	2	574.794	1148.58	1.6848	13.8849	6061	MS2	0/0	0	160013A.raw
	High	IVSGSDDNTLK	F-box/WD repeat-containing protein 7 isoform 1 [Homo sapiens]	3	1	16117781		HCD	0	1	1	0	0.0003253	332	2.66807	0	10.8265	6	45672636	2	574.794	1148.58	0.834564	13.932	6085	MS2	0/0	0	160013A.raw
	High	IVSGSDDNTLK	F-box/WD repeat-containing protein 7 isoform 1 [Homo sapiens]	3	1	16117781		HCD	0	1	1	0	0.0003253	333	2.20679	0	0	100	4.02359e+06	1	1148.58	1148.58	1.43081	14.0155	6130	MS2	0/0	0	160013A.raw
	High	IVSGSDDNTLK	F-box/WD repeat-containing protein 7 isoform 1 [Homo sapiens]	3	1	16117781		HCD	0	1	1	0	0.0003255	333	2.34306	0	11.9605	74	7.6726e+06	2	574.794	1148.58	1.04712	14.235	6243	MS2	0/0	0	160013A.raw
	High	IVSGSDDNTLK	F-box/WD repeat-containing protein 7 isoform 1 [Homo sapiens]	3	1	16117781		HCD	0	1	1	0	0.0003253	321	2.84221	0	0	100	3.93299e+06	2	574.795	1148.58	2.32247	14.5137	6391	MS2	0/0	0	160013A.raw
	High	IVSGSDDNTLK	F-box/WD repeat-containing protein 7 isoform 1 [Homo sapiens]	3	1	16117781		HCD	0	1	1	0	0.0003418	325	2.27447	0	15.0955	32	9854213	2	574.794	1148.58	2.00363	15.1585	6717	MS2	0/0	0	160013A.raw
	High	KLDHGSEVR	F-box/WD repeat-containing protein 7 isoform 1 [Homo sapiens]	3	1	16117781		HCD	0	1	1	0.001	0.01218	256	2.37682	1	41.6771	68	4.0116e+06	2	520.778	1040.55	1.17904	8.70506	3460	MS2	0/0	0	160013A.raw
	High	KLDHGSEVR	F-box/WD repeat-containing protein 7 isoform 1 [Homo sapiens]	3	1	16117781		HCD	0	1	1	0.002	0.03294	256	2.19406	1	41.6771	68	4.0116e+06	2	520.778	1040.55	1.17904	8.74154	3478	MS2	0/0	0	160013A.raw
	High	KLDHGSEVR	F-box/WD repeat-containing protein 7 isoform 1 [Homo sapiens]	3	1	16117781		HCD	0	1	1	0.002	0.017	256	1.79277	1	59.4981	100	3764858	2	520.778	1040.55	0.94441	8.77239	3493	MS2	0/0	0	160013A.raw
	High	KLDHGSEVR	F-box/WD repeat-containing protein 7 isoform 1 [Homo sapiens]	3	1	16117781		HCD	0	1	1	0.001	0.009747	256	2.31859	1	45.6023	72	3.3165e+06	2	520.779	1040.55	1.41366	8.97985	3586	MS2	0/0	0	160013A.raw
	High	KLDHGSEVR	F-box/WD repeat-containing protein 7 isoform 1 [Homo sapiens]	3	1	16117781		HCD	0	1	1	0	0.0005303	256	2.48871	1	58.9768	85	3.44121e+06	2	520.779	1040.55	1.53098	9.05449	3622	MS2	0/0	0	160013A.raw
	High	KLDHGSEVR	F-box/WD repeat-containing protein 7 isoform 1 [Homo sapiens]	3	1	16117781		HCD	0	1	1	0.001	0.007385	267	2.60333	1	41.4742	56	3.80622e+06	2	520.779	1040.55	1.64829	9.24908	3713	MS2	0/0	0	160013A.raw
	High	KLDHGSEVR	F-box/WD repeat-containing protein 7 isoform 1 [Homo sapiens]	3	1	16117781		HCD	0	1	1	0.001	0.006148	267	2.61462	1	45.2563	60	3017051	2	520.779	1040.55	1.64829	9.51723	3839	MS2	0/0	0	160013A.raw
	High	KLDHGSEVR	F-box/WD repeat-containing protein 7 isoform 1 [Homo sapiens]	3	1	16117781		HCD	0	1	1	0.002	0.03119	270	2.05537	1	56.1959	93	3.73114e+06	2	520.779	1040.55	2.00023	9.6649	3911	MS2	0/0	0	160013A.raw
	High	KLDHGSEVR	F-box/WD repeat-containing protein 7 isoform 1 [Homo sapiens]	3	1	16117781		HCD	0	1	1	0.002	0.03028	256	2.65337	1	35.2322	51	4.45427e+06	2	520.779	1040.55	1.29635	9.79104	3970	MS2	0/0	0	160013A.raw
	High	KLDHGSEVR	F-box/WD repeat-containing protein 7 isoform 1 [Homo sapiens]	3	1	16117781		HCD	0	1	1	0	0.0003538	270	2.1951	1	53.8476	85	4.20327e+06	2	520.779	1040.55	2.00023	9.97906	4064	MS2	0/0	0	160013A.raw
	High	KLDHGSEVR	F-box/WD repeat-containing protein 7 isoform 1 [Homo sapiens]	3	1	16117781		HCD	0	1	1	0.001	0.00829	270	2.38365	1	38.2434	53	4.03018e+06	2	520.779	1040.55	1.88291	10.0804	4112	MS2	0/0	0	160013A.raw
	High	KLDHGSEVR	F-box/WD repeat-containing protein 7 isoform 1 [Homo sapiens]	3	1	16117781		HCD	0	1	1	0.001	0.01089	256	2.12529	1	48.1209	77	4793590	2	520.779	1040.55	1.41366	10.269	4205	MS2	0/0	0	160013A.raw
	High	KLDHGSEVR	F-box/WD repeat-containing protein 7 isoform 1 [Homo sapiens]	3	1	16117781		HCD	0	1	1	0.002	0.03657	256	2.4357	1	29.6754	46	5493838	2	520.779	1040.55	1.53098	10.3863	4260	MS2	0/0	0	160013A.raw
	High	KLDHGSEVR	F-box/WD repeat-containing protein 7 isoform 1 [Homo sapiens]	3	1	16117781		HCD	0	1	1	0.001	0.008916	256	2.22946	1	48.6364	76	5055989	2	520.778	1040.55	1.17904	10.5794	4358	MS2	0/0	0	160013A.raw
	High	KLDHGSEVR	F-box/WD repeat-containing protein 7 isoform 1 [Homo sapiens]	3	1	16117781		HCD	0	1	1	0.001	0.006384	256	2.67339	1	35.7265	56	6083705	2	520.779	1040.55	1.29635	10.6775	4407	MS2	0/0	0	160013A.raw
	High	KLDHGSEVR	F-box/WD repeat-containing protein 7 isoform 1 [Homo sapiens]	3	1	16117781		HCD	0	1	1	0	0.0003327	256	2.56865	1	10.4559	40	9405033	2	520.778	1040.55	0.475157	10.9617	4555	MS2	0/0	0	160013A.raw
	High	KLDHGSEVR	F-box/WD repeat-containing protein 7 isoform 1 [Homo sapiens]	3	1	16117781		HCD	0	1	1	0.006	0.1054	258	1.94722	1	0	100	2.36221e+06	1	1040.55	1040.55	0.0774823	11.1919	4678	MS2	0/0	0	160013A.raw
	High	KLDHGSEVR	F-box/WD repeat-containing protein 7 isoform 1 [Homo sapiens]	3	1	16117781		HCD	0	1	1	0	0.0004042	256	2.87991	1	4.41526	15	21031628	2	520.778	1040.55	0.59247	11.2321	4699	MS2	0/0	0	160013A.raw
	High	KVIKPGFIHSPWK	F-box/WD repeat-containing protein 7 isoform 1 [Homo sapiens]	3	1	16117781		HCD	0	1	1	0	0.0003253	103	4.62862	1	25.805	41	10020605	3	512.973	1536.9	-0.316979	18.5583	8444	MS2	0/0	0	160013A.raw
	High	KVIKPGFIHSPWK	F-box/WD repeat-containing protein 7 isoform 1 [Homo sapiens]	3	1	16117781		HCD	0	1	1	0	0.0002599	93	4.1508	1	4.96968	40	19005412	2	768.958	1536.91	1.87598	18.5968	8465	MS2	0/0	0	160013A.raw
	High	KVIKPGFIHSPWK	F-box/WD repeat-containing protein 7 isoform 1 [Homo sapiens]	3	1	16117781		HCD	0	1	1	0	0.0001135	93	4.24819	1	0.597519	6	73680288	3	512.974	1536.91	1.58924	18.8235	8585	MS2	0/0	0	160013A.raw
	High	KVIKPGFIHSPWK	F-box/WD repeat-containing protein 7 isoform 1 [Homo sapiens]	3	1	16117781		HCD	0	1	1	0	0.0003253	99	3.90271	1	9.72099	6	35963800	4	384.982	1536.91	0.746523	18.8618	8607	MS2	0/0	0	160013A.raw
	High	KVIKPGFIHSPWK	F-box/WD repeat-containing protein 7 isoform 1 [Homo sapiens]	3	1	16117781		HCD	0	1	1	0	0.0001648	93	4.25212	1	6.08729	88	13395735	2	768.957	1536.91	1.47885	18.8639	8608	MS2	0/0	0	160013A.raw
	High	LDHGSEVR	F-box/WD repeat-containing protein 7 isoform 1 [Homo sapiens]	3	1	16117781		HCD	0	1	1	0.006	0.1004	184	1.46002	0	72.8762	86	2110677	2	456.731	912.454	0.875547	10.7357	4440	MS2	0/0	0	160013A.raw
	High	LDHGSEVR	F-box/WD repeat-containing protein 7 isoform 1 [Homo sapiens]	3	1	16117781		HCD	0	1	1	0.001	0.007013	184	1.74555	0	54.5676	45	3.81103e+06	2	456.731	912.454	0.674873	11.0116	4581	MS2	0/0	0	160013A.raw
	High	LDHGSEVR	F-box/WD repeat-containing protein 7 isoform 1 [Homo sapiens]	3	1	16117781		HCD	0	1	1	0.005	0.07518	170	1.77669	0	46.3959	24	9078185	2	456.73	912.454	0.139744	11.3139	4745	MS2	0/0	0	160013A.raw
	High	LDHGSEVR	F-box/WD repeat-containing protein 7 isoform 1 [Homo sapiens]	3	1	16117781		HCD	0	1	1	0.001	0.00374	192	1.5444	0	35.3193	26	8597844	2	456.731	912.455	1.47757	11.6018	4896	MS2	0/0	0	160013A.raw
	High	LLALDELIDScEPTQVK	F-box/WD repeat-containing protein 7 isoform 1 [Homo sapiens]	3	1	16117781	C11(Carbamidomethyl)	HCD	0	1	1	0	1.449e-05	345	4.36007	0	4.76396	100	6.63188e+06	2	972.505	1944	1.84365	34.037	16255	MS2	0/0	0	160013A.raw
	High	LLALDELIDScEPTQVK	F-box/WD repeat-containing protein 7 isoform 1 [Homo sapiens]	3	1	16117781	C11(Carbamidomethyl)	HCD	0	1	1	0	2.744e-05	340	4.55093	0	0	100	4350508	2	972.503	1944	-0.354118	36.5928	17518	MS2	0/0	0	160013A.raw
	High	LLALDELIDScEPTQVK	F-box/WD repeat-containing protein 7 isoform 1 [Homo sapiens]	3	1	16117781	C11(Carbamidomethyl)	HCD	0	1	1	0	0.0003253	339	4.24969	0	63.9261	33	16666701	3	648.673	1944	2.59025	37.8482	18133	MS2	0/0	0	160013A.raw
	High	LLALDELIDScEPTQVK	F-box/WD repeat-containing protein 7 isoform 1 [Homo sapiens]	3	1	16117781	C11(Carbamidomethyl)	HCD	0	1	1	0	5.18e-06	345	5.2927	0	0.587617	1	658401664	2	972.505	1944	1.59247	37.9047	18160	MS2	0/0	0	160013A.raw
	High	LLALDELIDScEPTQVK	F-box/WD repeat-containing protein 7 isoform 1 [Homo sapiens]	3	1	16117781	C11(Carbamidomethyl)	HCD	0	1	1	0	5.132e-06	345	5.37744	0	0.587617	1	658401664	2	972.505	1944	1.59247	37.9382	18177	MS2	0/0	0	160013A.raw
	High	LLALDELIDScEPTQVK	F-box/WD repeat-containing protein 7 isoform 1 [Homo sapiens]	3	1	16117781	C11(Carbamidomethyl)	HCD	0	1	1	0	2.297e-05	345	5.22105	0	0.699403	1	946123968	2	972.505	1944	1.78085	37.9734	18195	MS2	0/0	0	160013A.raw
	High	LLALDELIDScEPTQVK	F-box/WD repeat-containing protein 7 isoform 1 [Homo sapiens]	3	1	16117781	C11(Carbamidomethyl)	HCD	0	1	1	0	0.0003253	345	3.827	0	23.0356	33	8.35601e+06	3	648.672	1944	1.45997	38.1204	18267	MS2	0/0	0	160013A.raw
	High	LLALDELIDScEPTQVK	F-box/WD repeat-containing protein 7 isoform 1 [Homo sapiens]	3	1	16117781	C11(Carbamidomethyl)	HCD	0	1	1	0	2.802e-05	345	5.06956	0	2.40777	34	24115156	2	972.505	1944	1.65527	38.1615	18286	MS2	0/0	0	160013A.raw
	High	LLALDELIDScEPTQVK	F-box/WD repeat-containing protein 7 isoform 1 [Homo sapiens]	3	1	16117781	C11(Carbamidomethyl)	HCD	0	1	1	0	2.872e-05	326	3.80958	0	83.4943	100	4.95982e+06	2	972.511	1944.02	8.12292	38.4614	18434	MS2	0/0	0	160013A.raw
	High	LLALDELIDScEPTQVK	F-box/WD repeat-containing protein 7 isoform 1 [Homo sapiens]	3	1	16117781	C11(Carbamidomethyl)	HCD	0	1	1	0	0.0003253	340	2.17279	0	21.7125	100	359073	2	972.508	1944.01	4.60654	44.583	21250	MS2	0/0	0	160013A.raw
	High	LLALDELIDScEPTQVK	F-box/WD repeat-containing protein 7 isoform 1 [Homo sapiens]	3	1	16117781	C11(Carbamidomethyl)	HCD	0	1	1	0	0.002469	337	1.79421	0	25.1917	100	342532	2	972.504	1944	0.211023	45.3078	21564	MS2	0/0	0	160013A.raw
	High	LVcAVGSR	F-box/WD repeat-containing protein 7 isoform 1 [Homo sapiens]	3	1	16117781	C3(Carbamidomethyl)	HCD	0	1	1	0	0.002578	502	1.78422	0	12.7404	4	94070024	2	431.235	861.462	1.08935	13.6485	5935	MS2	0/0	0	160013A.raw
	High	LVcAVGSR	F-box/WD repeat-containing protein 7 isoform 1 [Homo sapiens]	3	1	16117781	C3(Carbamidomethyl)	HCD	0	1	1	0.001	0.003976	412	1.71314	0	37.2777	9	31063306	2	431.234	861.461	0.380841	13.6716	5947	MS2	0/0	0	160013A.raw
	High	LVcAVGSR	F-box/WD repeat-containing protein 7 isoform 1 [Homo sapiens]	3	1	16117781	C3(Carbamidomethyl)	HCD	0	1	1	0.008	0.1521	412	1.38512	0	37.2777	9	31063306	2	431.234	861.461	0.380841	13.684	5956	MS2	0/0	0	160013A.raw
	High	MFQSWSGPEK	F-box/WD repeat-containing protein 7 isoform 1 [Homo sapiens]	3	1	16117781		HCD	0	1	1	0	0.001992	137	2.87265	0	10.8151	100	9568766	2	598.775	1196.54	2.17888	22.2143	10382	MS2	0/0	0	160013A.raw
	High	MFQSWSGPEK	F-box/WD repeat-containing protein 7 isoform 1 [Homo sapiens]	3	1	16117781		HCD	0	1	1	0	0.0003253	138	2.68632	0	0	100	10736095	1	1196.54	1196.54	3.56737	22.2344	10392	MS2	0/0	0	160013A.raw
	High	MFQSWSGPEK	F-box/WD repeat-containing protein 7 isoform 1 [Homo sapiens]	3	1	16117781		HCD	0	1	1	0	0.0003254	140	2.47535	0	6.18268	0	770638144	2	598.775	1196.54	1.66878	22.4816	10518	MS2	0/0	0	160013A.raw
	High	MFQSWSGPEK	F-box/WD repeat-containing protein 7 isoform 1 [Homo sapiens]	3	1	16117781		HCD	0	1	1	0.001	0.005579	140	2.49876	0	6.18268	0	770638144	2	598.775	1196.54	1.66878	22.4915	10524	MS2	0/0	0	160013A.raw
	High	MFQSWSGPEK	F-box/WD repeat-containing protein 7 isoform 1 [Homo sapiens]	3	1	16117781		HCD	0	1	1	0	0.0003253	137	2.3892	0	0	4	112340112	1	1196.54	1196.54	2.03709	22.5154	10537	MS2	0/0	0	160013A.raw
	High	MFQSWSGPEK	F-box/WD repeat-containing protein 7 isoform 1 [Homo sapiens]	3	1	16117781		HCD	0	1	1	0.001	0.003681	136	2.37679	0	46.347	9	27132400	2	598.775	1196.54	1.15869	22.7562	10664	MS2	0/0	0	160013A.raw
	High	MFQSWSGPEK	F-box/WD repeat-containing protein 7 isoform 1 [Homo sapiens]	3	1	16117781		HCD	0	1	1	0	0.000348	136	2.17832	0	0	100	3979431	1	1196.54	1196.54	2.44516	22.7981	10684	MS2	0/0	0	160013A.raw
	High	MFQSWSGPEK	F-box/WD repeat-containing protein 7 isoform 1 [Homo sapiens]	3	1	16117781		HCD	0	1	1	0	0.001731	136	2.42592	0	47.4989	48	14022278	2	598.775	1196.54	1.46474	23.0567	10818	MS2	0/0	0	160013A.raw
	High	MFQSWSGPEK	F-box/WD repeat-containing protein 7 isoform 1 [Homo sapiens]	3	1	16117781		HCD	0	1	1	0	0.0009515	140	1.63632	0	0	100	960888	1	1196.54	1196.54	1.73103	23.8494	11211	MS2	0/0	0	160013A.raw
	High	MFQSWSGPEK	F-box/WD repeat-containing protein 7 isoform 1 [Homo sapiens]	3	1	16117781		HCD	0	1	1	0	0.001698	137	2.38948	0	33.7489	26	14602143	2	598.775	1196.54	1.97484	23.8726	11223	MS2	0/0	0	160013A.raw
	High	NFVITSSDDGTVK	F-box/WD repeat-containing protein 7 isoform 1 [Homo sapiens]	3	1	16117781		HCD	0	1	1	0	0.0003253	277	3.53031	0	0	100	7.50227e+06	1	1382.68	1382.68	2.96429	22.0097	10267	MS2	0/0	0	160013A.raw
	High	NFVITSSDDGTVK	F-box/WD repeat-containing protein 7 isoform 1 [Homo sapiens]	3	1	16117781		HCD	0	1	1	0	0.0003253	275	3.48165	0	0	8	76056544	2	691.845	1382.68	1.40958	22.03	10279	MS2	0/0	0	160013A.raw
	High	NFVITSSDDGTVK	F-box/WD repeat-containing protein 7 isoform 1 [Homo sapiens]	3	1	16117781		HCD	0	1	1	0	0.0001716	274	3.31178	0	0	40	20187032	1	1382.68	1382.68	1.55173	22.2711	10411	MS2	0/0	0	160013A.raw
	High	NFVITSSDDGTVK	F-box/WD repeat-containing protein 7 isoform 1 [Homo sapiens]	3	1	16117781		HCD	0	1	1	0	0.0003253	274	3.19608	0	2.40452	12	34405376	2	691.844	1382.68	0.350153	22.3169	10434	MS2	0/0	0	160013A.raw
	High	NFVITSSDDGTVK	F-box/WD repeat-containing protein 7 isoform 1 [Homo sapiens]	3	1	16117781		HCD	0	1	1	0	0.0003253	287	3.12016	0	1.22854	7	81598032	2	691.845	1382.68	1.76272	22.5992	10580	MS2	0/0	0	160013A.raw
	High	NFVITSSDDGTVK	F-box/WD repeat-containing protein 7 isoform 1 [Homo sapiens]	3	1	16117781		HCD	0	1	1	0	0.000277	277	3.03908	0	0	100	8855708	1	1382.68	1382.68	3.22914	22.6027	10582	MS2	0/0	0	160013A.raw
	High	NFVITSSDDGTVK	F-box/WD repeat-containing protein 7 isoform 1 [Homo sapiens]	3	1	16117781		HCD	0	1	1	0	0.0003253	274	3.3015	0	0	28	14913730	2	691.845	1382.68	1.49786	22.889	10728	MS2	0/0	0	160013A.raw
	High	NFVITSSDDGTVK	F-box/WD repeat-containing protein 7 isoform 1 [Homo sapiens]	3	1	16117781		HCD	0	1	1	0	0.0003253	276	3.03864	0	12.7564	63	8.34289e+06	2	691.845	1382.68	2.46899	23.204	10890	MS2	0/0	0	160013A.raw
	High	NFVITSSDDGTVK	F-box/WD repeat-containing protein 7 isoform 1 [Homo sapiens]	3	1	16117781		HCD	0	1	1	0	0.0003253	277	3.25296	0	12.0342	100	3.66601e+06	2	691.846	1382.68	3.70498	23.8231	11199	MS2	0/0	0	160013A.raw
	High	NFVITSSDDGTVK	F-box/WD repeat-containing protein 7 isoform 1 [Homo sapiens]	3	1	16117781		HCD	0	1	1	0.001	0.006331	291	1.01126	0	24.6021	100	325421	2	691.848	1382.69	6.35351	59.3433	27445	MS2	0/0	0	160013A.raw
	High	NLVTLESGGSGGVVWR	F-box/WD repeat-containing protein 7 isoform 1 [Homo sapiens]	3	1	16117781		HCD	0	1	1	0	0.0001496	403	4.92104	0	24.0578	100	6990384	2	815.933	1630.86	2.81526	30.8906	14686	MS2	0/0	0	160013A.raw
	High	NLVTLESGGSGGVVWR	F-box/WD repeat-containing protein 7 isoform 1 [Homo sapiens]	3	1	16117781		HCD	0	1	1	0	0.0003253	406	4.50752	0	2.59768	5	132063672	3	544.291	1630.86	2.35792	31.0025	14740	MS2	0/0	0	160013A.raw
	High	NLVTLESGGSGGVVWR	F-box/WD repeat-containing protein 7 isoform 1 [Homo sapiens]	3	1	16117781		HCD	0	1	1	0	6.447e-06	397	4.5814	0	0.719338	1	388256192	2	815.932	1630.86	1.24341	31.17	14821	MS2	0/0	0	160013A.raw
	High	NLVTLESGGSGGVVWR	F-box/WD repeat-containing protein 7 isoform 1 [Homo sapiens]	3	1	16117781		HCD	0	1	1	0	0.0003253	407	4.73475	0	66.4868	100	6295632	3	544.292	1630.86	3.25612	31.2955	14885	MS2	0/0	0	160013A.raw
	High	NLVTLESGGSGGVVWR	F-box/WD repeat-containing protein 7 isoform 1 [Homo sapiens]	3	1	16117781		HCD	0	1	1	0	6.445e-06	403	4.58129	0	0	21	24189032	2	815.933	1630.86	2.74041	31.4666	14968	MS2	0/0	0	160013A.raw
	High	NLVTLESGGSGGVVWR	F-box/WD repeat-containing protein 7 isoform 1 [Homo sapiens]	3	1	16117781		HCD	0	1	1	0	0.0003253	399	4.05345	0	0.866056	12	34109296	2	815.933	1630.86	1.99191	31.7632	15116	MS2	0/0	0	160013A.raw
	High	NLVTLESGGSGGVVWR	F-box/WD repeat-containing protein 7 isoform 1 [Homo sapiens]	3	1	16117781		HCD	0	1	1	0	0.0003253	406	4.11074	0	10.2734	100	2.77423e+06	3	544.291	1630.86	2.35792	31.8836	15174	MS2	0/0	0	160013A.raw
	High	NLVTLESGGSGGVVWR	F-box/WD repeat-containing protein 7 isoform 1 [Homo sapiens]	3	1	16117781		HCD	0	1	1	0	1.163e-05	397	4.90275	0	0	100	9442157	2	815.931	1630.86	0.494905	32.0237	15242	MS2	0/0	0	160013A.raw
	High	NLVTLESGGSGGVVWR	F-box/WD repeat-containing protein 7 isoform 1 [Homo sapiens]	3	1	16117781		HCD	0	1	1	0	9.095e-06	396	4.80413	0	0	100	10968587	2	815.932	1630.86	0.644606	32.3105	15389	MS2	0/0	0	160013A.raw
	High	NLVTLESGGSGGVVWR	F-box/WD repeat-containing protein 7 isoform 1 [Homo sapiens]	3	1	16117781		HCD	0	1	1	0	2.966e-05	397	4.7639	0	21.2317	100	3.67814e+06	2	815.931	1630.86	0.420055	33.3818	15924	MS2	0/0	0	160013A.raw
	High	NLVTLESGGSGGVVWR	F-box/WD repeat-containing protein 7 isoform 1 [Homo sapiens]	3	1	16117781		HCD	0	1	1	0	0.0003253	395	4.09718	0	18.5059	100	4364762	2	815.936	1630.87	6.33321	33.9311	16200	MS2	0/0	0	160013A.raw
	High	NLVTLESGGSGGVVWR	F-box/WD repeat-containing protein 7 isoform 1 [Homo sapiens]	3	1	16117781		HCD	0	1	1	0	0.000254	407	4.47949	0	0	100	5173367	2	815.934	1630.86	3.41406	34.2674	16363	MS2	0/0	0	160013A.raw
	High	NLVTLESGGSGGVVWR	F-box/WD repeat-containing protein 7 isoform 1 [Homo sapiens]	3	1	16117781		HCD	0	1	1	0	6.385e-05	396	4.16255	0	0	100	4551498	2	815.931	1630.86	0.120653	35.0768	16759	MS2	0/0	0	160013A.raw
	High	NLVTLESGGSGGVVWR	F-box/WD repeat-containing protein 7 isoform 1 [Homo sapiens]	3	1	16117781		HCD	0	1	1	0	0.0003253	410	3.3579	0	17.1744	100	5.73e+06	2	815.931	1630.85	0.0458025	35.7047	17075	MS2	0/0	0	160013A.raw
	High	NLVTLESGGSGGVVWR	F-box/WD repeat-containing protein 7 isoform 1 [Homo sapiens]	3	1	16117781		HCD	0	1	1	0	0.0003253	407	3.66349	0	19.578	100	3.58355e+06	2	815.933	1630.86	2.44101	36.378	17409	MS2	0/0	0	160013A.raw
	High	QQEEEHTAR	F-box/WD repeat-containing protein 7 isoform 1 [Homo sapiens]	2	1	16117781		HCD	0	1	1	0	0.0007259	111	1.99235	0	0	100	182518	2	564.259	1127.51	2.36823	8.32394	3295	MS2	0/0	0	160013A.raw
	High	QQEEEHTAR	F-box/WD repeat-containing protein 7 isoform 1 [Homo sapiens]	2	1	16117781		HCD	0	1	1	0.001	0.01483	101	2.41807	0	4.56136	100	317628	3	376.508	1127.51	0.867658	8.3329	3299	MS2	0/0	0	160013A.raw
	High	QQEEEHTAR	F-box/WD repeat-containing protein 7 isoform 1 [Homo sapiens]	2	1	16117781		HCD	0	1	1	0	0.0005146	101	2.81913	0	2.62492	100	3.27159e+06	2	564.258	1127.51	0.852517	8.60893	3418	MS2	0/0	0	160013A.raw
	High	QQEEEHTAR	F-box/WD repeat-containing protein 7 isoform 1 [Homo sapiens]	2	1	16117781		HCD	0	1	1	0.001	0.004026	103	2.50712	0	20.9235	58	4.15994e+06	3	376.508	1127.51	0.380463	8.62368	3425	MS2	0/0	0	160013A.raw
	High	QQEEEHTAR	F-box/WD repeat-containing protein 7 isoform 1 [Homo sapiens]	2	1	16117781		HCD	0	1	1	0.001	0.004639	101	2.45998	0	20.8983	100	3.4394e+06	2	564.258	1127.51	0.960783	8.8938	3546	MS2	0/0	0	160013A.raw
	High	QQEEEHTAR	F-box/WD repeat-containing protein 7 isoform 1 [Homo sapiens]	2	1	16117781		HCD	0	1	1	0.001	0.01063	103	2.57387	0	30.4408	58	3.90697e+06	3	376.507	1127.51	0.218065	8.90165	3550	MS2	0/0	0	160013A.raw
	High	QQEEEHTAR	F-box/WD repeat-containing protein 7 isoform 1 [Homo sapiens]	2	1	16117781		HCD	0	1	1	0.002	0.0194	103	2.00648	0	28.3246	68	3.69489e+06	3	376.508	1127.51	0.542862	9.10775	3647	MS2	0/0	0	160013A.raw
	High	QQEEEHTAR	F-box/WD repeat-containing protein 7 isoform 1 [Homo sapiens]	2	1	16117781		HCD	0	1	1	0	0.0006222	103	2.29143	0	32.2271	100	2.01891e+06	2	564.258	1127.51	0.744252	9.1669	3672	MS2	0/0	0	160013A.raw
	High	QQEEEHTAR	F-box/WD repeat-containing protein 7 isoform 1 [Homo sapiens]	2	1	16117781		HCD	0	1	1	0.001	0.003619	101	2.33608	0	38.0834	61	3.35294e+06	3	376.508	1127.51	0.948857	9.17815	3679	MS2	0/0	0	160013A.raw
	High	QQEEEHTAR	F-box/WD repeat-containing protein 7 isoform 1 [Homo sapiens]	2	1	16117781		HCD	0	1	1	0.002	0.02652	101	2.03023	0	32.0564	73	3.20274e+06	3	376.508	1127.51	1.03006	9.41178	3789	MS2	0/0	0	160013A.raw
	High	QQEEEHTAR	F-box/WD repeat-containing protein 7 isoform 1 [Homo sapiens]	2	1	16117781		HCD	0	1	1	0	0.0004646	111	2.36712	0	35.7669	100	2.28906e+06	2	564.259	1127.51	2.90956	9.44165	3802	MS2	0/0	0	160013A.raw
	High	QQEEEHTAR	F-box/WD repeat-containing protein 7 isoform 1 [Homo sapiens]	2	1	16117781		HCD	0	1	1	0.004	0.0623	103	1.92222	0	34.2902	69	2.63057e+06	3	376.508	1127.51	0.542862	9.70982	3932	MS2	0/0	0	160013A.raw
	High	QQEEEHTAR	F-box/WD repeat-containing protein 7 isoform 1 [Homo sapiens]	2	1	16117781		HCD	0	1	1	0	0.0004227	119	2.40089	0	35.1471	100	2106130	2	564.259	1127.51	3.55915	9.76235	3958	MS2	0/0	0	160013A.raw
	High	QQEEEHTAR	F-box/WD repeat-containing protein 7 isoform 1 [Homo sapiens]	2	1	16117781		HCD	0	1	1	0.001	0.004017	103	2.59014	0	32.6013	62	3262049	3	376.508	1127.51	0.380463	9.80465	3978	MS2	0/0	0	160013A.raw
	High	QQEEEHTAR	F-box/WD repeat-containing protein 7 isoform 1 [Homo sapiens]	2	1	16117781		HCD	0	1	1	0.001	0.006722	103	1.97792	0	32.7298	62	3.21904e+06	3	376.508	1127.51	0.70526	10.0117	4080	MS2	0/0	0	160013A.raw
	High	QQEEEHTAR	F-box/WD repeat-containing protein 7 isoform 1 [Homo sapiens]	2	1	16117781		HCD	0	1	1	0	0.0005048	111	2.29576	0	24.7378	100	1.94896e+06	2	564.259	1127.51	2.58476	10.0492	4098	MS2	0/0	0	160013A.raw
	High	QQEEEHTAR	F-box/WD repeat-containing protein 7 isoform 1 [Homo sapiens]	2	1	16117781		HCD	0	1	1	0.005	0.08165	103	1.94939	0	30.9507	64	3.48485e+06	3	376.508	1127.51	0.542862	10.3086	4224	MS2	0/0	0	160013A.raw
	High	QQEEEHTAR	F-box/WD repeat-containing protein 7 isoform 1 [Homo sapiens]	2	1	16117781		HCD	0	1	1	0	0.001652	101	2.46682	0	10.8527	100	1768381	2	564.258	1127.51	1.28558	10.3426	4239	MS2	0/0	0	160013A.raw
	High	QQEEEHTAR	F-box/WD repeat-containing protein 7 isoform 1 [Homo sapiens]	2	1	16117781		HCD	0	1	1	0.001	0.01542	103	1.88221	0	59.738	53	4.23444e+06	3	376.508	1127.51	0.624061	10.6141	4375	MS2	0/0	0	160013A.raw
	High	QQEEEHTAR	F-box/WD repeat-containing protein 7 isoform 1 [Homo sapiens]	2	1	16117781		HCD	0	1	1	0	0.0006274	101	2.19215	0	0	100	2567488	2	564.258	1127.51	1.39384	10.6574	4398	MS2	0/0	0	160013A.raw
	High	QQEEEHTAR	F-box/WD repeat-containing protein 7 isoform 1 [Homo sapiens]	2	1	16117781		HCD	0	1	1	0.002	0.0299	103	1.82592	0	29.1202	52	3577684	3	376.508	1127.51	0.70526	10.8964	4522	MS2	0/0	0	160013A.raw
	High	QQEEEHTAR	F-box/WD repeat-containing protein 7 isoform 1 [Homo sapiens]	2	1	16117781		HCD	0	1	1	0	0.0008879	103	2.43977	0	7.40354	100	2.70878e+06	2	564.258	1127.51	0.744252	10.918	4533	MS2	0/0	0	160013A.raw
	High	QQEEEHTAR	F-box/WD repeat-containing protein 7 isoform 1 [Homo sapiens]	2	1	16117781		HCD	0	1	1	0.001	0.004092	98	2.16217	0	37.7365	37	5.18711e+06	3	376.507	1127.51	0.0556665	11.0164	4584	MS2	0/0	0	160013A.raw
	High	RITSVQPPTGLQEWLK	F-box/WD repeat-containing protein 7 isoform 1 [Homo sapiens]	3	1	16117781		HCD	0	1	1	0	0.0003253	169	3.78417	1	41.4749	100	3.80424e+06	3	618.349	1853.03	2.17822	29.8142	14168	MS2	0/0	0	160013A.raw
	High	RITSVQPPTGLQEWLK	F-box/WD repeat-containing protein 7 isoform 1 [Homo sapiens]	3	1	16117781		HCD	0	1	1	0	0.0003253	165	3.89393	1	0	100	3.24968e+06	2	927.02	1853.03	2.74542	29.8402	14179	MS2	0/0	0	160013A.raw
	High	RITSVQPPTGLQEWLK	F-box/WD repeat-containing protein 7 isoform 1 [Homo sapiens]	3	1	16117781		HCD	0	1	1	0	0.0003253	174	4.85639	1	7.16498	21	21719942	3	618.348	1853.03	1.48652	30.0877	14298	MS2	0/0	0	160013A.raw
	High	RITSVQPPTGLQEWLK	F-box/WD repeat-containing protein 7 isoform 1 [Homo sapiens]	3	1	16117781		HCD	0	1	1	0	0.0003253	168	4.7748	1	9.51901	100	14034118	2	927.021	1853.03	3.66768	30.1425	14322	MS2	0/0	0	160013A.raw
	High	RITSVQPPTGLQEWLK	F-box/WD repeat-containing protein 7 isoform 1 [Homo sapiens]	3	1	16117781		HCD	0	1	1	0	0.0002115	169	4.4904	1	0.659985	2	170778000	3	618.349	1853.03	2.27703	30.3478	14423	MS2	0/0	0	160013A.raw
	High	RITSVQPPTGLQEWLK	F-box/WD repeat-containing protein 7 isoform 1 [Homo sapiens]	3	1	16117781		HCD	0	1	1	0	0.0003253	173	4.46713	1	0	7	60048340	2	927.019	1853.03	1.29615	30.4285	14465	MS2	0/0	0	160013A.raw
	High	RTGGSLR	F-box/WD repeat-containing protein 7 isoform 1 [Homo sapiens]	2	1	16117781		HCD	0	1	1	0.003	0.05403	563	2.13436	1	45.2256	20	12154576	2	373.718	746.428	1.31382	9.05043	3620	MS2	0/0	0	160013A.raw
	High	RTGGSLR	F-box/WD repeat-containing protein 7 isoform 1 [Homo sapiens]	2	1	16117781		HCD	0	1	1	0.007	0.1443	563	1.9434	1	27.9047	26	10694819	2	373.717	746.427	0.659666	9.8376	3995	MS2	0/0	0	160013A.raw
	High	RTGGSLR	F-box/WD repeat-containing protein 7 isoform 1 [Homo sapiens]	2	1	16117781		HCD	0	1	1	0.004	0.06881	563	2.2355	1	49.7272	15	14005939	2	373.717	746.427	0.823205	10.5702	4353	MS2	0/0	0	160013A.raw
	High	RVVSGAYDFMVK	F-box/WD repeat-containing protein 7 isoform 1 [Homo sapiens]	3	1	16117781		HCD	0	1	1	0	0.0003253	355	3.788	1	21.9816	15	22987004	2	686.359	1371.71	1.44622	22.8285	10699	MS2	0/0	0	160013A.raw
	High	RVVSGAYDFMVK	F-box/WD repeat-containing protein 7 isoform 1 [Homo sapiens]	3	1	16117781		HCD	0	1	1	0	0.0003601	354	3.93612	1	7.52114	7	43439992	3	457.909	1371.71	1.50316	22.8759	10722	MS2	0/0	0	160013A.raw
	High	RVVSGAYDFMVK	F-box/WD repeat-containing protein 7 isoform 1 [Homo sapiens]	3	1	16117781		HCD	0	1	1	0.008	0.1544	322	2.35332	1	44.8659	100	3.25274e+06	2	686.358	1371.71	-0.422596	23.1408	10859	MS2	0/0	0	160013A.raw
	High	SFSLGK	F-box/WD repeat-containing protein 7 isoform 1 [Homo sapiens]	3	1	16117781		HCD	0	1	1	0.003	0.05534	48	2.03508	0	0.326599	1	424333472	1	638.352	638.352	1.52792	16.5813	7451	MS2	0/0	0	160013A.raw
	High	TGQcLQTLQGPNK	F-box/WD repeat-containing protein 7 isoform 1 [Homo sapiens]	3	1	16117781	C4(Carbamidomethyl)	HCD	0	1	1	0	8.886e-05	322	3.72751	0	0	100	6.76243e+06	2	722.865	1444.72	0.855859	16.7638	7541	MS2	0/0	0	160013A.raw
	High	TGQcLQTLQGPNK	F-box/WD repeat-containing protein 7 isoform 1 [Homo sapiens]	3	1	16117781	C4(Carbamidomethyl)	HCD	0	1	1	0	0.0003253	322	4.06242	0	0	100	5612451	1	1444.72	1444.72	2.09033	16.7942	7558	MS2	0/0	0	160013A.raw
	High	TGQcLQTLQGPNK	F-box/WD repeat-containing protein 7 isoform 1 [Homo sapiens]	3	1	16117781	C4(Carbamidomethyl)	HCD	0	1	1	0	0.0003253	328	3.07124	0	8.40474	11	39974376	2	722.866	1444.72	1.95428	17.0533	7681	MS2	0/0	0	160013A.raw
	High	TGQcLQTLQGPNK	F-box/WD repeat-containing protein 7 isoform 1 [Homo sapiens]	3	1	16117781	C4(Carbamidomethyl)	HCD	0	1	1	0	0.0003253	323	3.16592	0	30.1873	100	8226013	2	722.865	1444.72	0.602377	17.3257	7807	MS2	0/0	0	160013A.raw
	High	TLVGHTGGVWSSQMR	F-box/WD repeat-containing protein 7 isoform 1 [Homo sapiens]	3	1	16117781		HCD	0	1	1	0	0.000159	326	4.31026	0	0.354675	6	118442832	2	808.406	1615.81	2.53125	20.3243	9388	MS2	0/0	0	160013A.raw
	High	TLVGHTGGVWSSQMR	F-box/WD repeat-containing protein 7 isoform 1 [Homo sapiens]	3	1	16117781		HCD	0	1	1	0	0.0003253	326	4.16277	0	2.28922	2	207219376	3	539.273	1615.81	2.82512	20.345	9399	MS2	0/0	0	160013A.raw
	High	TLVGHTGGVWSSQMR	F-box/WD repeat-containing protein 7 isoform 1 [Homo sapiens]	3	1	16117781		HCD	0	1	1	0	7.168e-05	312	3.82912	0	5.19633	9	53137104	2	808.406	1615.8	1.70023	20.6112	9530	MS2	0/0	0	160013A.raw
	High	TLVGHTGGVWSSQMR	F-box/WD repeat-containing protein 7 isoform 1 [Homo sapiens]	3	1	16117781		HCD	0	1	1	0	0.0003253	312	3.78953	0	1.02373	5	103822272	3	539.273	1615.8	1.91855	20.6341	9542	MS2	0/0	0	160013A.raw
	High	TLVGHTGGVWSSQMR	F-box/WD repeat-containing protein 7 isoform 1 [Homo sapiens]	3	1	16117781		HCD	0	1	1	0	0.0003253	309	3.93446	0	0	100	6.21091e+06	2	808.405	1615.8	1.39804	20.9116	9695	MS2	0/0	0	160013A.raw
	High	TLVGHTGGVWSSQMR	F-box/WD repeat-containing protein 7 isoform 1 [Homo sapiens]	3	1	16117781		HCD	0	1	1	0	0.0003253	307	3.8449	0	44.5915	100	8.31164e+06	3	539.271	1615.8	-1.14114	20.9415	9709	MS2	0/0	0	160013A.raw
	High	TLVGHTGGVWSSQMR	F-box/WD repeat-containing protein 7 isoform 1 [Homo sapiens]	3	1	16117781		HCD	0	1	1	0	0.0002086	315	3.58605	0	6.29247	100	8.21047e+06	2	808.406	1615.8	2.22906	21.1925	9844	MS2	0/0	0	160013A.raw
	High	TLVGHTGGVWSSQMR	F-box/WD repeat-containing protein 7 isoform 1 [Homo sapiens]	3	1	16117781		HCD	0	1	1	0.001	0.003655	309	3.00692	0	28.7389	15	15194967	3	539.272	1615.8	0.898657	21.2373	9865	MS2	0/0	0	160013A.raw
	High	TLVGHTGGVWSSQMR	F-box/WD repeat-containing protein 7 isoform 1 [Homo sapiens]	3	1	16117781		HCD	0	1	1	0	0.0003253	306	3.06981	0	0	100	3.4949e+06	2	808.403	1615.8	-1.85052	21.4924	9999	MS2	0/0	0	160013A.raw
	High	VIKPGFIHSPWK	F-box/WD repeat-containing protein 7 isoform 1 [Homo sapiens]	3	1	16117781		HCD	0	1	1	0	0.0003253	152	2.60943	0	17.857	31	16704442	2	704.91	1408.81	2.1327	21.4995	10003	MS2	0/0	0	160013A.raw
	High	VIKPGFIHSPWK	F-box/WD repeat-containing protein 7 isoform 1 [Homo sapiens]	3	1	16117781		HCD	0	1	1	0	0.0003253	152	3.34488	0	0.61005	1	430934304	3	470.276	1408.81	2.42642	21.5427	10027	MS2	0/0	0	160013A.raw
	High	VIKPGFIHSPWK	F-box/WD repeat-containing protein 7 isoform 1 [Homo sapiens]	3	1	16117781		HCD	0	1	1	0	0.0003253	153	2.98156	0	0	100	7931653	1	1408.81	1408.81	1.83898	21.5601	10035	MS2	0/0	0	160013A.raw
	High	VIKPGFIHSPWK	F-box/WD repeat-containing protein 7 isoform 1 [Homo sapiens]	3	1	16117781		HCD	0	1	1	0	0.001558	153	3.19767	0	0.981679	1	287382528	4	352.959	1408.81	1.94032	21.5812	10048	MS2	0/0	0	160013A.raw
	High	VIKPGFIHSPWK	F-box/WD repeat-containing protein 7 isoform 1 [Homo sapiens]	3	1	16117781		HCD	0	1	1	0	0.0003269	157	2.49119	0	0.862363	7	61228892	2	704.91	1408.81	1.35288	21.8023	10159	MS2	0/0	0	160013A.raw
	High	VIKPGFIHSPWK	F-box/WD repeat-containing protein 7 isoform 1 [Homo sapiens]	3	1	16117781		HCD	0	1	1	0	0.0003253	153	3.31232	0	1.17234	1	242976000	3	470.276	1408.81	1.71158	21.8312	10177	MS2	0/0	0	160013A.raw
	High	VIKPGFIHSPWK	F-box/WD repeat-containing protein 7 isoform 1 [Homo sapiens]	3	1	16117781		HCD	0	1	1	0.003	0.05725	157	1.90339	0	18.8748	27	23050966	3	470.276	1408.81	1.58161	22.1579	10350	MS2	0/0	0	160013A.raw
	High	VIKPGFIHSPWK	F-box/WD repeat-containing protein 7 isoform 1 [Homo sapiens]	3	1	16117781		HCD	0	1	1	0.001	0.002977	155	2.60212	0	12.716	31	12869362	3	470.276	1408.81	3.14127	23.0219	10798	MS2	0/0	0	160013A.raw
	High	VSEYTSTTGLVPcSATPTTFGDLR	F-box/WD repeat-containing protein 7 isoform 1 [Homo sapiens]	3	1	16117781	C13(Carbamidomethyl)	HCD	0	1	1	0	3.829e-05	209	4.63092	0	0	85	23331232	2	1280.62	2560.23	2.29842	33.2013	15835	MS2	0/0	0	160013A.raw
	High	VSEYTSTTGLVPcSATPTTFGDLR	F-box/WD repeat-containing protein 7 isoform 1 [Homo sapiens]	3	1	16117781	C13(Carbamidomethyl)	HCD	0	1	1	0	0.0002744	203	4.89513	0	0	20	24348540	3	854.08	2560.23	1.22038	33.2427	15855	MS2	0/0	0	160013A.raw
	High	VVEEEQQQQLR	F-box/WD repeat-containing protein 7 isoform 1 [Homo sapiens]	2	1	16117781		HCD	0	1	1	0	0.0003253	324	3.83126	0	4.71775	18	54000952	1	1385.7	1385.7	1.08243	13.9368	6088	MS2	0/0	0	160013A.raw
	High	VVEEEQQQQLR	F-box/WD repeat-containing protein 7 isoform 1 [Homo sapiens]	2	1	16117781		HCD	0	1	1	0	0.0003253	318	4.06647	0	0.433019	0	1322151552	2	693.356	1385.7	1.82151	13.9507	6095	MS2	0/0	0	160013A.raw
	High	VVEEEQQQQLR	F-box/WD repeat-containing protein 7 isoform 1 [Homo sapiens]	2	1	16117781		HCD	0	1	1	0	0.0004566	321	3.63992	0	14.0736	7	46827284	3	462.572	1385.7	0.578509	13.9577	6099	MS2	0/0	0	160013A.raw
	High	VVEEEQQQQLR	F-box/WD repeat-containing protein 7 isoform 1 [Homo sapiens]	2	1	16117781		HCD	0	1	1	0	0.0003253	317	3.94554	0	4.98445	66	3759439360	2	693.356	1385.7	1.99769	13.9892	6116	MS2	0/0	0	160013A.raw
	High	VVEEEQQQQLR	F-box/WD repeat-containing protein 7 isoform 1 [Homo sapiens]	2	1	16117781		HCD	0	1	1	0	0.0003253	317	4.0128	0	4.98445	66	3759439360	2	693.356	1385.7	1.99769	13.9919	6118	MS2	0/0	0	160013A.raw
	High	VVEEEQQQQLR	F-box/WD repeat-containing protein 7 isoform 1 [Homo sapiens]	2	1	16117781		HCD	0	1	1	0	0.0003253	317	3.68472	0	4.98445	66	3759439360	2	693.356	1385.7	1.99769	13.9966	6121	MS2	0/0	0	160013A.raw
	High	VVEEEQQQQLR	F-box/WD repeat-containing protein 7 isoform 1 [Homo sapiens]	2	1	16117781		HCD	0	1	1	0	0.0003253	324	3.22326	0	8.5258	42	532835040	2	693.356	1385.7	1.29295	14.1313	6190	MS2	0/0	0	160013A.raw
	High	VVEEEQQQQLR	F-box/WD repeat-containing protein 7 isoform 1 [Homo sapiens]	2	1	16117781		HCD	0	1	1	0	0.0003253	309	2.38711	0	0	100	3.29108e+06	1	1385.71	1385.71	2.66809	14.2125	6232	MS2	0/0	0	160013A.raw
	High	VVEEEQQQQLR	F-box/WD repeat-containing protein 7 isoform 1 [Homo sapiens]	2	1	16117781		HCD	0	1	1	0	0.0003253	324	3.60309	0	0.366525	3	182002608	2	693.356	1385.7	1.29295	14.216	6234	MS2	0/0	0	160013A.raw
	High	VVEEEQQQQLR	F-box/WD repeat-containing protein 7 isoform 1 [Homo sapiens]	2	1	16117781		HCD	0	1	1	0	0.0007226	322	2.92804	0	41.5299	59	4.94808e+06	3	462.572	1385.7	0.0499527	14.2557	6253	MS2	0/0	0	160013A.raw
	High	VVEEEQQQQLR	F-box/WD repeat-containing protein 7 isoform 1 [Homo sapiens]	2	1	16117781		HCD	0	1	1	0	0.0003253	324	3.52186	0	1.20129	21	30152884	2	693.356	1385.7	1.46914	14.4922	6380	MS2	0/0	0	160013A.raw
	High	VVEEEQQQQLR	F-box/WD repeat-containing protein 7 isoform 1 [Homo sapiens]	2	1	16117781		HCD	0	1	1	0	0.0003253	317	3.47313	0	3.16633	68	8507003	2	693.356	1385.7	2.08579	15.3622	6820	MS2	0/0	0	160013A.raw
	High	VVEEEQQQQLR	F-box/WD repeat-containing protein 7 isoform 1 [Homo sapiens]	2	1	16117781		HCD	0	1	1	0	0.0003253	296	3.19277	0	13.6787	100	3.79914e+06	2	693.353	1385.7	-2.23076	15.8706	7084	MS2	0/0	0	160013A.raw
	High	VVEEEQQQQLR	F-box/WD repeat-containing protein 7 isoform 1 [Homo sapiens]	2	1	16117781		HCD	0	1	1	0	0.0003253	317	3.72024	0	0	100	6.22166e+06	2	693.356	1385.7	1.99769	16.3359	7321	MS2	0/0	0	160013A.raw
	High	VVEEEQQQQLR	F-box/WD repeat-containing protein 7 isoform 1 [Homo sapiens]	2	1	16117781		HCD	0	1	1	0.001	0.007592	324	1.11757	0	0	100	204833	2	693.355	1385.7	1.11677	56.789	26365	MS2	0/0	0	160013A.raw
	High	VVEEEQQQQLR	F-box/WD repeat-containing protein 7 isoform 1 [Homo sapiens]	2	1	16117781		HCD	0	1	1	0	0.0004206	322	1.15538	0	0	100	176202	2	693.355	1385.7	0.412027	57.6733	26739	MS2	0/0	0	160013A.raw
	High	VVEEEQQQQLR	F-box/WD repeat-containing protein 7 isoform 1 [Homo sapiens]	2	1	16117781		HCD	0	1	1	0	0.002068	321	1.03368	0	0	100	192711	2	693.355	1385.7	0.676305	57.9692	26864	MS2	0/0	0	160013A.raw
	High	VVEEEQQQQLR	F-box/WD repeat-containing protein 7 isoform 1 [Homo sapiens]	2	1	16117781		HCD	0	1	1	0.001	0.006828	324	1.06796	0	0	100	170646	2	693.356	1385.7	1.38105	58.2675	26990	MS2	0/0	0	160013A.raw
	High	VVEEEQQQQLR	F-box/WD repeat-containing protein 7 isoform 1 [Homo sapiens]	2	1	16117781		HCD	0	1	1	0.001	0.004875	333	1.7373	0	0	100	191848	2	693.356	1385.7	1.55723	58.5528	27110	MS2	0/0	0	160013A.raw
	High	VVEEEQQQQLR	F-box/WD repeat-containing protein 7 isoform 1 [Homo sapiens]	2	1	16117781		HCD	0	1	1	0.006	0.1183	318	1.04039	0	0	100	197772	2	693.356	1385.7	1.9096	58.8418	27232	MS2	0/0	0	160013A.raw
	High	VVEEEQQQQLR	F-box/WD repeat-containing protein 7 isoform 1 [Homo sapiens]	2	1	16117781		HCD	0	1	1	0.001	0.01392	333	0.811855	0	0	100	201262	2	693.356	1385.7	1.64532	59.1472	27362	MS2	0/0	0	160013A.raw
	High	VVEEEQQQQLR	F-box/WD repeat-containing protein 7 isoform 1 [Homo sapiens]	2	1	16117781		HCD	0	1	1	0.002	0.03578	324	0.792809	0	3.41033	100	125148	2	693.356	1385.7	1.38105	59.6292	27564	MS2	0/0	0	160013A.raw
	High	VVSGAYDFMVK	F-box/WD repeat-containing protein 7 isoform 1 [Homo sapiens]	3	1	16117781		HCD	0	1	1	0	0.0003253	298	2.93913	0	42.6615	43	5869197	2	608.309	1215.61	3.07546	25.7079	12127	MS2	0/0	0	160013A.raw
	High	VVSGAYDFMVK	F-box/WD repeat-containing protein 7 isoform 1 [Homo sapiens]	3	1	16117781		HCD	0	1	1	0	0.0003253	298	3.72861	0	0	100	1.86462e+06	1	1215.61	1215.61	3.43799	26.9886	12746	MS2	0/0	0	160013A.raw
	High	VVSGAYDFMVK	F-box/WD repeat-containing protein 7 isoform 1 [Homo sapiens]	3	1	16117781		HCD	0	1	1	0	0.0003253	310	3.01667	0	0.586742	1	301477728	2	608.309	1215.61	2.17169	27.0507	12776	MS2	0/0	0	160013A.raw
	High	VVSGAYDFMVK	F-box/WD repeat-containing protein 7 isoform 1 [Homo sapiens]	3	1	16117781		HCD	0	1	1	0	0.0003253	310	3.75613	0	0	18	31953332	1	1215.61	1215.61	2.33338	27.2786	12889	MS2	0/0	0	160013A.raw
	High	VVSGAYDFMVK	F-box/WD repeat-containing protein 7 isoform 1 [Homo sapiens]	3	1	16117781		HCD	0	1	1	0	0.0003253	305	2.89532	0	1.51214	2	174744704	2	608.309	1215.61	1.56918	27.3263	12912	MS2	0/0	0	160013A.raw
	High	VVSGAYDFMVK	F-box/WD repeat-containing protein 7 isoform 1 [Homo sapiens]	3	1	16117781		HCD	0	1	1	0	0.0003253	284	2.53153	0	35.6762	19	18358670	2	608.307	1215.61	-0.941298	27.643	13085	MS2	0/0	0	160013A.raw
	High	VVSGAYDFMVK	F-box/WD repeat-containing protein 7 isoform 1 [Homo sapiens]	3	1	16117781		HCD	0	1	1	0	0.0003253	275	2.68537	0	38.7997	39	13369928	2	608.308	1215.61	0.364152	27.9276	13228	MS2	0/0	0	160013A.raw
	High	VVSGAYDFMVK	F-box/WD repeat-containing protein 7 isoform 1 [Homo sapiens]	3	1	16117781		HCD	0	1	1	0	0.0003253	275	3.13864	0	32.3286	39	8371511	2	608.308	1215.61	0.464571	28.259	13388	MS2	0/0	0	160013A.raw
	High	VWDIETGQcLHVLMGHVAAVR	F-box/WD repeat-containing protein 7 isoform 1 [Homo sapiens]	3	1	16117781	C9(Carbamidomethyl)	HCD	0	1	1	0	9.738e-10	302	7.23235	0	0	53	24659964	2	1196.11	2391.21	2.33447	33.3701	15918	MS2	0/0	0	160013A.raw
	High	VWDIETGQcLHVLMGHVAAVR	F-box/WD repeat-containing protein 7 isoform 1 [Homo sapiens]	3	1	16117781	C9(Carbamidomethyl)	HCD	0	1	1	0	1.923e-08	298	6.26301	0	3.05866	9	81305392	3	797.742	2391.21	1.61416	33.3831	15925	MS2	0/0	0	160013A.raw
	High	VWDIETGQcLHVLMGHVAAVR	F-box/WD repeat-containing protein 7 isoform 1 [Homo sapiens]	3	1	16117781	C9(Carbamidomethyl)	HCD	0	1	1	0	2.499e-05	298	5.87014	0	0.0899778	2	158964240	4	598.558	2391.21	1.55748	33.3901	15929	MS2	0/0	0	160013A.raw
	High	VWDPETETcLHTLQGHTNR	F-box/WD repeat-containing protein 7 isoform 1 [Homo sapiens]	3	1	16117781	C9(Carbamidomethyl)	HCD	0	1	1	0	0.0001163	169	5.34231	0	3.36819	7	35686596	4	574.273	2294.07	2.86253	22.1695	10356	MS2	0/0	0	160013A.raw
	High	VWDPETETcLHTLQGHTNR	F-box/WD repeat-containing protein 7 isoform 1 [Homo sapiens]	3	1	16117781	C9(Carbamidomethyl)	HCD	0	1	1	0	4.024e-07	171	4.88092	0	0	42	25733116	2	1147.54	2294.07	1.86325	22.2001	10373	MS2	0/0	0	160013A.raw
	High	VWDPETETcLHTLQGHTNR	F-box/WD repeat-containing protein 7 isoform 1 [Homo sapiens]	3	1	16117781	C9(Carbamidomethyl)	HCD	0	1	1	0	1.626e-05	170	5.04264	0	1.64679	12	25744784	4	574.272	2294.07	2.11758	22.4379	10496	MS2	0/0	0	160013A.raw
	High	VWDVETGNcIHTLTGHQSLTSGMELK	F-box/WD repeat-containing protein 7 isoform 1 [Homo sapiens]	3	1	16117781	C9(Carbamidomethyl)	HCD	0	1	1	0	8.316e-07	175	7.68502	0	0.625665	24	38049236	3	971.801	2913.39	0.308337	29.1656	13840	MS2	0/0	0	160013A.raw
	High	VWDVETGNcIHTLTGHQSLTSGMELK	F-box/WD repeat-containing protein 7 isoform 1 [Homo sapiens]	3	1	16117781	C9(Carbamidomethyl)	HCD	0	1	1	0	5.223e-05	159	5.31424	0	17.2907	9	49289232	4	729.101	2913.38	-1.74937	29.1691	13842	MS2	0/0	0	160013A.raw
	High	VWDVETGNcIHTLTGHQSLTSGMELK	F-box/WD repeat-containing protein 7 isoform 1 [Homo sapiens]	3	1	16117781	C9(Carbamidomethyl)	HCD	0	1	1	0	0.0003315	159	3.71734	0	17.2907	9	49289232	4	729.101	2913.38	-1.74937	29.1717	13844	MS2	0/0	0	160013A.raw
	High	VWDVETGNcIHTLTGHQSLTSGMELK	F-box/WD repeat-containing protein 7 isoform 1 [Homo sapiens]	3	1	16117781	C9(Carbamidomethyl)	HCD	0	1	1	0	3.789e-10	160	7.28361	0	17.7323	100	9362043	2	1457.19	2913.38	-2.20104	29.1752	13846	MS2	0/0	0	160013A.raw
	High	VWDVETGNcIHTLTGHQSLTSGMELK	F-box/WD repeat-containing protein 7 isoform 1 [Homo sapiens]	3	1	16117781	C9(Carbamidomethyl)	HCD	0	1	1	0	4.088e-07	175	6.50093	0	0	50	12395524	3	971.801	2913.39	0.622585	29.4382	13981	MS2	0/0	0	160013A.raw
	High	VWDVETGNcIHTLTGHQSLTSGMELK	F-box/WD repeat-containing protein 7 isoform 1 [Homo sapiens]	3	1	16117781	C9(Carbamidomethyl)	HCD	0	1	1	0	5.683e-06	159	5.95801	0	0	100	2.89058e+06	3	971.799	2913.38	-2.01711	29.7329	14130	MS2	0/0	0	160013A.raw
	High	VWDVETGNcIHTLTGHQSLTSGMELK	F-box/WD repeat-containing protein 7 isoform 1 [Homo sapiens]	3	1	16117781	C9(Carbamidomethyl)	HCD	0	1	1	0	1.053e-05	180	5.76447	0	5.87345	100	3.35068e+06	3	971.803	2913.4	2.94802	29.9968	14254	MS2	0/0	0	160013A.raw
	High	VWDVETGNcIHTLTGHQSLTSGMELK	F-box/WD repeat-containing protein 7 isoform 1 [Homo sapiens]	3	1	16117781	C9(Carbamidomethyl)	HCD	0	1	1	0	0.0003253	176	3.30629	0	21.1321	100	4.23953e+06	4	729.103	2913.39	0.429421	30.1447	14323	MS2	0/0	0	160013A.raw
	High	VWNAETGEcIHTLYGHTSTVR	F-box/WD repeat-containing protein 7 isoform 1 [Homo sapiens]	3	1	16117781	C9(Carbamidomethyl)	HCD	0	1	1	0	8.549e-07	171	6.46584	0	0	49	25336170	3	811.055	2431.15	1.89728	22.7736	10673	MS2	0/0	0	160013A.raw
	High	VWNAETGEcIHTLYGHTSTVR	F-box/WD repeat-containing protein 7 isoform 1 [Homo sapiens]	3	1	16117781	C9(Carbamidomethyl)	HCD	0	1	1	0	7.348e-08	180	6.1792	0	2.17217	50	24863806	2	1216.08	2431.15	2.83171	22.8055	10688	MS2	0/0	0	160013A.raw
	High	VWNAETGEcIHTLYGHTSTVR	F-box/WD repeat-containing protein 7 isoform 1 [Homo sapiens]	3	1	16117781	C9(Carbamidomethyl)	HCD	0	1	1	0	6.522e-05	180	5.82452	0	2.44912	1	362659264	4	608.544	2431.15	2.97128	22.8333	10702	MS2	0/0	0	160013A.raw
	High	VWNAETGEcIHTLYGHTSTVR	F-box/WD repeat-containing protein 7 isoform 1 [Homo sapiens]	3	1	16117781	C9(Carbamidomethyl)	HCD	0	1	1	0	9.566e-07	172	5.88509	0	3.18216	32	27751546	3	811.055	2431.15	2.12323	23.0425	10810	MS2	0/0	0	160013A.raw
	High	VWNAETGEcIHTLYGHTSTVR	F-box/WD repeat-containing protein 7 isoform 1 [Homo sapiens]	3	1	16117781	C9(Carbamidomethyl)	HCD	0	1	1	0	2.3e-05	171	5.20471	0	15.2531	34	15209249	4	608.543	2431.15	1.86665	23.1447	10862	MS2	0/0	0	160013A.raw
	High	VWSAVTGK	F-box/WD repeat-containing protein 7 isoform 1 [Homo sapiens]	3	1	16117781		HCD	0	1	1	0	0.0006643	467	3.23894	0	0	34	19063200	1	847.468	847.468	1.38475	16.639	7479	MS2	0/0	0	160013A.raw
	High	VWSAVTGK	F-box/WD repeat-containing protein 7 isoform 1 [Homo sapiens]	3	1	16117781		HCD	0	1	1	0.001	0.007174	467	2.23366	0	2.4293	1	328730304	2	424.238	847.468	1.15282	16.7027	7511	MS2	0/0	0	160013A.raw
	High	VWSAVTGK	F-box/WD repeat-containing protein 7 isoform 1 [Homo sapiens]	3	1	16117781		HCD	0	1	1	0	0.001555	467	2.25823	0	0	8	48199220	1	847.468	847.468	1.38475	16.917	7618	MS2	0/0	0	160013A.raw
	High	VWSAVTGK	F-box/WD repeat-containing protein 7 isoform 1 [Homo sapiens]	3	1	16117781		HCD	0	1	1	0.001	0.01352	354	1.91531	0	17.9736	100	2.03308e+06	1	847.471	847.471	4.26556	17.4834	7881	MS2	0/0	0	160013A.raw
	High	VYSLQFDGIHVVSGSLDTSIR	F-box/WD repeat-containing protein 7 isoform 1 [Homo sapiens]	3	1	16117781		HCD	0	1	1	0	2.18e-08	276	6.25655	0	1.14002	12	62147216	2	1147.1	2293.19	2.15079	34.9042	16672	MS2	0/0	0	160013A.raw
	High	VYSLQFDGIHVVSGSLDTSIR	F-box/WD repeat-containing protein 7 isoform 1 [Homo sapiens]	3	1	16117781		HCD	0	1	1	0	1.942e-06	279	5.62037	0	0.136331	3	197976400	3	765.067	2293.19	1.55938	34.91	16675	MS2	0/0	0	160013A.raw
	High	VYSLQFDGIHVVSGSLDTSIR	F-box/WD repeat-containing protein 7 isoform 1 [Homo sapiens]	3	1	16117781		HCD	0	1	1	0	3.544e-08	277	6.81451	0	3.01233	12	196285568	2	1147.1	2293.19	1.72493	35.013	16729	MS2	0/0	0	160013A.raw
	High	VYSLQFDGIHVVSGSLDTSIR	F-box/WD repeat-containing protein 7 isoform 1 [Homo sapiens]	3	1	16117781		HCD	0	1	1	0	2.111e-09	273	6.43107	0	0	42	13354727	2	1147.1	2293.19	3.8542	35.1952	16816	MS2	0/0	0	160013A.raw
	High	VYSLQFDGIHVVSGSLDTSIR	F-box/WD repeat-containing protein 7 isoform 1 [Homo sapiens]	3	1	16117781		HCD	0	1	1	0	2.989e-06	279	5.26115	0	71.3274	16	43796892	3	765.067	2293.19	1.47953	35.2119	16826	MS2	0/0	0	160013A.raw
	High	VYSLQFDGIHVVSGSLDTSIR	F-box/WD repeat-containing protein 7 isoform 1 [Homo sapiens]	3	1	16117781		HCD	0	1	1	0	3.536e-06	279	4.55579	0	77.7339	12	32834324	3	765.067	2293.19	1.39968	35.2457	16848	MS2	0/0	0	160013A.raw
	High	VYSLQFDGIHVVSGSLDTSIR	F-box/WD repeat-containing protein 7 isoform 1 [Homo sapiens]	3	1	16117781		HCD	0	1	1	0	1.071e-06	281	5.07863	0	82.121	45	7.90589e+06	3	765.066	2293.18	1.08029	35.4808	16965	MS2	0/0	0	160013A.raw
	High	VYSLQFDGIHVVSGSLDTSIR	F-box/WD repeat-containing protein 7 isoform 1 [Homo sapiens]	3	1	16117781		HCD	0	1	1	0	2.102e-09	277	6.18328	0	0	100	12440522	2	1147.1	2293.19	2.89603	35.8647	17156	MS2	0/0	0	160013A.raw
	High	VYSLQFDGIHVVSGSLDTSIR	F-box/WD repeat-containing protein 7 isoform 1 [Homo sapiens]	3	1	16117781		HCD	0	1	1	0	5.472e-06	282	4.83136	0	65.4028	100	10095202	3	765.067	2293.19	1.16014	36.486	17464	MS2	0/0	0	160013A.raw
4503471	elongation factor 1-alpha 1 [Homo sapiens]	460.601	61.47	2	20	20	123	462	50.1091	9.01221
	Confidence Level	Sequence	Protein Descriptions	# Proteins	# Protein Groups	Protein Group Accessions	Modifications	Activation Type	ΔCn	Rank	Search Engine Rank	q-Value	PEP	Peptides Matched	XCorr	# Missed Cleavages	Isolation Interference [%]	Ion Inject Time [ms]	Intensity	Charge	m/z [Da]	MH+ [Da]	ΔM [ppm]	RT [min]	First Scan	MS Order	Ions Matched	Matched Ions	Spectrum File
	High	AAGAGK	elongation factor 1-alpha 1 [Homo sapiens]	1	1	4503471		HCD	0	1	1	0.005	0.08486	6	1.94028	0	18.2	100	286269	1	474.267	474.267	0.469555	8.44638	3349	MS2	0/0	0	160013A.raw
	High	DGNASGTTLLEALDcILPPTRPTDKPLR	elongation factor 1-alpha 1 [Homo sapiens]	1	1	4503471	C15(Carbamidomethyl)	HCD	0	1	1	0	0.0003253	186	5.80083	0	14.9166	100	8321954	4	756.149	3021.58	2.75057	39.063	18716	MS2	0/0	0	160013A.raw
	High	DGNASGTTLLEALDcILPPTRPTDKPLR	elongation factor 1-alpha 1 [Homo sapiens]	1	1	4503471	C15(Carbamidomethyl)	HCD	0	1	1	0	6.441e-06	194	4.65126	0	2.47225	19	38741660	3	1007.86	3021.57	1.48244	39.0977	18731	MS2	0/0	0	160013A.raw
	High	DGNASGTTLLEALDcILPPTRPTDKPLR	elongation factor 1-alpha 1 [Homo sapiens]	1	1	4503471	C15(Carbamidomethyl)	HCD	0	1	1	0	0.0003253	194	4.66222	0	8.10091	90	10450651	5	605.12	3021.57	1.51394	39.1508	18758	MS2	0/0	0	160013A.raw
	High	DGNASGTTLLEALDcILPPTRPTDKPLR	elongation factor 1-alpha 1 [Homo sapiens]	1	1	4503471	C15(Carbamidomethyl)	HCD	0	1	1	0	0.0003253	188	5.75944	0	2.11534	8	135997872	4	756.149	3021.57	2.42738	39.1543	18760	MS2	0/0	0	160013A.raw
	High	DGNASGTTLLEALDcILPPTRPTDKPLR	elongation factor 1-alpha 1 [Homo sapiens]	1	1	4503471	C15(Carbamidomethyl)	HCD	0	1	1	0.004	0.0639	184	1.72585	0	7.66593	100	4.27948e+06	2	1511.29	3021.58	3.76946	39.1782	18771	MS2	0/0	0	160013A.raw
	High	EAAEMGK	elongation factor 1-alpha 1 [Homo sapiens]	2	1	4503471		HCD	0	1	1	0.001	0.01029	146	2.04846	0	0	100	1.70863e+06	1	735.333	735.333	-2.31427	11.3892	4786	MS2	0/0	0	160013A.raw
	High	EAAEMGK	elongation factor 1-alpha 1 [Homo sapiens]	2	1	4503471		HCD	0	1	1	0.002	0.01737	146	2.2313	0	0	100	864525	1	735.334	735.334	0.0928296	11.8462	5020	MS2	0/0	0	160013A.raw
	High	EAAEMGK	elongation factor 1-alpha 1 [Homo sapiens]	2	1	4503471		HCD	0	1	1	0.009	0.1573	149	1.87498	0	42.3168	100	2420629	1	735.335	735.335	0.756855	12.1565	5180	MS2	0/0	0	160013A.raw
	High	EHALLAYTLGVK	elongation factor 1-alpha 1 [Homo sapiens]	2	1	4503471		HCD	0	1	1	0	0.0003168	335	4.59574	0	48.7296	70	5174605	2	657.876	1314.74	2.10768	26.0392	12295	MS2	0/0	0	160013A.raw
	High	EHALLAYTLGVK	elongation factor 1-alpha 1 [Homo sapiens]	2	1	4503471		HCD	0	1	1	0	8.223e-05	319	4.42329	0	0	59	17298068	1	1314.75	1314.75	3.55704	26.0626	12306	MS2	0/0	0	160013A.raw
	High	EHALLAYTLGVK	elongation factor 1-alpha 1 [Homo sapiens]	2	1	4503471		HCD	0	1	1	0	0.001685	335	3.20937	0	2.35943	1	209126080	3	438.92	1314.74	2.00461	26.2186	12383	MS2	0/0	0	160013A.raw
	High	EHALLAYTLGVK	elongation factor 1-alpha 1 [Homo sapiens]	2	1	4503471		HCD	0	1	1	0	0.000262	335	3.91931	0	25.8324	8	53203884	2	657.876	1314.74	2.01484	26.3151	12428	MS2	0/0	0	160013A.raw
	High	EHALLAYTLGVK	elongation factor 1-alpha 1 [Homo sapiens]	2	1	4503471		HCD	0	1	1	0	9.203e-05	335	3.96554	0	0	100	6349196	1	1314.74	1314.74	2.16433	26.3581	12448	MS2	0/0	0	160013A.raw
	High	EHALLAYTLGVK	elongation factor 1-alpha 1 [Homo sapiens]	2	1	4503471		HCD	0	1	1	0	0.0003253	335	3.93399	0	48.5965	48	9546031	2	657.876	1314.74	1.64345	26.6071	12567	MS2	0/0	0	160013A.raw
	High	EHALLAYTLGVK	elongation factor 1-alpha 1 [Homo sapiens]	2	1	4503471		HCD	0	1	1	0	0.0006527	314	3.16661	0	58.1781	100	3.53835e+06	2	657.877	1314.75	4.15031	26.8922	12702	MS2	0/0	0	160013A.raw
	High	IGGIGTVPVGR	elongation factor 1-alpha 1 [Homo sapiens]	2	1	4503471		HCD	0	1	1	0	0.0003273	130	3.23134	0	0	100	10063522	1	1025.61	1025.61	2.81577	21.4844	9995	MS2	0/0	0	160013A.raw
	High	IGGIGTVPVGR	elongation factor 1-alpha 1 [Homo sapiens]	2	1	4503471		HCD	0	1	1	0	0.0003253	130	3.18021	0	1.1381	0	834336576	2	513.31	1025.61	2.74315	21.5365	10023	MS2	0/0	0	160013A.raw
	High	IGGIGTVPVGR	elongation factor 1-alpha 1 [Homo sapiens]	2	1	4503471		HCD	0	1	1	0.002	0.02168	124	1.87988	0	0	87	7646697	1	1025.61	1025.61	1.50653	21.757	10138	MS2	0/0	0	160013A.raw
	High	IGGIGTVPVGR	elongation factor 1-alpha 1 [Homo sapiens]	2	1	4503471		HCD	0	1	1	0	0.0003253	130	3.04451	0	21.7455	9	33800264	2	513.31	1025.61	2.62413	21.8061	10162	MS2	0/0	0	160013A.raw
	High	KDGNASGTTLLEALDcILPPTRPTDKPLR	elongation factor 1-alpha 1 [Homo sapiens]	1	1	4503471	C16(Carbamidomethyl)	HCD	0	1	1	0	9.812e-09	120	5.55414	1	0	47	12445555	3	1050.56	3149.67	1.80994	34.9488	16695	MS2	0/0	0	160013A.raw
	High	KDGNASGTTLLEALDcILPPTRPTDKPLR	elongation factor 1-alpha 1 [Homo sapiens]	1	1	4503471	C16(Carbamidomethyl)	HCD	0	1	1	0	0.0003253	120	5.49419	1	3.67328	16	23269936	5	630.74	3149.67	2.36337	34.9569	16699	MS2	0/0	0	160013A.raw
	High	KDGNASGTTLLEALDcILPPTRPTDKPLR	elongation factor 1-alpha 1 [Homo sapiens]	1	1	4503471	C16(Carbamidomethyl)	HCD	0	1	1	0	0.0003253	123	5.16402	1	8.85364	29	22363926	4	788.172	3149.66	0.546082	35.1263	16783	MS2	0/0	0	160013A.raw
	High	KDGNASGTTLLEALDcILPPTRPTDKPLR	elongation factor 1-alpha 1 [Homo sapiens]	1	1	4503471	C16(Carbamidomethyl)	HCD	0	1	1	0	0.0003253	124	5.80605	1	4.09803	70	11829030	4	788.172	3149.67	1.16619	35.9578	17201	MS2	0/0	0	160013A.raw
	High	KDGNASGTTLLEALDcILPPTRPTDKPLR	elongation factor 1-alpha 1 [Homo sapiens]	1	1	4503471	C16(Carbamidomethyl)	HCD	0	1	1	0	0.0002904	125	4.88147	1	5.22311	100	4.17996e+06	5	630.739	3149.67	1.10378	36.0164	17232	MS2	0/0	0	160013A.raw
	High	KIGYNPDTVAFVPISGWNGDNMLEPSANMPWFK	elongation factor 1-alpha 1 [Homo sapiens]	1	1	4503471		HCD	0	1	1	0	0.0003253	161	4.32087	1	5.80886	100	2.32917e+06	3	1232.6	3695.79	5.45238	40.3809	19360	MS2	0/0	0	160013A.raw
	High	KLEDGPK	elongation factor 1-alpha 1 [Homo sapiens]	1	1	4503471		HCD	0	1	1	0.003	0.04787	343	1.37361	1	74.6119	100	686406	2	393.722	786.436	0.638946	8.86597	3533	MS2	0/0	0	160013A.raw
	High	KLEDGPK	elongation factor 1-alpha 1 [Homo sapiens]	1	1	4503471		HCD	0	1	1	0.004	0.07006	343	1.47664	1	59.9096	100	564556	2	393.722	786.437	1.49265	9.34769	3759	MS2	0/0	0	160013A.raw
	High	KLEDGPK	elongation factor 1-alpha 1 [Homo sapiens]	1	1	4503471		HCD	0	1	1	0.004	0.06691	343	1.67061	1	67.762	100	780158	2	393.722	786.436	1.02699	10.257	4199	MS2	0/0	0	160013A.raw
	High	KLEDGPK	elongation factor 1-alpha 1 [Homo sapiens]	1	1	4503471		HCD	0	1	1	0.003	0.0509	343	1.60742	1	66.6092	100	1.41462e+06	2	393.722	786.436	0.794165	10.4915	4314	MS2	0/0	0	160013A.raw
	High	KLEDGPK	elongation factor 1-alpha 1 [Homo sapiens]	1	1	4503471		HCD	0	1	1	0.005	0.08843	343	1.83839	1	55.6637	100	1.69968e+06	2	393.722	786.437	1.18221	10.5635	4349	MS2	0/0	0	160013A.raw
	High	KLEDGPK	elongation factor 1-alpha 1 [Homo sapiens]	1	1	4503471		HCD	0	1	1	0.003	0.04998	343	1.84713	1	66.1814	86	1488704	2	393.722	786.437	1.18221	10.8594	4504	MS2	0/0	0	160013A.raw
	High	KLEDGPK	elongation factor 1-alpha 1 [Homo sapiens]	1	1	4503471		HCD	0	1	1	0.002	0.03723	343	2.07735	1	45.8242	40	3.87881e+06	2	393.722	786.436	0.483726	11.159	4661	MS2	0/0	0	160013A.raw
	High	KLEDGPK	elongation factor 1-alpha 1 [Homo sapiens]	1	1	4503471		HCD	0	1	1	0.001	0.00383	340	1.99411	1	0	100	964204	1	786.435	786.435	-0.430494	11.2002	4682	MS2	0/0	0	160013A.raw
	High	KLEDGPK	elongation factor 1-alpha 1 [Homo sapiens]	1	1	4503471		HCD	0	1	1	0.005	0.07252	340	1.87802	1	44.2504	41	6582439	2	393.722	786.436	0.173287	11.3617	4773	MS2	0/0	0	160013A.raw
	High	KLEDGPK	elongation factor 1-alpha 1 [Homo sapiens]	1	1	4503471		HCD	0	1	1	0.004	0.06677	340	2.05915	1	47.1926	39	4957046	2	393.721	786.436	0.0180675	11.4347	4812	MS2	0/0	0	160013A.raw
	High	KLEDGPK	elongation factor 1-alpha 1 [Homo sapiens]	1	1	4503471		HCD	0	1	1	0.003	0.05741	340	1.53932	1	56.3492	42	5.05547e+06	2	393.721	786.436	0.0956773	11.644	4919	MS2	0/0	0	160013A.raw
	High	LPLQDVYK	elongation factor 1-alpha 1 [Homo sapiens]	2	1	4503471		HCD	0	1	1	0.001	0.01005	311	2.42291	0	43.9249	65	4270694	2	488.282	975.557	5.71454	22.7402	10656	MS2	0/0	0	160013A.raw
	High	LPLQDVYK	elongation factor 1-alpha 1 [Homo sapiens]	2	1	4503471		HCD	0	1	1	0	0.0008664	351	2.67576	0	0	100	5.75847e+06	1	975.553	975.553	2.47498	22.809	10690	MS2	0/0	0	160013A.raw
	High	LPLQDVYK	elongation factor 1-alpha 1 [Homo sapiens]	2	1	4503471		HCD	0	1	1	0.001	0.00318	370	2.30705	0	1.152	0	1492311296	2	488.281	975.554	3.1494	23.0053	10789	MS2	0/0	0	160013A.raw
	High	LPLQDVYK	elongation factor 1-alpha 1 [Homo sapiens]	2	1	4503471		HCD	0	1	1	0	0.001084	351	2.72201	0	0	6	109895952	1	975.553	975.553	2.41241	23.0841	10832	MS2	0/0	0	160013A.raw
	High	LPLQDVYK	elongation factor 1-alpha 1 [Homo sapiens]	2	1	4503471		HCD	0	1	1	0.001	0.007691	351	1.95765	0	4.93584	20	19248008	2	488.28	975.553	1.96068	23.3316	10954	MS2	0/0	0	160013A.raw
	High	LPLQDVYK	elongation factor 1-alpha 1 [Homo sapiens]	2	1	4503471		HCD	0	1	1	0.001	0.003808	351	2.37843	0	51.7673	37	5.7615e+06	2	488.28	975.553	2.33606	23.6943	11141	MS2	0/0	0	160013A.raw
	High	MDSTEPPYSQK	elongation factor 1-alpha 1 [Homo sapiens]	1	1	4503471		HCD	0	1	1	0	0.0003253	86	3.06352	0	23.9545	100	2.14115e+06	2	641.787	1282.57	3.53558	15.0466	6660	MS2	0/0	0	160013A.raw
	High	NDPPMEAAGFTAQVIILNHPGQISAGYAPVLDcHTAHIAcK	elongation factor 1-alpha 1 [Homo sapiens]	1	1	4503471	C33(Carbamidomethyl); C40(Carbamidomethyl)	HCD	0	1	1	0	3.565e-06	125	7.3982	0	1.5076	29	18047702	5	877.833	4385.13	1.7827	34.962	16702	MS2	0/0	0	160013A.raw
	High	NDPPMEAAGFTAQVIILNHPGQISAGYAPVLDcHTAHIAcK	elongation factor 1-alpha 1 [Homo sapiens]	1	1	4503471	C33(Carbamidomethyl); C40(Carbamidomethyl)	HCD	0	1	1	0	2.796e-07	127	7.06355	0	0	100	1.37512e+06	3	1462.38	4385.14	2.49868	34.9866	16714	MS2	0/0	0	160013A.raw
	High	NDPPMEAAGFTAQVIILNHPGQISAGYAPVLDcHTAHIAcK	elongation factor 1-alpha 1 [Homo sapiens]	1	1	4503471	C33(Carbamidomethyl); C40(Carbamidomethyl)	HCD	0	1	1	0	2.628e-06	125	7.8475	0	0	17	23219634	4	1097.04	4385.13	1.78577	35.0208	16732	MS2	0/0	0	160013A.raw
	High	NDPPMEAAGFTAQVIILNHPGQISAGYAPVLDcHTAHIAcK	elongation factor 1-alpha 1 [Homo sapiens]	1	1	4503471	C33(Carbamidomethyl); C40(Carbamidomethyl)	HCD	0	1	1	0	3.73e-07	125	8.51363	0	0.742541	12	26038966	5	877.833	4385.13	1.71311	35.0221	16733	MS2	0/0	0	160013A.raw
	High	QLIVGVNK	elongation factor 1-alpha 1 [Homo sapiens]	2	1	4503471		HCD	0	1	1	0	0.0004437	167	3.14014	0	8.52138	15	33469410	1	870.542	870.542	1.6829	17.7814	8025	MS2	0/0	0	160013A.raw
	High	QLIVGVNK	elongation factor 1-alpha 1 [Homo sapiens]	2	1	4503471		HCD	0	1	1	0.002	0.02877	167	1.70085	0	4.18315	0	744458560	2	435.775	870.542	1.9479	17.9195	8097	MS2	0/0	0	160013A.raw
	High	QLIVGVNK	elongation factor 1-alpha 1 [Homo sapiens]	2	1	4503471		HCD	0	1	1	0	0.00269	166	2.32621	0	0	100	2.60227e+06	1	870.542	870.542	0.911675	18.0457	8164	MS2	0/0	0	160013A.raw
	High	QLIVGVNK	elongation factor 1-alpha 1 [Homo sapiens]	2	1	4503471		HCD	0	1	1	0.002	0.03397	167	2.07438	0	0	100	6.46783e+06	2	435.775	870.543	2.01801	18.2404	8265	MS2	0/0	0	160013A.raw
	High	QTVAVGVIK	elongation factor 1-alpha 1 [Homo sapiens]	2	1	4503471		HCD	0	1	1	0	0.0003253	320	4.17683	0	0	24	27397422	1	914.569	914.569	1.82956	17.8625	8066	MS2	0/0	0	160013A.raw
	High	QTVAVGVIK	elongation factor 1-alpha 1 [Homo sapiens]	2	1	4503471		HCD	0	1	1	0	0.001243	320	2.71216	0	0.760138	0	965643392	2	457.788	914.569	1.81486	17.9145	8093	MS2	0/0	0	160013A.raw
	High	QTVAVGVIK	elongation factor 1-alpha 1 [Homo sapiens]	2	1	4503471		HCD	0	1	1	0	0.0003253	320	3.83263	0	14.3747	100	7.45914e+06	1	914.569	914.569	2.56366	18.1322	8206	MS2	0/0	0	160013A.raw
	High	QTVAVGVIK	elongation factor 1-alpha 1 [Homo sapiens]	2	1	4503471		HCD	0	1	1	0.001	0.01273	320	1.83613	0	40.0713	16	18814668	2	457.788	914.568	1.34771	18.1754	8228	MS2	0/0	0	160013A.raw
	High	SGDAAIVDMVPGKPMcVESFSDYPPLGR	elongation factor 1-alpha 1 [Homo sapiens]	1	1	4503471	C16(Carbamidomethyl)	HCD	0	1	1	0	2.042e-07	151	5.85186	0	0.604071	24	31184614	3	999.14	2995.4	1.34558	36.4166	17429	MS2	0/0	0	160013A.raw
	High	SGDAAIVDMVPGKPMcVESFSDYPPLGR	elongation factor 1-alpha 1 [Homo sapiens]	1	1	4503471	C16(Carbamidomethyl)	HCD	0	1	1	0	1.806e-07	155	4.87414	0	0	76	7.78525e+06	2	1498.21	2995.41	2.02248	36.4777	17460	MS2	0/0	0	160013A.raw
	High	SGDAAIVDMVPGKPMcVESFSDYPPLGR	elongation factor 1-alpha 1 [Homo sapiens]	1	1	4503471	C16(Carbamidomethyl)	HCD	0	1	1	0	9.172e-05	152	5.77037	0	12.9184	100	7462484	4	749.606	2995.4	1.0762	36.4837	17463	MS2	0/0	0	160013A.raw
	High	SGDAAIVDMVPGKPMcVESFSDYPPLGR	elongation factor 1-alpha 1 [Homo sapiens]	1	1	4503471	C16(Carbamidomethyl)	HCD	0	1	1	0	1.666e-06	146	5.5479	0	0.788255	17	28018144	3	999.138	2995.4	-0.243771	36.7103	17572	MS2	0/0	0	160013A.raw
	High	STTTGHLIYK	elongation factor 1-alpha 1 [Homo sapiens]	2	1	4503471		HCD	0	1	1	0	0.0003253	331	3.23133	0	41.4567	15	29885232	2	560.804	1120.6	1.24979	13.3982	5803	MS2	0/0	0	160013A.raw
	High	STTTGHLIYK	elongation factor 1-alpha 1 [Homo sapiens]	2	1	4503471		HCD	0	1	1	0	0.0004868	339	2.98727	0	2.67635	2	224238048	2	560.804	1120.6	0.922993	13.4147	5813	MS2	0/0	0	160013A.raw
	High	STTTGHLIYK	elongation factor 1-alpha 1 [Homo sapiens]	2	1	4503471		HCD	0	1	1	0	0.0003924	332	2.84313	0	0	21	34619644	1	1120.6	1120.6	1.42519	13.4183	5815	MS2	0/0	0	160013A.raw
	High	STTTGHLIYK	elongation factor 1-alpha 1 [Homo sapiens]	2	1	4503471		HCD	0	1	1	0	0.0004108	331	2.94494	0	0	100	4.3676e+06	2	560.803	1120.6	-0.384203	13.6562	5938	MS2	0/0	0	160013A.raw
	High	STTTGHLIYK	elongation factor 1-alpha 1 [Homo sapiens]	2	1	4503471		HCD	0	1	1	0.001	0.002875	327	2.22564	0	0	100	3.07508e+06	2	560.803	1120.6	-1.6914	13.953	6096	MS2	0/0	0	160013A.raw
	High	STTTGHLIYK	elongation factor 1-alpha 1 [Homo sapiens]	2	1	4503471		HCD	0	1	1	0	0.0007539	339	2.77252	0	21.4284	100	6.67263e+06	2	560.804	1120.6	1.14086	14.5998	6434	MS2	0/0	0	160013A.raw
	High	THINIVVIGHVDSGK	elongation factor 1-alpha 1 [Homo sapiens]	2	1	4503471		HCD	0	1	1	0	6.52e-05	319	4.60144	0	14.8414	21	17369256	2	794.945	1588.88	1.01861	20.0719	9263	MS2	0/0	0	160013A.raw
	High	THINIVVIGHVDSGK	elongation factor 1-alpha 1 [Homo sapiens]	2	1	4503471		HCD	0	1	1	0.002	0.0277	319	2.66773	0		1	0	3	530.299	1588.88	0.96895	20.1183	9288	MS2	0/0	0	160013A.raw
	High	THINIVVIGHVDSGK	elongation factor 1-alpha 1 [Homo sapiens]	2	1	4503471		HCD	0	1	1	0	0.000326	321	4.54097	0	3.68936	25	15368049	4	397.976	1588.88	1.38582	20.1716	9315	MS2	0/0	0	160013A.raw
	High	THINIVVIGHVDSGK	elongation factor 1-alpha 1 [Homo sapiens]	2	1	4503471		HCD	0	1	1	0	5.197e-05	309	4.45979	0	3.68694	18	38999348	2	794.946	1588.88	2.01737	20.3848	9417	MS2	0/0	0	160013A.raw
	High	THINIVVIGHVDSGK	elongation factor 1-alpha 1 [Homo sapiens]	2	1	4503471		HCD	0	1	1	0	0.0003253	304	4.70369	0	6.82255	6	73427128	3	530.301	1588.89	4.16007	20.4245	9438	MS2	0/0	0	160013A.raw
	High	THINIVVIGHVDSGK	elongation factor 1-alpha 1 [Homo sapiens]	2	1	4503471		HCD	0	1	1	0	0.0002091	276	4.40087	0	0	49	8609266	2	794.949	1588.89	6.16604	20.6598	9555	MS2	0/0	0	160013A.raw
	High	THINIVVIGHVDSGK	elongation factor 1-alpha 1 [Homo sapiens]	2	1	4503471		HCD	0	1	1	0	0.0003253	322	4.54795	0	16.1521	8	41779748	3	530.298	1588.88	-0.334342	20.6874	9573	MS2	0/0	0	160013A.raw
	High	THINIVVIGHVDSGK	elongation factor 1-alpha 1 [Homo sapiens]	2	1	4503471		HCD	0	1	1	0	0.0003253	333	5.4017	0	44.8814	99	9687335	3	530.297	1588.88	-2.4087	21.0559	9772	MS2	0/0	0	160013A.raw
	High	THINIVVIGHVDSGK	elongation factor 1-alpha 1 [Homo sapiens]	2	1	4503471		HCD	0	1	1	0	0.0002572	321	4.63974	0	18.1658	27	15608572	3	530.299	1588.88	1.50952	21.3209	9908	MS2	0/0	0	160013A.raw
	High	THINIVVIGHVDSGK	elongation factor 1-alpha 1 [Homo sapiens]	2	1	4503471		HCD	0	1	1	0	0.0001065	309	5.24316	0	10.8533	100	5645963	2	794.945	1588.88	1.94054	21.4477	9976	MS2	0/0	0	160013A.raw
	High	THINIVVIGHVDSGK	elongation factor 1-alpha 1 [Homo sapiens]	2	1	4503471		HCD	0	1	1	0	0.0003253	262	4.47415	0	12.3066	13	19071570	3	530.302	1588.89	6.92584	21.5952	10056	MS2	0/0	0	160013A.raw
	High	THINIVVIGHVDSGK	elongation factor 1-alpha 1 [Homo sapiens]	2	1	4503471		HCD	0	1	1	0	0.0003061	309	3.63718	0	0	100	5.97105e+06	2	794.946	1588.88	2.01737	21.7154	10119	MS2	0/0	0	160013A.raw
	High	THINIVVIGHVDSGK	elongation factor 1-alpha 1 [Homo sapiens]	2	1	4503471		HCD	0	1	1	0	0.0003253	309	3.79623	0	51.7801	16	14993058	3	530.299	1588.88	1.97049	21.8868	10202	MS2	0/0	0	160013A.raw
	High	THINIVVIGHVDSGK	elongation factor 1-alpha 1 [Homo sapiens]	2	1	4503471		HCD	0	1	1	0	2.896e-05	319	4.25174	0	19.0042	100	6.01775e+06	2	794.944	1588.88	0.634469	22.024	10275	MS2	0/0	0	160013A.raw
	High	THINIVVIGHVDSGK	elongation factor 1-alpha 1 [Homo sapiens]	2	1	4503471		HCD	0	1	1	0	0.0003253	309	4.88772	0	5.11975	27	14686960	3	530.299	1588.88	1.97049	22.1554	10348	MS2	0/0	0	160013A.raw
	High	THINIVVIGHVDSGK	elongation factor 1-alpha 1 [Homo sapiens]	2	1	4503471		HCD	0	1	1	0	2.164e-05	333	4.38298	0	0	100	3.69292e+06	2	794.942	1588.88	-2.51548	22.6126	10587	MS2	0/0	0	160013A.raw
	High	THINIVVIGHVDSGK	elongation factor 1-alpha 1 [Homo sapiens]	2	1	4503471		HCD	0	1	1	0	0.0003253	321	4.92938	0	39.8501	19	14942037	3	530.3	1588.89	3.00766	22.7151	10643	MS2	0/0	0	160013A.raw
	High	THINIVVIGHVDSGK	elongation factor 1-alpha 1 [Homo sapiens]	2	1	4503471		HCD	0	1	1	0	3.416e-05	321	4.32947	0	0	100	4.57584e+06	2	794.945	1588.88	1.47957	22.9399	10755	MS2	0/0	0	160013A.raw
	High	THINIVVIGHVDSGK	elongation factor 1-alpha 1 [Homo sapiens]	2	1	4503471		HCD	0	1	1	0	0.0003253	305	4.77034	0	12.1661	32	11507378	3	530.3	1588.89	3.35338	23.0206	10797	MS2	0/0	0	160013A.raw
	High	THINIVVIGHVDSGK	elongation factor 1-alpha 1 [Homo sapiens]	2	1	4503471		HCD	0	1	1	0	0.0001382	305	4.50713	0	11.7177	100	3.62722e+06	2	794.947	1588.89	3.70757	23.214	10894	MS2	0/0	0	160013A.raw
	High	THINIVVIGHVDSGK	elongation factor 1-alpha 1 [Homo sapiens]	2	1	4503471		HCD	0	1	1	0	0.0002642	304	4.56071	0	44.6086	30	9443845	3	530.301	1588.89	4.16007	23.3246	10950	MS2	0/0	0	160013A.raw
	High	THINIVVIGHVDSGK	elongation factor 1-alpha 1 [Homo sapiens]	2	1	4503471		HCD	0	1	1	0	0.0003253	321	4.21004	0	0	100	3.08652e+06	2	794.945	1588.88	1.47957	23.5565	11066	MS2	0/0	0	160013A.raw
	High	THINIVVIGHVDSGK	elongation factor 1-alpha 1 [Homo sapiens]	2	1	4503471		HCD	0	1	1	0	0.0001337	309	4.47841	0	25.3775	31	11620822	3	530.299	1588.88	1.85525	23.5858	11083	MS2	0/0	0	160013A.raw
	High	THINIVVIGHVDSGK	elongation factor 1-alpha 1 [Homo sapiens]	2	1	4503471		HCD	0	1	1	0	0.0002154	305	4.24163	0	21.7314	100	4829881	2	794.947	1588.89	3.40026	23.8471	11210	MS2	0/0	0	160013A.raw
	High	THINIVVIGHVDSGK	elongation factor 1-alpha 1 [Homo sapiens]	2	1	4503471		HCD	0	1	1	0	0.000138	308	4.76011	0	35.2976	42	11174240	3	530.3	1588.88	2.31621	24.6354	11601	MS2	0/0	0	160013A.raw
	High	THINIVVIGHVDSGK	elongation factor 1-alpha 1 [Homo sapiens]	2	1	4503471		HCD	0	1	1	0	0.0003253	329	3.2483	0	48.9972	100	2944854	2	794.943	1588.88	-0.594777	24.8304	11699	MS2	0/0	0	160013A.raw
	High	THINIVVIGHVDSGK	elongation factor 1-alpha 1 [Homo sapiens]	2	1	4503471		HCD	0	1	1	0	0.0006577	307	3.07481	0	26.3879	100	5.00304e+06	3	530.3	1588.89	3.81435	24.9631	11769	MS2	0/0	0	160013A.raw
	High	THINIVVIGHVDSGK	elongation factor 1-alpha 1 [Homo sapiens]	2	1	4503471		HCD	0	1	1	0	0.0002906	321	5.06389	0	36.1633	96	5660077	3	530.3	1588.89	3.23814	25.3629	11960	MS2	0/0	0	160013A.raw
	High	THINIVVIGHVDSGK	elongation factor 1-alpha 1 [Homo sapiens]	2	1	4503471		HCD	0	1	1	0	0.0003253	308	4.30332	0	49.1448	62	5712384	3	530.3	1588.88	2.20097	25.958	12257	MS2	0/0	0	160013A.raw
	High	THINIVVIGHVDSGK	elongation factor 1-alpha 1 [Homo sapiens]	2	1	4503471		HCD	0	1	1	0	0.0003253	306	4.69781	0	39.4218	32	7856272	3	530.3	1588.89	2.77718	26.2276	12387	MS2	0/0	0	160013A.raw
	High	THINIVVIGHVDSGK	elongation factor 1-alpha 1 [Homo sapiens]	2	1	4503471		HCD	0	1	1	0	0.0003253	308	4.66696	0	31.5721	40	7.63823e+06	3	530.3	1588.88	2.20097	26.6219	12574	MS2	0/0	0	160013A.raw
	High	THINIVVIGHVDSGK	elongation factor 1-alpha 1 [Homo sapiens]	2	1	4503471		HCD	0	1	1	0	0.0003253	306	4.47085	0	15.9996	53	9054997	3	530.3	1588.88	2.66194	26.9817	12743	MS2	0/0	0	160013A.raw
	High	THINIVVIGHVDSGK	elongation factor 1-alpha 1 [Homo sapiens]	2	1	4503471		HCD	0	1	1	0	0.0003253	322	4.16381	0	25.9035	63	6.23933e+06	3	530.298	1588.88	-0.334342	27.8756	13202	MS2	0/0	0	160013A.raw
	High	THINIVVIGHVDSGK	elongation factor 1-alpha 1 [Homo sapiens]	2	1	4503471		HCD	0	1	1	0	0.0003253	309	4.7605	0	13.0147	100	3.88693e+06	3	530.299	1588.88	1.85525	29.6785	14105	MS2	0/0	0	160013A.raw
	High	THINIVVIGHVDSGK	elongation factor 1-alpha 1 [Homo sapiens]	2	1	4503471		HCD	0	1	1	0	0.000307	306	4.57921	0	41.9392	100	2.71039e+06	3	530.3	1588.89	2.77718	30.0272	14270	MS2	0/0	0	160013A.raw
	High	THINIVVIGHVDSGK	elongation factor 1-alpha 1 [Homo sapiens]	2	1	4503471		HCD	0	1	1	0	0.0003253	308	4.3368	0	29.6591	100	1.65162e+06	3	530.3	1588.88	2.31621	31.8859	15175	MS2	0/0	0	160013A.raw
	High	THINIVVIGHVDSGK	elongation factor 1-alpha 1 [Homo sapiens]	2	1	4503471		HCD	0	1	1	0	0.0003253	321	2.93534	0	0	100	3.05093e+06	3	530.3	1588.89	3.00766	39.6873	19012	MS2	0/0	0	160013A.raw
	High	THINIVVIGHVDSGK	elongation factor 1-alpha 1 [Homo sapiens]	2	1	4503471		HCD	0	1	1	0	0.0003253	309	4.12774	0	2.15412	100	1.89963e+06	3	530.299	1588.88	2.08573	44.8934	21386	MS2	0/0	0	160013A.raw
	High	THINIVVIGHVDSGK	elongation factor 1-alpha 1 [Homo sapiens]	2	1	4503471		HCD	0	1	1	0	0.0001431	308	4.58258	0	8.75914	100	2.63166e+06	3	530.3	1588.88	2.31621	45.1802	21510	MS2	0/0	0	160013A.raw
	High	THINIVVIGHVDSGK	elongation factor 1-alpha 1 [Homo sapiens]	2	1	4503471		HCD	0	1	1	0	1.198e-05	320	3.81016	0	0	100	2.07411e+06	2	794.945	1588.88	1.63323	45.1907	21515	MS2	0/0	0	160013A.raw
	High	VETGVLKPGMVVTFAPVNVTTEVK	elongation factor 1-alpha 1 [Homo sapiens]	1	1	4503471		HCD	0	1	1	0	2.765e-07	118	5.95276	0	0	100	5.65128e+06	2	1258.2	2515.39	3.36505	33.615	16043	MS2	0/0	0	160013A.raw
	High	VETGVLKPGMVVTFAPVNVTTEVK	elongation factor 1-alpha 1 [Homo sapiens]	1	1	4503471		HCD	0	1	1	0	2.996e-06	128	7.65814	0	2.06451	39	29363848	3	839.135	2515.39	2.21927	33.6252	16048	MS2	0/0	0	160013A.raw
	High	VETGVLKPGMVVTFAPVNVTTEVK	elongation factor 1-alpha 1 [Homo sapiens]	1	1	4503471		HCD	0	1	1	0	0.0003355	127	3.7014	0	45.324	7	52287176	4	629.603	2515.39	1.75289	33.7145	16095	MS2	0/0	0	160013A.raw
	High	VETGVLKPGMVVTFAPVNVTTEVK	elongation factor 1-alpha 1 [Homo sapiens]	1	1	4503471		HCD	0	1	1	0	0.000476	127	4.0026	0	45.324	7	52287176	4	629.603	2515.39	1.75289	33.717	16097	MS2	0/0	0	160013A.raw
	High	VETGVLKPGMVVTFAPVNVTTEVK	elongation factor 1-alpha 1 [Homo sapiens]	1	1	4503471		HCD	0	1	1	0	2.023e-05	113	5.47618	0	0	100	3.04871e+06	2	1258.2	2515.39	3.85034	33.9105	16190	MS2	0/0	0	160013A.raw
	High	VETGVLKPGMVVTFAPVNVTTEVK	elongation factor 1-alpha 1 [Homo sapiens]	1	1	4503471		HCD	0	1	1	0	2.803e-05	128	6.58749	0	2.34497	68	16633312	3	839.133	2515.39	0.690594	33.9266	16198	MS2	0/0	0	160013A.raw
	High	YAWVLDK	elongation factor 1-alpha 1 [Homo sapiens]	2	1	4503471		HCD	0	1	1	0.007	0.1286	281	2.02408	0	0	51	10039516	2	447.74	894.473	0.978961	25.8231	12187	MS2	0/0	0	160013A.raw
	High	YAWVLDK	elongation factor 1-alpha 1 [Homo sapiens]	2	1	4503471		HCD	0	1	1	0.007	0.1463	281	1.91825	0	0	100	5.59979e+06	1	894.474	894.474	1.88106	25.8504	12201	MS2	0/0	0	160013A.raw
	High	YEEIVK	elongation factor 1-alpha 1 [Homo sapiens]	1	1	4503471		HCD	0	1	1	0.006	0.1173	236	2.30216	0	9.35831	100	7.92183e+06	1	780.414	780.414	0.778331	14.6716	6470	MS2	0/0	0	160013A.raw
	High	YEEIVK	elongation factor 1-alpha 1 [Homo sapiens]	1	1	4503471		HCD	0	1	1	0.002	0.03491	235	2.11722	0	0	92	5707710	1	780.413	780.413	-1.02047	14.944	6611	MS2	0/0	0	160013A.raw
	High	YYVTIIDAPGHR	elongation factor 1-alpha 1 [Homo sapiens]	1	1	4503471		HCD	0	1	1	0.001	0.004151	371	2.42417	0	0	100	8548099	2	702.867	1404.73	-0.495002	23.1046	10841	MS2	0/0	0	160013A.raw
	High	YYVTIIDAPGHR	elongation factor 1-alpha 1 [Homo sapiens]	1	1	4503471		HCD	0	1	1	0	0.0003253	354	3.66742	0	0	100	7.48062e+06	1	1404.73	1404.73	2.6864	23.2209	10897	MS2	0/0	0	160013A.raw
	High	YYVTIIDAPGHR	elongation factor 1-alpha 1 [Homo sapiens]	1	1	4503471		HCD	0	1	1	0	0.0003253	353	2.77552	0	0.598115	0	1058207808	3	468.915	1404.73	2.94968	23.3329	10955	MS2	0/0	0	160013A.raw
	High	YYVTIIDAPGHR	elongation factor 1-alpha 1 [Homo sapiens]	1	1	4503471		HCD	0	1	1	0	0.0003253	363	2.77895	0	0.599445	2	164573776	2	702.868	1404.73	1.50369	23.3801	10978	MS2	0/0	0	160013A.raw
	High	YYVTIIDAPGHR	elongation factor 1-alpha 1 [Homo sapiens]	1	1	4503471		HCD	0	1	1	0	0.0006929	371	2.86563	0	18.5376	58	7.06855e+06	3	468.914	1404.73	1.05962	23.6445	11116	MS2	0/0	0	160013A.raw
	High	YYVTIIDAPGHR	elongation factor 1-alpha 1 [Homo sapiens]	1	1	4503471		HCD	0	1	1	0	0.001368	355	2.87648	0	7.73781	100	5649669	2	702.869	1404.73	2.11198	23.6626	11125	MS2	0/0	0	160013A.raw
	High	YYVTIIDAPGHR	elongation factor 1-alpha 1 [Homo sapiens]	1	1	4503471		HCD	0	1	1	0.001	0.002891	363	2.59023	0	47.8465	100	2462829	2	702.868	1404.73	1.15609	24.0905	11325	MS2	0/0	0	160013A.raw
4503481	elongation factor 1-gamma [Homo sapiens]	385.876	70.48	1	28	28	127	437	50.0871	6.66846
	Confidence Level	Sequence	Protein Descriptions	# Proteins	# Protein Groups	Protein Group Accessions	Modifications	Activation Type	ΔCn	Rank	Search Engine Rank	q-Value	PEP	Peptides Matched	XCorr	# Missed Cleavages	Isolation Interference [%]	Ion Inject Time [ms]	Intensity	Charge	m/z [Da]	MH+ [Da]	ΔM [ppm]	RT [min]	First Scan	MS Order	Ions Matched	Matched Ions	Spectrum File
	High	AAAPAPEEEMDEcEQALAAEPK	elongation factor 1-gamma [Homo sapiens]	1	1	4503481	C13(Carbamidomethyl)	HCD	0	1	1	0	6.651e-06	70	3.62675	0	5.0062	100	5.33735e+06	2	1179.02	2357.03	2.51818	28.7035	13607	MS2	0/0	0	160013A.raw
	High	AKDPFAHLPK	elongation factor 1-gamma [Homo sapiens]	1	1	4503481		HCD	0	1	1	0	0.0008781	255	2.63921	1	5.95921	11	35126484	2	562.318	1123.63	1.83867	15.7159	7002	MS2	0/0	0	160013A.raw
	High	AKDPFAHLPK	elongation factor 1-gamma [Homo sapiens]	1	1	4503481		HCD	0	1	1	0.002	0.03403	255	2.02596	1	0	100	5.99226e+06	1	1123.63	1123.63	2.12224	15.7345	7012	MS2	0/0	0	160013A.raw
	High	AKDPFAHLPK	elongation factor 1-gamma [Homo sapiens]	1	1	4503481		HCD	0	1	1	0.001	0.003059	255	3.25406	1	1.19929	0	610388160	3	375.214	1123.63	1.66375	15.8382	7068	MS2	0/0	0	160013A.raw
	High	AKDPFAHLPK	elongation factor 1-gamma [Homo sapiens]	1	1	4503481		HCD	0	1	1	0	0.001345	255	2.25673	1	8.95329	32	16234879	2	562.317	1123.63	1.29548	16.0482	7175	MS2	0/0	0	160013A.raw
	High	ALIAAQYSGAQVR	elongation factor 1-gamma [Homo sapiens]	1	1	4503481		HCD	0	1	1	0	4.269e-05	316	5.11196	0	7.09419	100	13907023	1	1347.74	1347.74	2.75864	21.678	10101	MS2	0/0	0	160013A.raw
	High	ALIAAQYSGAQVR	elongation factor 1-gamma [Homo sapiens]	1	1	4503481		HCD	0	1	1	0	0.0002351	356	4.01641	0	7.09134	4	129041832	2	674.373	1347.74	0.167301	21.6907	10107	MS2	0/0	0	160013A.raw
	High	ALIAAQYSGAQVR	elongation factor 1-gamma [Homo sapiens]	1	1	4503481		HCD	0	1	1	0	0.0003253	316	3.91148	0	2.12812	4	79685752	3	449.918	1347.74	1.69708	21.8401	10181	MS2	0/0	0	160013A.raw
	High	ALIAAQYSGAQVR	elongation factor 1-gamma [Homo sapiens]	1	1	4503481		HCD	0	1	1	0	0.0003253	316	3.28142	0	0	100	2.95662e+06	1	1347.74	1347.74	2.12462	21.9623	10243	MS2	0/0	0	160013A.raw
	High	ALIAAQYSGAQVR	elongation factor 1-gamma [Homo sapiens]	1	1	4503481		HCD	0	1	1	0	0.000244	335	3.41162	0	7.43337	6	56840936	2	674.373	1347.74	0.529598	21.9658	10245	MS2	0/0	0	160013A.raw
	High	ALIAAQYSGAQVR	elongation factor 1-gamma [Homo sapiens]	1	1	4503481		HCD	0	1	1	0	0.0003253	323	3.43908	0	0	100	8728663	2	674.371	1347.73	-2.36878	22.2566	10405	MS2	0/0	0	160013A.raw
	High	ALIAAQYSGAQVR	elongation factor 1-gamma [Homo sapiens]	1	1	4503481		HCD	0	1	1	0	0.0003253	321	2.86514	0	11.2977	100	3872111	2	674.372	1347.74	-1.64419	22.9046	10735	MS2	0/0	0	160013A.raw
	High	AVLGEVK	elongation factor 1-gamma [Homo sapiens]	1	1	4503481		HCD	0	1	1	0.002	0.02841	382	2.17136	0	0	19	33506434	1	715.436	715.436	1.22964	14.7495	6509	MS2	0/0	0	160013A.raw
	High	AVLGEVK	elongation factor 1-gamma [Homo sapiens]	1	1	4503481		HCD	0	1	1	0.006	0.1161	382	1.43612	0	3.15545	20	21259920	2	358.221	715.436	1.04022	14.752	6511	MS2	0/0	0	160013A.raw
	High	DGWSLWYSEYR	elongation factor 1-gamma [Homo sapiens]	1	1	4503481		HCD	0	1	1	0	0.0003253	66	2.76732	0	0	100	3.84053e+06	1	1461.65	1461.65	3.70296	37.7037	18057	MS2	0/0	0	160013A.raw
	High	DGWSLWYSEYR	elongation factor 1-gamma [Homo sapiens]	1	1	4503481		HCD	0	1	1	0	0.0003253	65	3.31933	0	4.81444	14	46238844	2	731.327	1461.65	2.31575	37.7184	18065	MS2	0/0	0	160013A.raw
	High	DGWSLWYSEYR	elongation factor 1-gamma [Homo sapiens]	1	1	4503481		HCD	0	1	1	0	0.0003454	61	2.35958	0	72.6968	17	12452336	2	731.325	1461.64	0.144349	37.9947	18204	MS2	0/0	0	160013A.raw
	High	DGWSLWYSEYR	elongation factor 1-gamma [Homo sapiens]	1	1	4503481		HCD	0	1	1	0	0.0003253	60	3.31642	0	26.6863	50	7.75007e+06	2	731.326	1461.65	1.4806	39.5448	18946	MS2	0/0	0	160013A.raw
	High	DPFAHLPK	elongation factor 1-gamma [Homo sapiens]	1	1	4503481		HCD	0	1	1	0.005	0.07263	231	1.52881	0	43.5429	100	6.24802e+06	2	462.751	924.495	0.991071	19.4981	8957	MS2	0/0	0	160013A.raw
	High	DPFAHLPK	elongation factor 1-gamma [Homo sapiens]	1	1	4503481		HCD	0	1	1	0	0.001806	231	2.34752	0	0	100	11040033	1	924.496	924.496	2.19397	19.5542	8986	MS2	0/0	0	160013A.raw
	High	DPFAHLPK	elongation factor 1-gamma [Homo sapiens]	1	1	4503481		HCD	0	1	1	0.003	0.04669	231	1.99207	0	7.58212	3	150980688	2	462.751	924.495	0.793011	19.7143	9074	MS2	0/0	0	160013A.raw
	High	DPFAHLPK	elongation factor 1-gamma [Homo sapiens]	1	1	4503481		HCD	0	1	1	0.007	0.1462	231	1.66924	0	13.8792	11	27195048	2	462.751	924.495	1.65127	19.7947	9115	MS2	0/0	0	160013A.raw
	High	EYFSWEGAFQHVGK	elongation factor 1-gamma [Homo sapiens]	1	1	4503481		HCD	0	1	1	0	0.0003253	136	2.68251	0	13.0168	94	5204908	3	562.264	1684.78	1.44584	29.6255	14079	MS2	0/0	0	160013A.raw
	High	EYFSWEGAFQHVGK	elongation factor 1-gamma [Homo sapiens]	1	1	4503481		HCD	0	1	1	0	0.0003253	155	2.37265	0	0	100	7112858	2	842.894	1684.78	3.51878	29.6598	14095	MS2	0/0	0	160013A.raw
	High	EYFSWEGAFQHVGK	elongation factor 1-gamma [Homo sapiens]	1	1	4503481		HCD	0	1	1	0	0.0003253	135	2.95745	0	0	18	23299642	2	842.891	1684.78	-0.0315035	31.388	14929	MS2	0/0	0	160013A.raw
	High	EYFSWEGAFQHVGK	elongation factor 1-gamma [Homo sapiens]	1	1	4503481		HCD	0	1	1	0	0.0003253	131	3.21177	0	0	15	28602310	3	562.264	1684.78	0.576382	31.3915	14931	MS2	0/0	0	160013A.raw
	High	EYFSWEGAFQHVGK	elongation factor 1-gamma [Homo sapiens]	1	1	4503481		HCD	0	1	1	0	0.0003253	136	2.97857	0	28.6876	22	304947072	2	842.893	1684.78	1.41759	31.4957	14985	MS2	0/0	0	160013A.raw
	High	EYFSWEGAFQHVGK	elongation factor 1-gamma [Homo sapiens]	1	1	4503481		HCD	0	1	1	0.001	0.004811	136	2.64407	0	3.08551	56	578546880	3	562.264	1684.78	1.6632	31.5733	15026	MS2	0/0	0	160013A.raw
	High	EYFSWEGAFQHVGK	elongation factor 1-gamma [Homo sapiens]	1	1	4503481		HCD	0	1	1	0	0.0003253	136	2.50078	0	54.0574	76	330292992	2	842.892	1684.78	1.27268	31.6084	15043	MS2	0/0	0	160013A.raw
	High	EYFSWEGAFQHVGK	elongation factor 1-gamma [Homo sapiens]	1	1	4503481		HCD	0	1	1	0	0.0003253	136	2.45457	0	30.5805	100	129379208	2	842.893	1684.78	1.92478	31.6294	15052	MS2	0/0	0	160013A.raw
	High	EYFSWEGAFQHVGK	elongation factor 1-gamma [Homo sapiens]	1	1	4503481		HCD	0	1	1	0	0.0003269	136	1.9691	0	30.5805	100	129379208	2	842.893	1684.78	1.92478	31.6317	15053	MS2	0/0	0	160013A.raw
	High	EYFSWEGAFQHVGK	elongation factor 1-gamma [Homo sapiens]	1	1	4503481		HCD	0	1	1	0	0.0003253	136	2.80321	0	1.38417	6	48080708	2	842.893	1684.78	1.85232	31.6751	15074	MS2	0/0	0	160013A.raw
	High	EYFSWEGAFQHVGK	elongation factor 1-gamma [Homo sapiens]	1	1	4503481		HCD	0	1	1	0	0.0003253	136	2.44404	0	4.60643	4	56309220	3	562.265	1684.78	2.20661	31.6764	15075	MS2	0/0	0	160013A.raw
	High	EYFSWEGAFQHVGK	elongation factor 1-gamma [Homo sapiens]	1	1	4503481		HCD	0	1	1	0	0.000331	136	2.51974	0	26.69	100	4.36839e+06	3	562.263	1684.77	-1.05385	31.9408	15200	MS2	0/0	0	160013A.raw
	High	FAETQPK	elongation factor 1-gamma [Homo sapiens]	1	1	4503481		HCD	0	1	1	0.006	0.1172	366	2.10533	0	0	22	29526980	1	820.42	820.42	-0.22121	12.8813	5545	MS2	0/0	0	160013A.raw
	High	FAETQPK	elongation factor 1-gamma [Homo sapiens]	1	1	4503481		HCD	0	1	1	0.003	0.05524	366	1.68809	0	18.3074	9	41057344	2	410.714	820.42	0.283165	12.8926	5554	MS2	0/0	0	160013A.raw
	High	GQELAFPLSPDWQVDYESYTWR	elongation factor 1-gamma [Homo sapiens]	1	1	4503481		HCD	0	1	1	0	5.313e-05	142	4.04869	0	0	100	1.5923e+06	2	1344.13	2687.25	3.14528	40.8619	19590	MS2	0/0	0	160013A.raw
	High	GSTPEAAAQVVQWVSFADSDIVPPASTWVFPTLGIMHHNK	elongation factor 1-gamma [Homo sapiens]	1	1	4503481		HCD	0	1	1	0	0.0003253	114	5.62889	0	0	100	2.08932e+06	3	1431.05	4291.14	2.4697	41.1032	19693	MS2	0/0	0	160013A.raw
	High	GSTPEAAAQVVQWVSFADSDIVPPASTWVFPTLGIMHHNK	elongation factor 1-gamma [Homo sapiens]	1	1	4503481		HCD	0	1	1	0	0.0003253	113	6.51282	0	0	100	2.95161e+06	4	1073.54	4291.15	4.15916	41.1055	19694	MS2	0/0	0	160013A.raw
	High	GSTPEAAAQVVQWVSFADSDIVPPASTWVFPTLGIMHHNK	elongation factor 1-gamma [Homo sapiens]	1	1	4503481		HCD	0	1	1	0	0.0003253	114	5.35832	0	0	100	1.60922e+06	4	1073.54	4291.14	3.70401	41.4046	19822	MS2	0/0	0	160013A.raw
	High	GSTPEAAAQVVQWVSFADSDIVPPASTWVFPTLGIMHHNK	elongation factor 1-gamma [Homo sapiens]	1	1	4503481		HCD	0	1	1	0	1.924e-05	114	5.54667	0	0	100	2130968	3	1431.05	4291.14	3.66447	41.4324	19835	MS2	0/0	0	160013A.raw
	High	GSTPEAAAQVVQWVSFADSDIVPPASTWVFPTLGIMHHNK	elongation factor 1-gamma [Homo sapiens]	1	1	4503481		HCD	0	1	1	0	2.141e-06	117	4.53982	0	22.7653	100	0	3	1431.05	4291.14	2.02708	41.6947	19945	MS2	0/0	0	160013A.raw
	High	GSTPEAAAQVVQWVSFADSDIVPPASTWVFPTLGIMHHNK	elongation factor 1-gamma [Homo sapiens]	1	1	4503481		HCD	0	1	1	0	0.0001495	118	5.6569	0	0	100	2.4977e+06	4	1073.54	4291.13	0.973099	41.697	19946	MS2	0/0	0	160013A.raw
	High	GSTPEAAAQVVQWVSFADSDIVPPASTWVFPTLGIMHHNK	elongation factor 1-gamma [Homo sapiens]	1	1	4503481		HCD	0	1	1	0	2.732e-05	115	4.90877	0	0	100	1.44794e+06	3	1431.05	4291.13	0.592196	41.9857	20071	MS2	0/0	0	160013A.raw
	High	GSTPEAAAQVVQWVSFADSDIVPPASTWVFPTLGIMHHNK	elongation factor 1-gamma [Homo sapiens]	1	1	4503481		HCD	0	1	1	0	0.0003253	113	4.3458	0	0	100	1.755e+06	4	1073.54	4291.15	4.15916	42.016	20086	MS2	0/0	0	160013A.raw
	High	GSTPEAAAQVVQWVSFADSDIVPPASTWVFPTLGIMHHNK	elongation factor 1-gamma [Homo sapiens]	1	1	4503481		HCD	0	1	1	0	0.0003253	116	3.27952	0	0	100	518925	3	1431.05	4291.12	-1.19997	42.826	20452	MS2	0/0	0	160013A.raw
	High	GSTPEAAAQVVQWVSFADSDIVPPASTWVFPTLGIMHHNK	elongation factor 1-gamma [Homo sapiens]	1	1	4503481		HCD	0	1	1	0	0.001192	113	3.15078	0	2.80129	100	481300	4	1073.54	4291.15	4.7281	45.5105	21650	MS2	0/0	0	160013A.raw
	High	GSTPEAAAQVVQWVSFADSDIVPPASTWVFPTLGIMHHNK	elongation factor 1-gamma [Homo sapiens]	1	1	4503481		HCD	0	1	1	0	0.0003253	113	5.86156	0	0.176795	100	3.0037e+06	4	1073.54	4291.14	3.02128	45.8024	21773	MS2	0/0	0	160013A.raw
	High	GSTPEAAAQVVQWVSFADSDIVPPASTWVFPTLGIMHHNK	elongation factor 1-gamma [Homo sapiens]	1	1	4503481		HCD	0	1	1	0.007	0.1403	116	1.47644	0	45.4728	100	72226.6	6	716.029	4291.14	1.82024	45.8294	21785	MS2	0/0	0	160013A.raw
	High	GSTPEAAAQVVQWVSFADSDIVPPASTWVFPTLGIMHHNK	elongation factor 1-gamma [Homo sapiens]	1	1	4503481		HCD	0	1	1	0	0.0003253	113	3.91169	0	3.22718	100	1.27779e+06	3	1431.05	4291.15	4.17652	45.8524	21793	MS2	0/0	0	160013A.raw
	High	GSTPEAAAQVVQWVSFADSDIVPPASTWVFPTLGIMHHNK	elongation factor 1-gamma [Homo sapiens]	1	1	4503481		HCD	0	1	1	0	0.0005194	114	2.27558	0	21.0993	100	326649	5	859.035	4291.14	3.57287	46.0532	21877	MS2	0/0	0	160013A.raw
	High	GSTPEAAAQVVQWVSFADSDIVPPASTWVFPTLGIMHHNK	elongation factor 1-gamma [Homo sapiens]	1	1	4503481		HCD	0	1	1	0	0.000291	114	4.96717	0	0.369002	100	2416027	4	1073.54	4291.14	3.24886	46.105	21899	MS2	0/0	0	160013A.raw
	High	GSTPEAAAQVVQWVSFADSDIVPPASTWVFPTLGIMHHNK	elongation factor 1-gamma [Homo sapiens]	1	1	4503481		HCD	0	1	1	0	0.0003253	116	3.12543	0	6.55647	100	683334	3	1431.05	4291.12	-1.28532	46.1755	21928	MS2	0/0	0	160013A.raw
	High	GSTPEAAAQVVQWVSFADSDIVPPASTWVFPTLGIMHHNK	elongation factor 1-gamma [Homo sapiens]	1	1	4503481		HCD	0	1	1	0	0.0003342	116	1.91062	0	2.30029	100	137479	5	859.033	4291.14	2.15052	46.3614	22005	MS2	0/0	0	160013A.raw
	High	GSTPEAAAQVVQWVSFADSDIVPPASTWVFPTLGIMHHNK	elongation factor 1-gamma [Homo sapiens]	1	1	4503481		HCD	0	1	1	0	0.0003253	114	4.76382	0	0	100	1.19416e+06	4	1073.54	4291.14	2.56613	46.4068	22024	MS2	0/0	0	160013A.raw
	High	ILGLLDAYLK	elongation factor 1-gamma [Homo sapiens]	1	1	4503481		HCD	0	1	1	0	0.0003253	98	3.61019	0	4.32579	41	22384052	1	1118.68	1118.68	1.62387	38.6852	18541	MS2	0/0	0	160013A.raw
	High	ILGLLDAYLK	elongation factor 1-gamma [Homo sapiens]	1	1	4503481		HCD	0	1	1	0	0.0004245	98	3.09472	0	4.52819	4	82933720	2	559.846	1118.68	1.55729	38.6973	18547	MS2	0/0	0	160013A.raw
	High	ILGLLDAYLK	elongation factor 1-gamma [Homo sapiens]	1	1	4503481		HCD	0	1	1	0	0.0004422	98	3.21116	0	4.52819	4	82933720	2	559.846	1118.68	1.55729	38.7094	18553	MS2	0/0	0	160013A.raw
	High	ILGLLDAYLK	elongation factor 1-gamma [Homo sapiens]	1	1	4503481		HCD	0	1	1	0	0.0003253	98	3.19167	0	0	29	20668184	1	1118.68	1118.68	2.16947	38.9569	18664	MS2	0/0	0	160013A.raw
	High	ILGLLDAYLK	elongation factor 1-gamma [Homo sapiens]	1	1	4503481		HCD	0	1	1	0	0.0003372	98	2.98155	0	0.68806	4	92885080	2	559.846	1118.68	1.55729	38.979	18676	MS2	0/0	0	160013A.raw
	High	ILGLLDAYLK	elongation factor 1-gamma [Homo sapiens]	1	1	4503481		HCD	0	1	1	0	0.0005474	98	2.9216	0	33.3032	100	5558108	1	1118.68	1118.68	2.27859	39.221	18790	MS2	0/0	0	160013A.raw
	High	ILGLLDAYLK	elongation factor 1-gamma [Homo sapiens]	1	1	4503481		HCD	0	1	1	0	0.0003436	98	2.50256	0	28.8372	27	17425908	2	559.846	1118.68	1.99377	39.267	18813	MS2	0/0	0	160013A.raw
	High	ILGLLDAYLK	elongation factor 1-gamma [Homo sapiens]	1	1	4503481		HCD	0	1	1	0	0.0003253	98	2.93425	0	6.44405	66	5.90186e+06	2	559.846	1118.68	1.99377	39.5523	18950	MS2	0/0	0	160013A.raw
	High	ILGLLDAYLK	elongation factor 1-gamma [Homo sapiens]	1	1	4503481		HCD	0	1	1	0.003	0.05669	98	1.95051	0	41.0096	100	598048	2	559.845	1118.68	1.22994	41.2431	19754	MS2	0/0	0	160013A.raw
	High	ILGLLDAYLK	elongation factor 1-gamma [Homo sapiens]	1	1	4503481		HCD	0	1	1	0	0.002014	98	1.99036	0	18.9879	100	585499	2	559.846	1118.68	1.99377	41.5687	19892	MS2	0/0	0	160013A.raw
	High	ILGLLDAYLK	elongation factor 1-gamma [Homo sapiens]	1	1	4503481		HCD	0	1	1	0.002	0.02036	98	1.46543	0	71.3108	100	520329	2	559.846	1118.69	2.86672	43.0363	20544	MS2	0/0	0	160013A.raw
	High	ILGLLDAYLK	elongation factor 1-gamma [Homo sapiens]	1	1	4503481		HCD	0	1	1	0.001	0.004004	98	1.80596	0	10.4607	100	521814	2	559.845	1118.68	1.44817	44.2679	21110	MS2	0/0	0	160013A.raw
	High	ILGLLDAYLK	elongation factor 1-gamma [Homo sapiens]	1	1	4503481		HCD	0	1	1	0.001	0.01016	98	1.39023	0	91.7386	100	167820	2	559.845	1118.68	1.33905	45.2084	21522	MS2	0/0	0	160013A.raw
	High	KFAETQPK	elongation factor 1-gamma [Homo sapiens]	1	1	4503481		HCD	0	1	1	0.007	0.1416	366	1.71055	1	63.273	46	1.69809e+06	2	474.761	948.514	-0.783905	11.475	4832	MS2	0/0	0	160013A.raw
	High	KFAETQPK	elongation factor 1-gamma [Homo sapiens]	1	1	4503481		HCD	0	1	1	0.006	0.1122	373	1.7696	1	34.0981	47	4.14073e+06	2	474.761	948.515	0.374362	12.0446	5125	MS2	0/0	0	160013A.raw
	High	KFAETQPK	elongation factor 1-gamma [Homo sapiens]	1	1	4503481		HCD	0	1	1	0.007	0.1303	373	1.9971	1	24.5214	55	4.137e+06	2	474.761	948.516	0.631754	12.3448	5274	MS2	0/0	0	160013A.raw
	High	KFAETQPK	elongation factor 1-gamma [Homo sapiens]	1	1	4503481		HCD	0	1	1	0.001	0.003333	356	2.00717	1	41.3479	63	2.86814e+06	2	474.762	948.517	1.79002	12.6434	5422	MS2	0/0	0	160013A.raw
	High	KFPAGK	elongation factor 1-gamma [Homo sapiens]	1	1	4503481		HCD	0	1	1	0.007	0.1407	49	2.09097	1	0	100	2.78131e+06	1	647.389	647.389	1.99832	11.1158	4637	MS2	0/0	0	160013A.raw
	High	KFPAGK	elongation factor 1-gamma [Homo sapiens]	1	1	4503481		HCD	0	1	1	0.004	0.06932	48	2.25498	1	22.351	100	1.64615e+06	1	647.39	647.39	3.12966	11.3857	4784	MS2	0/0	0	160013A.raw
	High	KFPAGK	elongation factor 1-gamma [Homo sapiens]	1	1	4503481		HCD	0	1	1	0.009	0.1593	49	2.14729	1	0	100	2.92911e+06	1	647.388	647.388	1.24409	11.6903	4943	MS2	0/0	0	160013A.raw
	High	KFPAGK	elongation factor 1-gamma [Homo sapiens]	1	1	4503481		HCD	0	1	1	0.007	0.1412	49	2.04724	1	20.8688	100	3.51326e+06	1	647.388	647.388	0.489858	11.9843	5093	MS2	0/0	0	160013A.raw
	High	KLDPGSEETQTLVR	elongation factor 1-gamma [Homo sapiens]	1	1	4503481		HCD	0	1	1	0	1.095e-05	398	4.49072	1	5.9043	100	5646257	2	786.915	1572.82	0.356401	17.8696	8070	MS2	0/0	0	160013A.raw
	High	KLDPGSEETQTLVR	elongation factor 1-gamma [Homo sapiens]	1	1	4503481		HCD	0	1	1	0	0.0003253	403	4.40121	1	20.228	2	264481296	3	524.947	1572.83	1.62845	17.9403	8108	MS2	0/0	0	160013A.raw
	High	KLDPGSEETQTLVR	elongation factor 1-gamma [Homo sapiens]	1	1	4503481		HCD	0	1	1	0	7.176e-05	403	4.2673	1	0	48	10836393	2	786.917	1572.83	2.06387	18.1336	8207	MS2	0/0	0	160013A.raw
	High	KNAFASVILFGTNNSSSISGVWVFR	elongation factor 1-gamma [Homo sapiens]	1	1	4503481		HCD	0	1	1	0	0.0001271	235	4.44635	1	83.3016	49	11031804	3	901.144	2701.42	2.41082	40.0041	19170	MS2	0/0	0	160013A.raw
	High	KYSNEDTLSVALPYFWEHFDK	elongation factor 1-gamma [Homo sapiens]	1	1	4503481		HCD	0	1	1	0	0.0001197	188	6.52889	1	3.95636	52	21106470	3	863.749	2589.23	1.29578	37.2155	17827	MS2	0/0	0	160013A.raw
	High	KYSNEDTLSVALPYFWEHFDK	elongation factor 1-gamma [Homo sapiens]	1	1	4503481		HCD	0	1	1	0	4.189e-06	193	6.50003	1	0	100	4229518	2	1295.12	2589.24	2.76248	37.2331	17837	MS2	0/0	0	160013A.raw
	High	KYSNEDTLSVALPYFWEHFDK	elongation factor 1-gamma [Homo sapiens]	1	1	4503481		HCD	0	1	1	0.006	0.09837	189	3.3899	1	14.0069	100	2.74449e+06	4	648.064	2589.24	2.04491	37.5048	17966	MS2	0/0	0	160013A.raw
	High	LDPGSEETQTLVR	elongation factor 1-gamma [Homo sapiens]	1	1	4503481		HCD	0	1	1	0	0.0003253	344	3.55132	0	5.10727	10	58434056	2	722.869	1444.73	1.65492	21.6392	10080	MS2	0/0	0	160013A.raw
	High	LDPGSEETQTLVR	elongation factor 1-gamma [Homo sapiens]	1	1	4503481		HCD	0	1	1	0	0.0003253	339	2.29778	0	0	100	5.41585e+06	1	1444.73	1444.73	0.692549	21.6757	10100	MS2	0/0	0	160013A.raw
	High	LDPGSEETQTLVR	elongation factor 1-gamma [Homo sapiens]	1	1	4503481		HCD	0	1	1	0	0.0003253	344	3.09833	0	0	99	6713301	2	722.869	1444.73	1.57042	21.9207	10222	MS2	0/0	0	160013A.raw
	High	MAQFDAK	elongation factor 1-gamma [Homo sapiens]	1	1	4503481		HCD	0	1	1	0.001	0.00769	113	2.01738	0	45.0415	22	14819889	1	810.379	810.379	-2.5244	14.2218	6237	MS2	0/0	0	160013A.raw
	High	MAQFDAK	elongation factor 1-gamma [Homo sapiens]	1	1	4503481		HCD	0	1	1	0.004	0.06476	105	1.64109	0	46.9627	7	29160842	2	405.695	810.383	1.60142	14.2441	6248	MS2	0/0	0	160013A.raw
	High	QAFPNTNR	elongation factor 1-gamma [Homo sapiens]	1	1	4503481		HCD	0	1	1	0	0.002477	360	2.58888	0	32.4921	19	18227584	2	474.239	947.47	0.790602	13.4313	5822	MS2	0/0	0	160013A.raw
	High	QAFPNTNR	elongation factor 1-gamma [Homo sapiens]	1	1	4503481		HCD	0	1	1	0	0.002793	360	2.54883	0	32.4921	19	18227584	2	474.239	947.47	0.790602	13.4401	5829	MS2	0/0	0	160013A.raw
	High	QAFPNTNR	elongation factor 1-gamma [Homo sapiens]	1	1	4503481		HCD	0	1	1	0	0.002583	349	2.07599	0	25.6349	6	44624760	2	474.239	947.471	1.37037	13.6946	5961	MS2	0/0	0	160013A.raw
	High	QAFPNTNR	elongation factor 1-gamma [Homo sapiens]	1	1	4503481		HCD	0	1	1	0.001	0.00312	349	1.96476	0	25.6349	6	44624760	2	474.239	947.471	1.37037	13.7221	5977	MS2	0/0	0	160013A.raw
	High	QVLEPSFR	elongation factor 1-gamma [Homo sapiens]	1	1	4503481		HCD	0	1	1	0.001	0.008007	502	2.60161	0	0	20	25068674	2	488.267	975.528	1.76638	20.6389	9545	MS2	0/0	0	160013A.raw
	High	QVLEPSFR	elongation factor 1-gamma [Homo sapiens]	1	1	4503481		HCD	0	1	1	0	0.001919	502	2.88839	0	0	23	30628444	1	975.528	975.528	1.96786	20.6561	9553	MS2	0/0	0	160013A.raw
	High	QVLEPSFR	elongation factor 1-gamma [Homo sapiens]	1	1	4503481		HCD	0	1	1	0	0.001652	503	2.51736	0	4.7076	11	29810134	2	488.268	975.529	2.95514	20.9198	9698	MS2	0/0	0	160013A.raw
	High	QVLEPSFR	elongation factor 1-gamma [Homo sapiens]	1	1	4503481		HCD	0	1	1	0.001	0.01094	521	2.13247	0	50.062	29	8956365	2	488.268	975.529	3.0177	21.2803	9888	MS2	0/0	0	160013A.raw
	High	RILGLLDAYLK	elongation factor 1-gamma [Homo sapiens]	1	1	4503481		HCD	0	1	1	0	0.0004096	53	3.12434	1	11.1838	42	8112423	3	425.6	1274.79	2.32559	34.0068	16240	MS2	0/0	0	160013A.raw
	High	STFVLDEFK	elongation factor 1-gamma [Homo sapiens]	1	1	4503481		HCD	0	1	1	0	0.0003253	226	3.17975	0	34.7082	70	9147116	1	1085.55	1085.55	1.11557	30.3508	14425	MS2	0/0	0	160013A.raw
	High	STFVLDEFK	elongation factor 1-gamma [Homo sapiens]	1	1	4503481		HCD	0	1	1	0	0.0006894	228	2.36999	0	32.0291	7	42864508	2	543.281	1085.55	2.73371	30.374	14439	MS2	0/0	0	160013A.raw
	High	STFVLDEFKR	elongation factor 1-gamma [Homo sapiens]	1	1	4503481		HCD	0	1	1	0	0.0003253	272	3.36797	1	0	100	9072234	1	1241.66	1241.66	2.9047	25.2489	11905	MS2	0/0	0	160013A.raw
	High	STFVLDEFKR	elongation factor 1-gamma [Homo sapiens]	1	1	4503481		HCD	0	1	1	0	0.0006319	299	2.79216	1	0.538318	1	534800224	2	621.331	1241.66	2.25484	25.2809	11920	MS2	0/0	0	160013A.raw
	High	STFVLDEFKR	elongation factor 1-gamma [Homo sapiens]	1	1	4503481		HCD	0	1	1	0	0.000678	296	2.63197	1	40.4388	26	17694626	2	621.331	1241.65	1.07509	25.5484	12050	MS2	0/0	0	160013A.raw
	High	STFVLDEFKR	elongation factor 1-gamma [Homo sapiens]	1	1	4503481		HCD	0	1	1	0.001	0.01429	296	2.69797	1	62.9998	100	4.05596e+06	2	621.331	1241.65	1.1734	25.8422	12197	MS2	0/0	0	160013A.raw
	High	STFVLDEFKR	elongation factor 1-gamma [Homo sapiens]	1	1	4503481		HCD	0	1	1	0	0.0006045	296	2.65322	1	24.1615	100	1.99693e+06	2	621.33	1241.65	0.878467	26.2047	12374	MS2	0/0	0	160013A.raw
	High	TFLVGER	elongation factor 1-gamma [Homo sapiens]	1	1	4503481		HCD	0	1	1	0.003	0.05094	306	1.88393	0	0	9	50310524	1	821.453	821.453	1.53334	19.2055	8799	MS2	0/0	0	160013A.raw
	High	TFLVGER	elongation factor 1-gamma [Homo sapiens]	1	1	4503481		HCD	0	1	1	0.003	0.05228	319	1.94666	0	1.67517	4	84266688	2	411.23	821.453	1.14547	19.2195	8808	MS2	0/0	0	160013A.raw
	High	TFLVGER	elongation factor 1-gamma [Homo sapiens]	1	1	4503481		HCD	0	1	1	0.003	0.0524	319	1.96646	0	4.19369	12	28183458	2	411.23	821.452	0.848262	19.5215	8969	MS2	0/0	0	160013A.raw
	High	TFLVGER	elongation factor 1-gamma [Homo sapiens]	1	1	4503481		HCD	0	1	1	0.005	0.08764	306	1.52764	0	0	92	14054995	1	821.453	821.453	2.12775	19.7566	9095	MS2	0/0	0	160013A.raw
	High	TFLVGER	elongation factor 1-gamma [Homo sapiens]	1	1	4503481		HCD	0	1	1	0.005	0.08238	319	1.916	0	0	29	16422488	2	411.23	821.453	1.29407	19.7973	9117	MS2	0/0	0	160013A.raw
	High	VLSAPPHFHFGQTNR	elongation factor 1-gamma [Homo sapiens]	1	1	4503481		HCD	0	1	1	0	0.0001326	322	4.08797	0	0	31	12619133	3	569.963	1707.87	1.98477	19.5181	8967	MS2	0/0	0	160013A.raw
	High	VLSAPPHFHFGQTNR	elongation factor 1-gamma [Homo sapiens]	1	1	4503481		HCD	0	1	1	0	0.0003253	315	2.97599	0	48.7711	23	21953386	2	854.443	1707.88	4.10115	19.5617	8992	MS2	0/0	0	160013A.raw
	High	VLSAPPHFHFGQTNR	elongation factor 1-gamma [Homo sapiens]	1	1	4503481		HCD	0	1	1	0	6.868e-05	315	3.66114	0	0	23	21953386	2	854.443	1707.88	4.10115	19.563	8993	MS2	0/0	0	160013A.raw
	High	VLSAPPHFHFGQTNR	elongation factor 1-gamma [Homo sapiens]	1	1	4503481		HCD	0	1	1	0	0.0003253	324	4.43199	0	3.80766	2	232736352	4	427.724	1707.87	1.36937	19.6012	9013	MS2	0/0	0	160013A.raw
	High	VLSAPPHFHFGQTNR	elongation factor 1-gamma [Homo sapiens]	1	1	4503481		HCD	0	1	1	0	0.000141	324	3.88224	0	0	4	97140384	3	569.963	1707.87	1.66314	19.7878	9111	MS2	0/0	0	160013A.raw
	High	VLSAPPHFHFGQTNR	elongation factor 1-gamma [Homo sapiens]	1	1	4503481		HCD	0	1	1	0	0.0001637	322	3.45114	0	0	13	34123932	2	854.441	1707.88	2.09986	19.8208	9130	MS2	0/0	0	160013A.raw
	High	VLSAPPHFHFGQTNR	elongation factor 1-gamma [Homo sapiens]	1	1	4503481		HCD	0	1	1	0	0.0003253	323	3.9688	0	0.922945	4	64176560	4	427.724	1707.87	1.29789	19.9028	9177	MS2	0/0	0	160013A.raw
	High	VLSAPPHFHFGQTNR	elongation factor 1-gamma [Homo sapiens]	1	1	4503481		HCD	0	1	1	0	0.0001224	322	4.0337	0	3.09508	5	109646672	3	569.963	1707.87	1.98477	20.0888	9273	MS2	0/0	0	160013A.raw
	High	VLSAPPHFHFGQTNR	elongation factor 1-gamma [Homo sapiens]	1	1	4503481		HCD	0	1	1	0	0.0001334	323	3.76828	0	0	17	31229756	2	854.44	1707.87	0.956262	20.0987	9277	MS2	0/0	0	160013A.raw
	High	VLSAPPHFHFGQTNR	elongation factor 1-gamma [Homo sapiens]	1	1	4503481		HCD	0	1	1	0	0.0003253	321	3.76111	0	0	99	10451207	2	854.442	1707.88	3.24346	20.3583	9405	MS2	0/0	0	160013A.raw
	High	VLSAPPHFHFGQTNR	elongation factor 1-gamma [Homo sapiens]	1	1	4503481		HCD	0	1	1	0	0.0003253	324	3.60656	0	28.0462	13	29225716	3	569.963	1707.87	1.66314	20.4194	9434	MS2	0/0	0	160013A.raw
	High	VLSAPPHFHFGQTNR	elongation factor 1-gamma [Homo sapiens]	1	1	4503481		HCD	0	1	1	0	0.0003253	321	3.53273	0		100	0	2	854.442	1707.88	3.45772	20.6513	9550	MS2	0/0	0	160013A.raw
	High	VTLADITVVcTLLWLYK	elongation factor 1-gamma [Homo sapiens]	1	1	4503481	C10(Carbamidomethyl)	HCD	0	1	1	0	0.0001527	159	3.75338	0	0	100	1792702	2	1004.56	2008.12	1.76122	40.7736	19550	MS2	0/0	0	160013A.raw
	High	WFLTcINQPQFR	elongation factor 1-gamma [Homo sapiens]	1	1	4503481	C5(Carbamidomethyl)	HCD	0	1	1	0	0.0001436	261	3.76593	0	34.9112	100	5.35532e+06	2	805.401	1609.79	0.319403	35.1769	16807	MS2	0/0	0	160013A.raw
	High	WFLTcINQPQFR	elongation factor 1-gamma [Homo sapiens]	1	1	4503481	C5(Carbamidomethyl)	HCD	0	1	1	0	0.0003253	269	3.9422	0	10.5761	26	10843837	3	537.271	1609.8	2.2447	35.2382	16842	MS2	0/0	0	160013A.raw
	High	WFLTcINQPQFR	elongation factor 1-gamma [Homo sapiens]	1	1	4503481	C5(Carbamidomethyl)	HCD	0	1	1	0	0.0003253	249	3.62311	0	0.179983	2	218110816	2	805.402	1609.8	1.15353	35.4569	16952	MS2	0/0	0	160013A.raw
	High	YSNEDTLSVALPYFWEHFDK	elongation factor 1-gamma [Homo sapiens]	1	1	4503481		HCD	0	1	1	0	1.013e-06	146	5.06859	0	0	100	3375798	2	1231.08	2461.15	5.08832	40.0087	19172	MS2	0/0	0	160013A.raw
	High	YSNEDTLSVALPYFWEHFDK	elongation factor 1-gamma [Homo sapiens]	1	1	4503481		HCD	0	1	1	0	0.0001495	128	5.61385	0	2.58141	97	14425617	3	821.051	2461.14	2.05732	40.0302	19182	MS2	0/0	0	160013A.raw
578824804	PREDICTED: probable E3 ubiquitin-protein ligase MYCBP2 isoform X13 [Homo sapiens]	367.874	24.26	12	1	92	112	4752	521.397	7.02002
	Confidence Level	Sequence	Protein Descriptions	# Proteins	# Protein Groups	Protein Group Accessions	Modifications	Activation Type	ΔCn	Rank	Search Engine Rank	q-Value	PEP	Peptides Matched	XCorr	# Missed Cleavages	Isolation Interference [%]	Ion Inject Time [ms]	Intensity	Charge	m/z [Da]	MH+ [Da]	ΔM [ppm]	RT [min]	First Scan	MS Order	Ions Matched	Matched Ions	Spectrum File
	High	AASQNMIFPSPGScAVLK	probable E3 ubiquitin-protein ligase MYCBP2 [Homo sapiens]|PREDICTED: probable E3 ubiquitin-protein ligase MYCBP2 isoform X13 [Homo sapiens]	14	2	291190787;578824804	C14(Carbamidomethyl)	HCD	0.0361	2	2	0	0.0003253	267	3.19871	0	7.38535	100	4.91715e+06	2	939.459	1877.91	-7.37892	29.8379	14178	MS2	0/0	0	160013A.raw
	High	ALLSSPEGEEK	probable E3 ubiquitin-protein ligase MYCBP2 [Homo sapiens]|PREDICTED: probable E3 ubiquitin-protein ligase MYCBP2 isoform X13 [Homo sapiens]	14	2	291190787;578824804		HCD	0	1	1	0	0.0003253	338	2.203	0	0	100	4240273	1	1159.58	1159.58	-0.161191	17.1948	7747	MS2	0/0	0	160013A.raw
	High	ALLSSPEGEEK	probable E3 ubiquitin-protein ligase MYCBP2 [Homo sapiens]|PREDICTED: probable E3 ubiquitin-protein ligase MYCBP2 isoform X13 [Homo sapiens]	14	2	291190787;578824804		HCD	0	1	1	0.003	0.04479	338	2.08575	0	30.4036	47	8414732	2	580.296	1159.58	-0.225423	17.2663	7779	MS2	0/0	0	160013A.raw
	High	ALPTMEAHQVIK	probable E3 ubiquitin-protein ligase MYCBP2 [Homo sapiens]|PREDICTED: probable E3 ubiquitin-protein ligase MYCBP2 isoform X13 [Homo sapiens]	14	2	291190787;578824804		HCD	0	1	1	0	0.0003256	271	3.80984	0	18.2868	38	13299465	3	446.58	1337.73	1.31734	18.807	8575	MS2	0/0	0	160013A.raw
	High	ALTVQLK	probable E3 ubiquitin-protein ligase MYCBP2 [Homo sapiens]|PREDICTED: probable E3 ubiquitin-protein ligase MYCBP2 isoform X13 [Homo sapiens]	14	2	291190787;578824804		HCD	0	1	1	0.006	0.1128	399	1.61656	0	39.996	33	9293268	2	386.751	772.494	1.86011	18.3547	8328	MS2	0/0	0	160013A.raw
	High	ASFYGFK	probable E3 ubiquitin-protein ligase MYCBP2 [Homo sapiens]|PREDICTED: probable E3 ubiquitin-protein ligase MYCBP2 isoform X13 [Homo sapiens]	14	2	291190787;578824804		HCD	0	1	1	0.003	0.05473	392	1.76073	0	0	100	7839964	1	819.406	819.406	2.49981	22.6435	10603	MS2	0/0	0	160013A.raw
	High	ASFYGFK	probable E3 ubiquitin-protein ligase MYCBP2 [Homo sapiens]|PREDICTED: probable E3 ubiquitin-protein ligase MYCBP2 isoform X13 [Homo sapiens]	14	2	291190787;578824804		HCD	0	1	1	0.003	0.04845	380	1.8558	0	37.3338	22	14807717	2	410.206	819.406	2.33443	22.6686	10619	MS2	0/0	0	160013A.raw
	High	ATSDADLKEHMVGIIFSR	PREDICTED: probable E3 ubiquitin-protein ligase MYCBP2 isoform X13 [Homo sapiens]	3	1	578824804		HCD	0	1	1	0	6.279e-05	283	4.55769	1	17.0442	100	3.19365e+06	3	664.008	1990.01	1.64591	29.3409	13932	MS2	0/0	0	160013A.raw
	High	ATWIGASGDQTFLR	probable E3 ubiquitin-protein ligase MYCBP2 [Homo sapiens]|PREDICTED: probable E3 ubiquitin-protein ligase MYCBP2 isoform X13 [Homo sapiens]	14	2	291190787;578824804		HCD	0	1	1	0	0.0001194	315	3.5349	0	31.4718	100	8.14089e+06	2	761.887	1522.77	0.640571	30.7013	14597	MS2	0/0	0	160013A.raw
	High	cGWPTTITVQTK	probable E3 ubiquitin-protein ligase MYCBP2 [Homo sapiens]|PREDICTED: probable E3 ubiquitin-protein ligase MYCBP2 isoform X13 [Homo sapiens]	14	2	291190787;578824804	C1(Carbamidomethyl)	HCD	0	1	1	0	0.0003253	342	3.2585	0	21.7508	100	6.10857e+06	2	696.354	1391.7	0.762665	26.1624	12354	MS2	0/0	0	160013A.raw
	High	cSILSPELALPTGSR	probable E3 ubiquitin-protein ligase MYCBP2 [Homo sapiens]|PREDICTED: probable E3 ubiquitin-protein ligase MYCBP2 isoform X13 [Homo sapiens]	14	2	291190787;578824804	C1(Carbamidomethyl)	HCD	0	1	1	0	0.0003253	365	3.31407	0	22.075	100	6881059	2	800.922	1600.84	0.658807	32.5998	15538	MS2	0/0	0	160013A.raw
	High	DAIYSDSSSLVTDLK	probable E3 ubiquitin-protein ligase MYCBP2 [Homo sapiens]|PREDICTED: probable E3 ubiquitin-protein ligase MYCBP2 isoform X13 [Homo sapiens]	14	2	291190787;578824804		HCD	0	1	1	0	0.0001696	270	3.49974	0	0	70	10459368	2	807.399	1613.79	0.102685	32.3826	15428	MS2	0/0	0	160013A.raw
	High	DGELYMFGK	probable E3 ubiquitin-protein ligase MYCBP2 [Homo sapiens]|PREDICTED: probable E3 ubiquitin-protein ligase MYCBP2 isoform X13 [Homo sapiens]	14	2	291190787;578824804		HCD	0	1	1	0	0.0009047	94	2.73005	0	0	100	4168962	1	1059.48	1059.48	1.57159	30.3921	14447	MS2	0/0	0	160013A.raw
	High	DLLDPIKELYEDVR	probable E3 ubiquitin-protein ligase MYCBP2 [Homo sapiens]|PREDICTED: probable E3 ubiquitin-protein ligase MYCBP2 isoform X13 [Homo sapiens]	14	2	291190787;578824804		HCD	0	1	1	0	0.0001724	349	4.08844	1	6.09057	100	7453125	2	859.455	1717.9	1.29833	40.5794	19456	MS2	0/0	0	160013A.raw
	High	DLLDPIKELYEDVRR	probable E3 ubiquitin-protein ligase MYCBP2 [Homo sapiens]|PREDICTED: probable E3 ubiquitin-protein ligase MYCBP2 isoform X13 [Homo sapiens]	14	2	291190787;578824804		HCD	0	1	1	0	0.0003253	307	4.19454	2	27.946	100	2682456	3	625.34	1874	1.35399	39.2487	18804	MS2	0/0	0	160013A.raw
	High	DLTSIVDIK	probable E3 ubiquitin-protein ligase MYCBP2 [Homo sapiens]|PREDICTED: probable E3 ubiquitin-protein ligase MYCBP2 isoform X13 [Homo sapiens]	14	2	291190787;578824804		HCD	0	1	1	0.001	0.006592	354	2.54323	0	0	46	11008604	2	502.288	1003.57	0.742672	32.5205	15498	MS2	0/0	0	160013A.raw
	High	DLTSIVDIK	probable E3 ubiquitin-protein ligase MYCBP2 [Homo sapiens]|PREDICTED: probable E3 ubiquitin-protein ligase MYCBP2 isoform X13 [Homo sapiens]	14	2	291190787;578824804		HCD	0	1	1	0	0.0003253	357	3.55972	0	0	100	10755340	1	1003.57	1003.57	0.0262531	32.5638	15520	MS2	0/0	0	160013A.raw
	High	DMAAGHLSEAWSR	probable E3 ubiquitin-protein ligase MYCBP2 [Homo sapiens]|PREDICTED: probable E3 ubiquitin-protein ligase MYCBP2 isoform X13 [Homo sapiens]	14	2	291190787;578824804		HCD	0	1	1	0	0.0003253	120	3.40212	0	9.45856	34	9815829	3	477.555	1430.65	2.51408	22.7415	10657	MS2	0/0	0	160013A.raw
	High	DQYGDVVHVPNMK	probable E3 ubiquitin-protein ligase MYCBP2 [Homo sapiens]|PREDICTED: probable E3 ubiquitin-protein ligase MYCBP2 isoform X13 [Homo sapiens]	14	2	291190787;578824804		HCD	0	1	1	0	0.0003253	201	3.41891	0	13.7511	25	11516502	2	751.36	1501.71	1.98121	24.0418	11300	MS2	0/0	0	160013A.raw
	High	EDYSVVNR	probable E3 ubiquitin-protein ligase MYCBP2 [Homo sapiens]|PREDICTED: probable E3 ubiquitin-protein ligase MYCBP2 isoform X13 [Homo sapiens]	14	2	291190787;578824804		HCD	0	1	1	0.005	0.08276	162	1.94067	0	0	100	2571447	1	981.466	981.466	2.16817	15.977	7140	MS2	0/0	0	160013A.raw
	High	EDYSVVNR	probable E3 ubiquitin-protein ligase MYCBP2 [Homo sapiens]|PREDICTED: probable E3 ubiquitin-protein ligase MYCBP2 isoform X13 [Homo sapiens]	14	2	291190787;578824804		HCD	0	1	1	0	0.002277	169	2.41282	0	6.77849	35	9603487	2	491.236	981.465	1.59478	15.9976	7150	MS2	0/0	0	160013A.raw
	High	EGISEDLPVK	probable E3 ubiquitin-protein ligase MYCBP2 [Homo sapiens]|PREDICTED: probable E3 ubiquitin-protein ligase MYCBP2 isoform X13 [Homo sapiens]	14	2	291190787;578824804		HCD	0	1	1	0	0.0003253	312	2.61307	0	0	27	14023408	2	543.787	1086.57	-0.444481	22.9131	10741	MS2	0/0	0	160013A.raw
	High	EGISEDLPVK	probable E3 ubiquitin-protein ligase MYCBP2 [Homo sapiens]|PREDICTED: probable E3 ubiquitin-protein ligase MYCBP2 isoform X13 [Homo sapiens]	14	2	291190787;578824804		HCD	0	1	1	0	0.001491	356	2.31357	0	100	100	2469467	1	1086.57	1086.57	1.75862	22.9351	10752	MS2	0/0	0	160013A.raw
	High	EISLAAASK	probable E3 ubiquitin-protein ligase MYCBP2 [Homo sapiens]|PREDICTED: probable E3 ubiquitin-protein ligase MYCBP2 isoform X13 [Homo sapiens]	14	2	291190787;578824804		HCD	0	1	1	0	0.0007347	527	2.843	0	29.3992	100	11377549	1	889.501	889.501	2.04853	17.2098	7754	MS2	0/0	0	160013A.raw
	High	ELANLGGVcAAALMK	probable E3 ubiquitin-protein ligase MYCBP2 [Homo sapiens]|PREDICTED: probable E3 ubiquitin-protein ligase MYCBP2 isoform X13 [Homo sapiens]	14	2	291190787;578824804	C9(Carbamidomethyl)	HCD	0	1	1	0	8.047e-05	403	4.24677	0	20.6682	100	6.05947e+06	2	759.395	1517.78	0.882348	32.0036	15234	MS2	0/0	0	160013A.raw
	High	ELWcYNAVVADAR	probable E3 ubiquitin-protein ligase MYCBP2 [Homo sapiens]|PREDICTED: probable E3 ubiquitin-protein ligase MYCBP2 isoform X13 [Homo sapiens]	14	2	291190787;578824804	C4(Carbamidomethyl)	HCD	0	1	1	0	0.0002462	164	3.6603	0	52.6409	100	8440533	2	783.873	1566.74	1.546	31.5686	15023	MS2	0/0	0	160013A.raw
	High	FPLLVAHMEK	probable E3 ubiquitin-protein ligase MYCBP2 [Homo sapiens]|PREDICTED: probable E3 ubiquitin-protein ligase MYCBP2 isoform X13 [Homo sapiens]	14	2	291190787;578824804		HCD	0	1	1	0	0.0004297	309	3.6173	0	28.3697	92	12288859	2	592.829	1184.65	1.55789	24.753	11659	MS2	0/0	0	160013A.raw
	High	FPLLVAHMEK	probable E3 ubiquitin-protein ligase MYCBP2 [Homo sapiens]|PREDICTED: probable E3 ubiquitin-protein ligase MYCBP2 isoform X13 [Homo sapiens]	14	2	291190787;578824804		HCD	0	1	1	0	0.0004052	309	1.89944	0	64.0205	60	8.15187e+06	3	395.555	1184.65	1.77839	24.873	11721	MS2	0/0	0	160013A.raw
	High	FYNDPAGYAMNR	probable E3 ubiquitin-protein ligase MYCBP2 [Homo sapiens]|PREDICTED: probable E3 ubiquitin-protein ligase MYCBP2 isoform X13 [Homo sapiens]	14	2	291190787;578824804		HCD	0	1	1	0	0.0003253	54	3.29063	0	23.4039	89	12400385	2	709.813	1418.62	1.77809	23.6359	11111	MS2	0/0	0	160013A.raw
	High	GHFVTQVAMGK	probable E3 ubiquitin-protein ligase MYCBP2 [Homo sapiens]|PREDICTED: probable E3 ubiquitin-protein ligase MYCBP2 isoform X13 [Homo sapiens]	14	2	291190787;578824804		HCD	0	1	1	0	0.0003253	406	4.29053	0	19.0257	47	11498324	2	587.806	1174.61	1.46011	16.6125	7466	MS2	0/0	0	160013A.raw
	High	GHFVTQVAMGK	probable E3 ubiquitin-protein ligase MYCBP2 [Homo sapiens]|PREDICTED: probable E3 ubiquitin-protein ligase MYCBP2 isoform X13 [Homo sapiens]	14	2	291190787;578824804		HCD	0	1	1	0	0.0003253	404	3.92488	0	0	100	3.17269e+06	1	1174.61	1174.61	3.08238	16.6286	7474	MS2	0/0	0	160013A.raw
	High	GHYQLLLSGR	probable E3 ubiquitin-protein ligase MYCBP2 [Homo sapiens]|PREDICTED: probable E3 ubiquitin-protein ligase MYCBP2 isoform X13 [Homo sapiens]	14	2	291190787;578824804		HCD	0	1	1	0.001	0.01158	465	2.27624	0	32.971	100	7.24175e+06	2	572.318	1143.63	1.11061	19.6154	9021	MS2	0/0	0	160013A.raw
	High	GIPIGMLVLGNK	probable E3 ubiquitin-protein ligase MYCBP2 [Homo sapiens]|PREDICTED: probable E3 ubiquitin-protein ligase MYCBP2 isoform X13 [Homo sapiens]	11	2	291190787;578824804		HCD	0	1	1	0	0.0003253	189	2.78638	0	3.65643	39	16002188	2	606.363	1211.72	1.26332	34.9174	16679	MS2	0/0	0	160013A.raw
	High	GIPIGMLVLGNK	probable E3 ubiquitin-protein ligase MYCBP2 [Homo sapiens]|PREDICTED: probable E3 ubiquitin-protein ligase MYCBP2 isoform X13 [Homo sapiens]	11	2	291190787;578824804		HCD	0	1	1	0	0.0003253	189	3.15925	0	37.7772	100	5560379	1	1211.72	1211.72	2.3322	34.9451	16693	MS2	0/0	0	160013A.raw
	High	GNLFGEMAQLAVGGPEK	probable E3 ubiquitin-protein ligase MYCBP2 [Homo sapiens]|PREDICTED: probable E3 ubiquitin-protein ligase MYCBP2 isoform X13 [Homo sapiens]	14	2	291190787;578824804		HCD	0	1	1	0	0.0001549	293	3.63523	0	30.6244	100	7.73753e+06	2	859.433	1717.86	0.607161	38.7493	18571	MS2	0/0	0	160013A.raw
	High	GPLVFAGPIFMNHR	probable E3 ubiquitin-protein ligase MYCBP2 [Homo sapiens]|PREDICTED: probable E3 ubiquitin-protein ligase MYCBP2 isoform X13 [Homo sapiens]	13	2	291190787;578824804		HCD	0	1	1	0	0.0003032	341	4.3136	0	32.5492	35	10835570	3	519.28	1555.82	2.65757	32.0906	15275	MS2	0/0	0	160013A.raw
	High	GPLVFAGPIFMNHR	probable E3 ubiquitin-protein ligase MYCBP2 [Homo sapiens]|PREDICTED: probable E3 ubiquitin-protein ligase MYCBP2 isoform X13 [Homo sapiens]	13	2	291190787;578824804		HCD	0	1	1	0	0.0003253	324	3.22102	0	24.9971	100	4.7445e+06	2	778.414	1555.82	0.508555	32.16	15311	MS2	0/0	0	160013A.raw
	High	GQIPQILYYR	probable E3 ubiquitin-protein ligase MYCBP2 [Homo sapiens]|PREDICTED: probable E3 ubiquitin-protein ligase MYCBP2 isoform X13 [Homo sapiens]	14	2	291190787;578824804		HCD	0	1	1	0.001	0.00625	269	1.87925	0	0	100	2745171	1	1250.69	1250.69	2.53581	29.647	14089	MS2	0/0	0	160013A.raw
	High	GQIPQILYYR	probable E3 ubiquitin-protein ligase MYCBP2 [Homo sapiens]|PREDICTED: probable E3 ubiquitin-protein ligase MYCBP2 isoform X13 [Homo sapiens]	14	2	291190787;578824804		HCD	0	1	1	0	0.0003706	283	2.37474	0	6.12539	11	35734452	2	625.85	1250.69	2.47626	29.7126	14121	MS2	0/0	0	160013A.raw
	High	GSTPTQISEIIIK	probable E3 ubiquitin-protein ligase MYCBP2 [Homo sapiens]|PREDICTED: probable E3 ubiquitin-protein ligase MYCBP2 isoform X13 [Homo sapiens]	14	2	291190787;578824804		HCD	0	1	1	0	0.0003295	308	2.71883	0	7.52329	15	41102264	2	693.897	1386.79	2.326	28.4361	13471	MS2	0/0	0	160013A.raw
	High	GTESLSASESLILK	probable E3 ubiquitin-protein ligase MYCBP2 [Homo sapiens]|PREDICTED: probable E3 ubiquitin-protein ligase MYCBP2 isoform X13 [Homo sapiens]	14	2	291190787;578824804		HCD	0	1	1	0	0.0001544	363	4.32766	0	17.9239	74	8116938	2	717.89	1434.77	3.17796	28.2514	13383	MS2	0/0	0	160013A.raw
	High	GTTITGTAGTTVGK	probable E3 ubiquitin-protein ligase MYCBP2 [Homo sapiens]|PREDICTED: probable E3 ubiquitin-protein ligase MYCBP2 isoform X13 [Homo sapiens]	14	2	291190787;578824804		HCD	0	1	1	0	0.0003253	326	3.46488	0	0	100	3226817	1	1264.68	1264.68	2.26524	15.2898	6781	MS2	0/0	0	160013A.raw
	High	GTTITGTAGTTVGK	probable E3 ubiquitin-protein ligase MYCBP2 [Homo sapiens]|PREDICTED: probable E3 ubiquitin-protein ligase MYCBP2 isoform X13 [Homo sapiens]	14	2	291190787;578824804		HCD	0	1	1	0	0.0003253	325	3.57645	0	11.7369	15	35623108	2	632.842	1264.68	1.62721	15.2994	6786	MS2	0/0	0	160013A.raw
	High	GTYTTDDSPSDIAEIR	probable E3 ubiquitin-protein ligase MYCBP2 [Homo sapiens]|PREDICTED: probable E3 ubiquitin-protein ligase MYCBP2 isoform X13 [Homo sapiens]	14	2	291190787;578824804		HCD	0	1	1	0	5.037e-05	142	4.48582	0	0	100	12350452	2	870.902	1740.8	2.98808	25.2217	11893	MS2	0/0	0	160013A.raw
	High	GVTTVTLPMIFNSSYLR	probable E3 ubiquitin-protein ligase MYCBP2 [Homo sapiens]|PREDICTED: probable E3 ubiquitin-protein ligase MYCBP2 isoform X13 [Homo sapiens]	14	2	291190787;578824804		HCD	0	1	1	0	0.000246	299	3.96151	0	15.0055	100	11253474	2	950.007	1899.01	1.43678	40.0189	19177	MS2	0/0	0	160013A.raw
	High	HGTDFLEYK	probable E3 ubiquitin-protein ligase MYCBP2 [Homo sapiens]|PREDICTED: probable E3 ubiquitin-protein ligase MYCBP2 isoform X13 [Homo sapiens]	14	2	291190787;578824804		HCD	0	1	1	0.001	0.0039	183	3.44533	0	0	100	3843181	2	555.267	1109.53	0.605454	19.1354	8758	MS2	0/0	0	160013A.raw
	High	HIGWVTSELPGGDNHIIK	probable E3 ubiquitin-protein ligase MYCBP2 [Homo sapiens]|PREDICTED: probable E3 ubiquitin-protein ligase MYCBP2 isoform X13 [Homo sapiens]	14	2	291190787;578824804		HCD	0	1	1	0	0.0003253	320	4.39656	0	0	100	1.60669e+06	2	987.017	1973.03	1.70806	26.1069	12327	MS2	0/0	0	160013A.raw
	High	HIIGLVPASISEPPPFK	probable E3 ubiquitin-protein ligase MYCBP2 [Homo sapiens]|PREDICTED: probable E3 ubiquitin-protein ligase MYCBP2 isoform X13 [Homo sapiens]	14	2	291190787;578824804		HCD	0	1	1	0	6.939e-06	161	4.20026	0	0	100	7.21347e+06	2	901.516	1802.02	1.82592	31.6456	15059	MS2	0/0	0	160013A.raw
	High	HSLEISSALNMFNIAPHGPDISK	probable E3 ubiquitin-protein ligase MYCBP2 [Homo sapiens]|PREDICTED: probable E3 ubiquitin-protein ligase MYCBP2 isoform X13 [Homo sapiens]	14	2	291190787;578824804		HCD	0	1	1	0	7.932e-07	260	6.43964	0	3.73214	100	6.68728e+06	3	826.752	2478.24	-1.06638	34.441	16447	MS2	0/0	0	160013A.raw
	High	IAGQISASVAQQR	probable E3 ubiquitin-protein ligase MYCBP2 [Homo sapiens]|PREDICTED: probable E3 ubiquitin-protein ligase MYCBP2 isoform X13 [Homo sapiens]	14	2	291190787;578824804		HCD	0	1	1	0	0.0003253	368	3.58327	0	4.53955	13	43780728	2	664.869	1328.73	2.51489	17.491	7885	MS2	0/0	0	160013A.raw
	High	IDEALINSHVLATSEIFASK	probable E3 ubiquitin-protein ligase MYCBP2 [Homo sapiens]|PREDICTED: probable E3 ubiquitin-protein ligase MYCBP2 isoform X13 [Homo sapiens]	14	2	291190787;578824804		HCD	0	1	1	0	6.205e-07	267	6.15697	0	9.80337	31	13790282	3	720.053	2158.15	2.86196	34.276	16368	MS2	0/0	0	160013A.raw
	High	IFATSTEPVLQQELQLK	probable E3 ubiquitin-protein ligase MYCBP2 [Homo sapiens]|PREDICTED: probable E3 ubiquitin-protein ligase MYCBP2 isoform X13 [Homo sapiens]	14	2	291190787;578824804		HCD	0	1	1	0	1.683e-05	253	4.51594	0	42.3745	100	7032074	2	973.037	1945.07	1.43482	33.6194	16045	MS2	0/0	0	160013A.raw
	High	IGSGYSGTVR	probable E3 ubiquitin-protein ligase MYCBP2 [Homo sapiens]|PREDICTED: probable E3 ubiquitin-protein ligase MYCBP2 isoform X13 [Homo sapiens]	14	2	291190787;578824804		HCD	0	1	1	0.001	0.006778	269	2.37176	0	50.5097	22	16119497	2	498.759	996.51	-0.92821	14.0799	6165	MS2	0/0	0	160013A.raw
	High	ILSEGVDHcMVK	probable E3 ubiquitin-protein ligase MYCBP2 [Homo sapiens]|PREDICTED: probable E3 ubiquitin-protein ligase MYCBP2 isoform X13 [Homo sapiens]	14	2	291190787;578824804	C9(Carbamidomethyl)	HCD	0	1	1	0	0.0003253	237	2.12278	0	4.39067	100	7788115	2	694.34	1387.67	1.2609	17.2192	7759	MS2	0/0	0	160013A.raw
	High	IPGSPAVTAASSNTDMTYGGLASPK	probable E3 ubiquitin-protein ligase MYCBP2 [Homo sapiens]|PREDICTED: probable E3 ubiquitin-protein ligase MYCBP2 isoform X13 [Homo sapiens]	14	2	291190787;578824804		HCD	0	1	1	0	3.474e-08	263	6.4611	0	13.9082	100	2.24909e+06	2	1197.1	2393.19	8.22122	28.0613	13294	MS2	0/0	0	160013A.raw
	High	IPGSPAVTAASSNTDMTYGGLASPK	probable E3 ubiquitin-protein ligase MYCBP2 [Homo sapiens]|PREDICTED: probable E3 ubiquitin-protein ligase MYCBP2 isoform X13 [Homo sapiens]	14	2	291190787;578824804		HCD	0	1	1	0	6.346e-05	238	6.41339	0	0	67	20463862	3	798.395	2393.17	2.27324	28.1594	13340	MS2	0/0	0	160013A.raw
	High	ITFGFIScPIcK	probable E3 ubiquitin-protein ligase MYCBP2 [Homo sapiens]|PREDICTED: probable E3 ubiquitin-protein ligase MYCBP2 isoform X13 [Homo sapiens]	14	2	291190787;578824804	C8(Carbamidomethyl); C11(Carbamidomethyl)	HCD	0	1	1	0	0.0003253	235	3.3091	0	45.939	25	16518509	2	721.86	1442.71	-3.49035	34.1354	16300	MS2	0/0	0	160013A.raw
	High	ITTYPPGSVR	probable E3 ubiquitin-protein ligase MYCBP2 [Homo sapiens]|PREDICTED: probable E3 ubiquitin-protein ligase MYCBP2 isoform X13 [Homo sapiens]	14	2	291190787;578824804		HCD	0	1	1	0.005	0.07212	390	2.0819	0	32.7791	100	8578077	2	545.799	1090.59	2.33919	16.3337	7320	MS2	0/0	0	160013A.raw
	High	IYTAALNDR	probable E3 ubiquitin-protein ligase MYCBP2 [Homo sapiens]|PREDICTED: probable E3 ubiquitin-protein ligase MYCBP2 isoform X13 [Homo sapiens]	14	2	291190787;578824804		HCD	0	1	1	0	0.000698	322	2.55696	0	12.068	14	23870410	2	518.776	1036.54	2.41575	17.7547	8011	MS2	0/0	0	160013A.raw
	High	IYTAALNDRDQGGGSAGHPASR	probable E3 ubiquitin-protein ligase MYCBP2 [Homo sapiens]|PREDICTED: probable E3 ubiquitin-protein ligase MYCBP2 isoform X13 [Homo sapiens]	14	2	291190787;578824804		HCD	0	1	1	0	9.972e-07	223	4.65998	1	0	100	3.55866e+06	3	738.693	2214.06	0.110321	14.0997	6173	MS2	0/0	0	160013A.raw
	High	KMPLTEPLR	probable E3 ubiquitin-protein ligase MYCBP2 [Homo sapiens]|PREDICTED: probable E3 ubiquitin-protein ligase MYCBP2 isoform X13 [Homo sapiens]	14	2	291190787;578824804		HCD	0	1	1	0	0.001736	254	2.14997	1	38.5518	100	4.52326e+06	2	542.813	1084.62	1.18494	17.3279	7808	MS2	0/0	0	160013A.raw
	High	LASIIGVK	probable E3 ubiquitin-protein ligase MYCBP2 [Homo sapiens]|PREDICTED: probable E3 ubiquitin-protein ligase MYCBP2 isoform X13 [Homo sapiens]	14	2	291190787;578824804		HCD	0	1	1	0.001	0.007064	294	2.60176	0	49.254	91	10933716	2	400.765	800.523	-1.7872	20.9749	9725	MS2	0/0	0	160013A.raw
	High	LDVSYEPMIVK	probable E3 ubiquitin-protein ligase MYCBP2 [Homo sapiens]|PREDICTED: probable E3 ubiquitin-protein ligase MYCBP2 isoform X13 [Homo sapiens]	14	2	291190787;578824804		HCD	0	1	1	0	0.0003253	346	3.14485	0	3.30926	41	20377280	2	647.343	1293.68	1.7848	29.3588	13940	MS2	0/0	0	160013A.raw
	High	LFWLMALADSK	probable E3 ubiquitin-protein ligase MYCBP2 [Homo sapiens]|PREDICTED: probable E3 ubiquitin-protein ligase MYCBP2 isoform X13 [Homo sapiens]	14	2	291190787;578824804		HCD	0	1	1	0	0.0005457	332	1.95216	0	43.3736	58	8768052	2	647.849	1294.69	2.61502	40.6322	19481	MS2	0/0	0	160013A.raw
	High	LISGDAEPTPEQEEK	probable E3 ubiquitin-protein ligase MYCBP2 [Homo sapiens]|PREDICTED: probable E3 ubiquitin-protein ligase MYCBP2 isoform X13 [Homo sapiens]	14	2	291190787;578824804		HCD	0	1	1	0	0.0001827	214	3.5123	0	17.4299	100	10336422	2	821.896	1642.79	2.65432	17.1198	7712	MS2	0/0	0	160013A.raw
	High	LITSQVFGK	probable E3 ubiquitin-protein ligase MYCBP2 [Homo sapiens]|PREDICTED: probable E3 ubiquitin-protein ligase MYCBP2 isoform X13 [Homo sapiens]	14	2	291190787;578824804		HCD	0	1	1	0	0.0009791	222	2.76916	0	0	100	7.63111e+06	1	992.579	992.579	1.62335	23.2281	10901	MS2	0/0	0	160013A.raw
	High	LITSQVFGK	probable E3 ubiquitin-protein ligase MYCBP2 [Homo sapiens]|PREDICTED: probable E3 ubiquitin-protein ligase MYCBP2 isoform X13 [Homo sapiens]	14	2	291190787;578824804		HCD	0	1	1	0	0.00246	218	1.69883	0	9.30199	13	29525740	2	496.793	992.58	2.16323	23.3304	10953	MS2	0/0	0	160013A.raw
	High	LPSAADMQSR	probable E3 ubiquitin-protein ligase MYCBP2 [Homo sapiens]|PREDICTED: probable E3 ubiquitin-protein ligase MYCBP2 isoform X13 [Homo sapiens]	14	2	291190787;578824804		HCD	0	1	1	0	0.000403	281	2.66413	0	52.3873	26	11708261	2	538.265	1075.52	1.98331	17.0903	7699	MS2	0/0	0	160013A.raw
	High	LSQSEENISGMTSFR	probable E3 ubiquitin-protein ligase MYCBP2 [Homo sapiens]|PREDICTED: probable E3 ubiquitin-protein ligase MYCBP2 isoform X13 [Homo sapiens]	14	2	291190787;578824804		HCD	0	1	1	0	5.671e-05	149	4.18587	0	5.69849	37	20725530	2	843.395	1685.78	2.14478	25.6627	12106	MS2	0/0	0	160013A.raw
	High	LTSIFPIAYDGEVLLR	probable E3 ubiquitin-protein ligase MYCBP2 [Homo sapiens]|PREDICTED: probable E3 ubiquitin-protein ligase MYCBP2 isoform X13 [Homo sapiens]	14	2	291190787;578824804		HCD	0	1	1	0	0.0003253	192	3.12037	0	0	100	10205281	2	904.004	1807	0.71891	40.3438	19341	MS2	0/0	0	160013A.raw
	High	MGVASTEEETQAVMK	probable E3 ubiquitin-protein ligase MYCBP2 [Homo sapiens]|PREDICTED: probable E3 ubiquitin-protein ligase MYCBP2 isoform X13 [Homo sapiens]	14	2	291190787;578824804		HCD	0	1	1	0	8.012e-05	159	4.62737	0	1.87524	19	34963656	2	805.875	1610.74	1.45768	22.5796	10570	MS2	0/0	0	160013A.raw
	High	MLVIVVLPVR	probable E3 ubiquitin-protein ligase MYCBP2 [Homo sapiens]|PREDICTED: probable E3 ubiquitin-protein ligase MYCBP2 isoform X13 [Homo sapiens]	14	2	291190787;578824804		HCD	0	1	1	0	0.0004026	21	3.28535	0	0	53	11312255	2	569.874	1138.74	1.68303	36.7174	17577	MS2	0/0	0	160013A.raw
	High	MPcLYLQTLAR	probable E3 ubiquitin-protein ligase MYCBP2 [Homo sapiens]|PREDICTED: probable E3 ubiquitin-protein ligase MYCBP2 isoform X13 [Homo sapiens]	14	2	291190787;578824804	C3(Carbamidomethyl)	HCD	0	1	1	0	0.0003253	344	3.17289	0	31.9544	87	6577671	2	683.355	1365.7	1.00849	31.7536	15113	MS2	0/0	0	160013A.raw
	High	MPcLYLQTLAR	probable E3 ubiquitin-protein ligase MYCBP2 [Homo sapiens]|PREDICTED: probable E3 ubiquitin-protein ligase MYCBP2 isoform X13 [Homo sapiens]	14	2	291190787;578824804	C3(Carbamidomethyl)	HCD	0	1	1	0.003	0.05172	376	1.6118	0	0	100	2.56498e+06	1	1365.71	1365.71	7.23039	31.7702	15119	MS2	0/0	0	160013A.raw
	High	MTSIPKEELPHcPAGPK	probable E3 ubiquitin-protein ligase MYCBP2 [Homo sapiens]|PREDICTED: probable E3 ubiquitin-protein ligase MYCBP2 isoform X13 [Homo sapiens]	14	2	291190787;578824804	C12(Carbamidomethyl)	HCD	0	1	1	0	5.298e-05	294	3.90011	1	48.6928	100	3.78816e+06	3	631.319	1891.94	0.36576	18.0702	8176	MS2	0/0	0	160013A.raw
	High	NAIAETIIALTK	probable E3 ubiquitin-protein ligase MYCBP2 [Homo sapiens]|PREDICTED: probable E3 ubiquitin-protein ligase MYCBP2 isoform X13 [Homo sapiens]	14	2	291190787;578824804		HCD	0	1	1	0	0.0003253	202	3.65777	0	0	100	5.54253e+06	1	1257.74	1257.74	2.12862	37.5268	17975	MS2	0/0	0	160013A.raw
	High	NAIAETIIALTK	probable E3 ubiquitin-protein ligase MYCBP2 [Homo sapiens]|PREDICTED: probable E3 ubiquitin-protein ligase MYCBP2 isoform X13 [Homo sapiens]	14	2	291190787;578824804		HCD	0	1	1	0	0.0003253	202	3.62624	0	8.52352	24	26732190	2	629.376	1257.74	2.45763	37.5531	17988	MS2	0/0	0	160013A.raw
	High	NEEHcLPcLHGcDK	probable E3 ubiquitin-protein ligase MYCBP2 [Homo sapiens]|PREDICTED: probable E3 ubiquitin-protein ligase MYCBP2 isoform X13 [Homo sapiens]	14	2	291190787;578824804	C5(Carbamidomethyl); C8(Carbamidomethyl); C12(Carbamidomethyl)	HCD	0	1	1	0	0.0003253	24	4.24239	0	26.6909	100	4260988	3	590.245	1768.72	0.835312	14.5975	6433	MS2	0/0	0	160013A.raw
	High	QAMSPSVAEcAR	probable E3 ubiquitin-protein ligase MYCBP2 [Homo sapiens]|PREDICTED: probable E3 ubiquitin-protein ligase MYCBP2 isoform X13 [Homo sapiens]	14	2	291190787;578824804	C10(Carbamidomethyl)	HCD	0	1	1	0	0.0003253	96	3.30038	0	10.8442	100	3859151	2	653.798	1306.59	0.959465	16.0402	7171	MS2	0/0	0	160013A.raw
	High	QLEGTEcPLHVVHPPTGEEFALGcGVcR	probable E3 ubiquitin-protein ligase MYCBP2 [Homo sapiens]|PREDICTED: probable E3 ubiquitin-protein ligase MYCBP2 isoform X13 [Homo sapiens]	14	2	291190787;578824804	C7(Carbamidomethyl); C24(Carbamidomethyl); C27(Carbamidomethyl)	HCD	0	1	1	0	0.0003253	111	5.04547	0	5.15911	100	7087762	4	788.122	3149.46	1.41582	28.8924	13699	MS2	0/0	0	160013A.raw
	High	QQTSEPVHILK	probable E3 ubiquitin-protein ligase MYCBP2 [Homo sapiens]|PREDICTED: probable E3 ubiquitin-protein ligase MYCBP2 isoform X13 [Homo sapiens]	14	2	291190787;578824804		HCD	0	1	1	0	0.0004265	298	2.8822	0	27.6878	72	3.62684e+06	3	427.24	1279.71	3.61137	15.4567	6872	MS2	0/0	0	160013A.raw
	High	QQTSEPVHILK	probable E3 ubiquitin-protein ligase MYCBP2 [Homo sapiens]|PREDICTED: probable E3 ubiquitin-protein ligase MYCBP2 isoform X13 [Homo sapiens]	14	2	291190787;578824804		HCD	0	1	1	0	0.0003861	309	2.86443	0	0	98	11356637	2	640.355	1279.7	1.49947	15.4961	6893	MS2	0/0	0	160013A.raw
	High	QSDHQFLHQSNVFHHINNILSK	probable E3 ubiquitin-protein ligase MYCBP2 [Homo sapiens]|PREDICTED: probable E3 ubiquitin-protein ligase MYCBP2 isoform X13 [Homo sapiens]	14	2	291190787;578824804		HCD	0	1	1	0	0.0003253	261	3.38013	0	10.9094	100	4.01949e+06	3	881.78	2643.32	2.60078	23.9495	11257	MS2	0/0	0	160013A.raw
	High	QSDHQFLHQSNVFHHINNILSK	probable E3 ubiquitin-protein ligase MYCBP2 [Homo sapiens]|PREDICTED: probable E3 ubiquitin-protein ligase MYCBP2 isoform X13 [Homo sapiens]	14	2	291190787;578824804		HCD	0	1	1	0.002	0.0342	258	5.02235	0	10.396	93	9280448	4	661.586	2643.32	2.1108	24.0061	11283	MS2	0/0	0	160013A.raw
	High	QVcAHIVQAIR	probable E3 ubiquitin-protein ligase MYCBP2 [Homo sapiens]|PREDICTED: probable E3 ubiquitin-protein ligase MYCBP2 isoform X13 [Homo sapiens]	14	2	291190787;578824804	C3(Carbamidomethyl)	HCD	0	1	1	0	0.0003253	298	3.92064	0	34.8682	52	9424751	2	647.857	1294.71	1.20738	17.2229	7761	MS2	0/0	0	160013A.raw
	High	QVSTENDSTLVHR	probable E3 ubiquitin-protein ligase MYCBP2 [Homo sapiens]|PREDICTED: probable E3 ubiquitin-protein ligase MYCBP2 isoform X13 [Homo sapiens]	14	2	291190787;578824804		HCD	0	1	1	0	0.0001828	256	3.89886	0	7.55777	34	13351053	3	495.915	1485.73	1.18487	13.7531	5992	MS2	0/0	0	160013A.raw
	High	QVTSLLR	probable E3 ubiquitin-protein ligase MYCBP2 [Homo sapiens]|PREDICTED: probable E3 ubiquitin-protein ligase MYCBP2 isoform X13 [Homo sapiens]	14	2	291190787;578824804		HCD	0	1	1	0.005	0.08831	420	2.09112	0	26.4639	30	13958100	2	408.751	816.495	1.05966	18.1952	8240	MS2	0/0	0	160013A.raw
	High	RPSENMLIR	probable E3 ubiquitin-protein ligase MYCBP2 [Homo sapiens]|PREDICTED: probable E3 ubiquitin-protein ligase MYCBP2 isoform X13 [Homo sapiens]	14	2	291190787;578824804		HCD	0	1	1	0.004	0.06011	402	3.38773	0	21.1248	44	9528075	2	558.304	1115.6	2.18423	15.3458	6812	MS2	0/0	0	160013A.raw
	High	RVLPEVTPSR	probable E3 ubiquitin-protein ligase MYCBP2 [Homo sapiens]|PREDICTED: probable E3 ubiquitin-protein ligase MYCBP2 isoform X13 [Homo sapiens]	14	2	291190787;578824804		HCD	0	1	1	0	0.000738	156	3.2624	1	15.6027	100	7.26755e+06	2	577.338	1153.67	0.131417	16.1918	7250	MS2	0/0	0	160013A.raw
	High	SEAITTPGVR	probable E3 ubiquitin-protein ligase MYCBP2 [Homo sapiens]|PREDICTED: probable E3 ubiquitin-protein ligase MYCBP2 isoform X13 [Homo sapiens]	14	2	291190787;578824804		HCD	0	1	1	0	0.00246	429	2.39528	0	16.7721	27	17912736	2	515.78	1030.55	0.573503	16.2452	7275	MS2	0/0	0	160013A.raw
	High	SENLENTVIIPDIK	probable E3 ubiquitin-protein ligase MYCBP2 [Homo sapiens]|PREDICTED: probable E3 ubiquitin-protein ligase MYCBP2 isoform X13 [Homo sapiens]	14	2	291190787;578824804		HCD	0	1	1	0	0.0003253	309	3.006	0	23.0562	100	4.07837e+06	2	792.93	1584.85	2.58515	31.8329	15148	MS2	0/0	0	160013A.raw
	High	SHPSLQSEQIGIVK	probable E3 ubiquitin-protein ligase MYCBP2 [Homo sapiens]|PREDICTED: probable E3 ubiquitin-protein ligase MYCBP2 isoform X13 [Homo sapiens]	14	2	291190787;578824804		HCD	0	1	1	0	0.0003253	329	4.37648	0	18.9895	28	15915585	3	508.281	1522.83	2.99324	18.8764	8614	MS2	0/0	0	160013A.raw
	High	SHPSLQSEQIGIVK	probable E3 ubiquitin-protein ligase MYCBP2 [Homo sapiens]|PREDICTED: probable E3 ubiquitin-protein ligase MYCBP2 isoform X13 [Homo sapiens]	14	2	291190787;578824804		HCD	0	1	1	0	0.0003253	330	3.31854	0	2.66119	21	15405962	2	761.916	1522.82	1.27862	18.8882	8621	MS2	0/0	0	160013A.raw
	High	SKSENLENTVIIPDIK	probable E3 ubiquitin-protein ligase MYCBP2 [Homo sapiens]|PREDICTED: probable E3 ubiquitin-protein ligase MYCBP2 isoform X13 [Homo sapiens]	14	2	291190787;578824804		HCD	0	1	1	0	5.962e-05	282	4.25536	1	28.5746	100	4358196	2	900.494	1799.98	2.8605	26.8141	12665	MS2	0/0	0	160013A.raw
	High	SLPPADISDIIHSTEK	probable E3 ubiquitin-protein ligase MYCBP2 [Homo sapiens]|PREDICTED: probable E3 ubiquitin-protein ligase MYCBP2 isoform X13 [Homo sapiens]	14	2	291190787;578824804		HCD	0	1	1	0	0.0003253	334	2.96843	0	15.3492	100	1.44955e+06	2	861.949	1722.89	0.345809	29.9678	14239	MS2	0/0	0	160013A.raw
	High	SMMcPPGMHK	probable E3 ubiquitin-protein ligase MYCBP2 [Homo sapiens]|PREDICTED: probable E3 ubiquitin-protein ligase MYCBP2 isoform X13 [Homo sapiens]	14	2	291190787;578824804	C4(Carbamidomethyl)	HCD	0	1	1	0.005	0.0946	24	1.77395	0	66.31	100	4.54941e+06	2	588.246	1175.48	1.28228	15.589	6939	MS2	0/0	0	160013A.raw
	High	SMPPSLETSPITDTDLAK	probable E3 ubiquitin-protein ligase MYCBP2 [Homo sapiens]|PREDICTED: probable E3 ubiquitin-protein ligase MYCBP2 isoform X13 [Homo sapiens]	14	2	291190787;578824804		HCD	0	1	1	0	0.0003253	290	3.17787	0	19.3218	100	3.30363e+06	2	951.973	1902.94	0.764386	29.6999	14114	MS2	0/0	0	160013A.raw
	High	SVQAVLVGK	probable E3 ubiquitin-protein ligase MYCBP2 [Homo sapiens]|PREDICTED: probable E3 ubiquitin-protein ligase MYCBP2 isoform X13 [Homo sapiens]	14	2	291190787;578824804		HCD	0	1	1	0.001	0.005274	369	2.20844	0	26.2631	29	20094942	2	450.78	900.552	1.26089	18.3291	8313	MS2	0/0	0	160013A.raw
	High	SVQAVLVGK	probable E3 ubiquitin-protein ligase MYCBP2 [Homo sapiens]|PREDICTED: probable E3 ubiquitin-protein ligase MYCBP2 isoform X13 [Homo sapiens]	14	2	291190787;578824804		HCD	0	1	1	0	0.0004043	370	3.08886	0	0	100	10822144	1	900.552	900.552	0.801395	18.3314	8314	MS2	0/0	0	160013A.raw
	High	SYSVVASEYDK	probable E3 ubiquitin-protein ligase MYCBP2 [Homo sapiens]|PREDICTED: probable E3 ubiquitin-protein ligase MYCBP2 isoform X13 [Homo sapiens]	14	2	291190787;578824804		HCD	0	1	1	0	0.000481	144	2.54891	0	11.7152	100	7256503	2	624.292	1247.58	-1.09571	19.4632	8938	MS2	0/0	0	160013A.raw
	High	TNSLTDSTcDDSSEFK	probable E3 ubiquitin-protein ligase MYCBP2 [Homo sapiens]|PREDICTED: probable E3 ubiquitin-protein ligase MYCBP2 isoform X13 [Homo sapiens]	14	2	291190787;578824804	C9(Carbamidomethyl)	HCD	0	1	1	0	0.0001418	12	3.9779	0	0	100	2.95315e+06	2	903.873	1806.74	3.2158	20.291	9372	MS2	0/0	0	160013A.raw
	High	VLPEVTPSR	probable E3 ubiquitin-protein ligase MYCBP2 [Homo sapiens]|PREDICTED: probable E3 ubiquitin-protein ligase MYCBP2 isoform X13 [Homo sapiens]	14	2	291190787;578824804		HCD	0	1	1	0	0.002557	201	2.15419	0	33.024	29	13735068	2	499.287	997.567	-1.08699	17.9908	8136	MS2	0/0	0	160013A.raw
	High	VREEWEHAISSK	probable E3 ubiquitin-protein ligase MYCBP2 [Homo sapiens]|PREDICTED: probable E3 ubiquitin-protein ligase MYCBP2 isoform X13 [Homo sapiens]	14	2	291190787;578824804		HCD	0	1	1	0	0.0003253	268	4.37363	1	12.9132	31	9782829	3	490.917	1470.74	1.33813	15.722	7006	MS2	0/0	0	160013A.raw
	High	VREEWEHAISSK	probable E3 ubiquitin-protein ligase MYCBP2 [Homo sapiens]|PREDICTED: probable E3 ubiquitin-protein ligase MYCBP2 isoform X13 [Homo sapiens]	14	2	291190787;578824804		HCD	0	1	1	0	0.0003253	268	3.42462	1	0	100	7.75113e+06	2	735.871	1470.74	0.953027	15.7482	7018	MS2	0/0	0	160013A.raw
	High	VSGPSSDcGSHGQASITTDDGVVFQFK	probable E3 ubiquitin-protein ligase MYCBP2 [Homo sapiens]|PREDICTED: probable E3 ubiquitin-protein ligase MYCBP2 isoform X13 [Homo sapiens]	14	2	291190787;578824804	C8(Carbamidomethyl)	HCD	0	1	1	0	0.0002444	92	4.25857	0	7.82046	100	8.36458e+06	3	928.426	2783.26	2.30666	28.2868	13402	MS2	0/0	0	160013A.raw
	High	VTFPEcVR	probable E3 ubiquitin-protein ligase MYCBP2 [Homo sapiens]|PREDICTED: probable E3 ubiquitin-protein ligase MYCBP2 isoform X13 [Homo sapiens]	14	2	291190787;578824804	C6(Carbamidomethyl)	HCD	0	1	1	0.001	0.00874	264	2.00016	0	34.3999	46	8948786	2	504.254	1007.5	2.53056	20.6659	9559	MS2	0/0	0	160013A.raw
	High	VTSMTFLTGK	probable E3 ubiquitin-protein ligase MYCBP2 [Homo sapiens]|PREDICTED: probable E3 ubiquitin-protein ligase MYCBP2 isoform X13 [Homo sapiens]	14	2	291190787;578824804		HCD	0	1	1	0	0.0003976	281	2.45085	0	0	100	2.89527e+06	1	1084.58	1084.58	4.87611	25.684	12115	MS2	0/0	0	160013A.raw
	High	VYENYSFEELR	probable E3 ubiquitin-protein ligase MYCBP2 [Homo sapiens]|PREDICTED: probable E3 ubiquitin-protein ligase MYCBP2 isoform X13 [Homo sapiens]	14	2	291190787;578824804		HCD	0	1	1	0	0.0003253	155	3.36666	0	38.2917	40	10464604	2	724.836	1448.67	-2.80435	27.6468	13088	MS2	0/0	0	160013A.raw
	High	VYTcEIYPVSATGK	probable E3 ubiquitin-protein ligase MYCBP2 [Homo sapiens]|PREDICTED: probable E3 ubiquitin-protein ligase MYCBP2 isoform X13 [Homo sapiens]	14	2	291190787;578824804	C4(Carbamidomethyl)	HCD	0	1	1	0	0.0003253	290	3.09253	0	36.3676	100	3207078	2	794.391	1587.77	1.62784	24.4051	11486	MS2	0/0	0	160013A.raw
	High	WTSLELVK	probable E3 ubiquitin-protein ligase MYCBP2 [Homo sapiens]|PREDICTED: probable E3 ubiquitin-protein ligase MYCBP2 isoform X13 [Homo sapiens]	14	2	291190787;578824804		HCD	0	1	1	0.001	0.007067	370	2.45391	0	52.6769	20	13055352	2	488.281	975.555	3.70223	26.5729	12551	MS2	0/0	0	160013A.raw
	High	WVELPITK	probable E3 ubiquitin-protein ligase MYCBP2 [Homo sapiens]|PREDICTED: probable E3 ubiquitin-protein ligase MYCBP2 isoform X13 [Homo sapiens]	14	2	291190787;578824804		HCD	0	1	1	0	0.0004415	355	3.04986	0	0	100	8164718	1	985.575	985.575	3.00915	28.1137	13319	MS2	0/0	0	160013A.raw
	High	YIAITMMK	probable E3 ubiquitin-protein ligase MYCBP2 [Homo sapiens]|PREDICTED: probable E3 ubiquitin-protein ligase MYCBP2 isoform X13 [Homo sapiens]	14	2	291190787;578824804		HCD	0	1	1	0.001	0.004764	260	2.49276	0	0	100	2.64254e+06	1	970.513	970.513	2.82953	25.597	12074	MS2	0/0	0	160013A.raw
291190787	probable E3 ubiquitin-protein ligase MYCBP2 [Homo sapiens]	365.915	24.48	11	1	92	112	4678	513.309	7.02002
	Confidence Level	Sequence	Protein Descriptions	# Proteins	# Protein Groups	Protein Group Accessions	Modifications	Activation Type	ΔCn	Rank	Search Engine Rank	q-Value	PEP	Peptides Matched	XCorr	# Missed Cleavages	Isolation Interference [%]	Ion Inject Time [ms]	Intensity	Charge	m/z [Da]	MH+ [Da]	ΔM [ppm]	RT [min]	First Scan	MS Order	Ions Matched	Matched Ions	Spectrum File
	High	AASQNMIFPSPGScAVLK	probable E3 ubiquitin-protein ligase MYCBP2 [Homo sapiens]|PREDICTED: probable E3 ubiquitin-protein ligase MYCBP2 isoform X13 [Homo sapiens]	14	2	291190787;578824804	C14(Carbamidomethyl)	HCD	0.0361	2	2	0	0.0003253	267	3.19871	0	7.38535	100	4.91715e+06	2	939.459	1877.91	-7.37892	29.8379	14178	MS2	0/0	0	160013A.raw
	High	ALLSSPEGEEK	probable E3 ubiquitin-protein ligase MYCBP2 [Homo sapiens]|PREDICTED: probable E3 ubiquitin-protein ligase MYCBP2 isoform X13 [Homo sapiens]	14	2	291190787;578824804		HCD	0	1	1	0	0.0003253	338	2.203	0	0	100	4240273	1	1159.58	1159.58	-0.161191	17.1948	7747	MS2	0/0	0	160013A.raw
	High	ALLSSPEGEEK	probable E3 ubiquitin-protein ligase MYCBP2 [Homo sapiens]|PREDICTED: probable E3 ubiquitin-protein ligase MYCBP2 isoform X13 [Homo sapiens]	14	2	291190787;578824804		HCD	0	1	1	0.003	0.04479	338	2.08575	0	30.4036	47	8414732	2	580.296	1159.58	-0.225423	17.2663	7779	MS2	0/0	0	160013A.raw
	High	ALPTMEAHQVIK	probable E3 ubiquitin-protein ligase MYCBP2 [Homo sapiens]|PREDICTED: probable E3 ubiquitin-protein ligase MYCBP2 isoform X13 [Homo sapiens]	14	2	291190787;578824804		HCD	0	1	1	0	0.0003256	271	3.80984	0	18.2868	38	13299465	3	446.58	1337.73	1.31734	18.807	8575	MS2	0/0	0	160013A.raw
	High	ALTVQLK	probable E3 ubiquitin-protein ligase MYCBP2 [Homo sapiens]|PREDICTED: probable E3 ubiquitin-protein ligase MYCBP2 isoform X13 [Homo sapiens]	14	2	291190787;578824804		HCD	0	1	1	0.006	0.1128	399	1.61656	0	39.996	33	9293268	2	386.751	772.494	1.86011	18.3547	8328	MS2	0/0	0	160013A.raw
	High	ASFYGFK	probable E3 ubiquitin-protein ligase MYCBP2 [Homo sapiens]|PREDICTED: probable E3 ubiquitin-protein ligase MYCBP2 isoform X13 [Homo sapiens]	14	2	291190787;578824804		HCD	0	1	1	0.003	0.05473	392	1.76073	0	0	100	7839964	1	819.406	819.406	2.49981	22.6435	10603	MS2	0/0	0	160013A.raw
	High	ASFYGFK	probable E3 ubiquitin-protein ligase MYCBP2 [Homo sapiens]|PREDICTED: probable E3 ubiquitin-protein ligase MYCBP2 isoform X13 [Homo sapiens]	14	2	291190787;578824804		HCD	0	1	1	0.003	0.04845	380	1.8558	0	37.3338	22	14807717	2	410.206	819.406	2.33443	22.6686	10619	MS2	0/0	0	160013A.raw
	High	ATWIGASGDQTFLR	probable E3 ubiquitin-protein ligase MYCBP2 [Homo sapiens]|PREDICTED: probable E3 ubiquitin-protein ligase MYCBP2 isoform X13 [Homo sapiens]	14	2	291190787;578824804		HCD	0	1	1	0	0.0001194	315	3.5349	0	31.4718	100	8.14089e+06	2	761.887	1522.77	0.640571	30.7013	14597	MS2	0/0	0	160013A.raw
[truncated: 3,599 more rows]

## Sheet: Table 7
Relationship between protein overexpression and clinicopathologic parameters in tissues
Parameter	No. of patients	Low FBXW7
Sex
Male	122	50.8% (62/122)
Female	34	52.9% (18/34)
P-Value		0.827
Age
﹥65	80	58.8% (47/80)
[truncated: 14 more rows]

## Sheet: Table 8
Relationship between protein overexpression and clinicopathologic parameters in tissues
[truncated: 21 more rows]

[truncated: 3 more sheets: Table 9, Table 10, Table 11]
